# Supplementary material for: Tailless and filamentous prophages are predominant in marine Vibrio
Source: ISME J. 2024 Oct 18;18(1):wrae202. doi: 10.1093/ismejo/wrae202 (PMC11630473; doi:10.1093/ismejo/wrae202)
Supplement: Table_S1_wrae202 [file table_s1_wrae202.xlsx]

## Sheet: Description
Sheet name	Description of contents
A	V. cyclitrophicus Prophages. Information about the 107 well-curated prophages.
B	Vibrionaceae Prophages. Information about the 1,158 prophages identified in 931 strains of the Vibrionaceae.

## Sheet: A_VcyclitrophicusProphages
PhageID	strainID	viral_realm	genus	contig	start	end	#hotspot	length	PtoH	activity	virsorter_score	genomad_score	set
10N.222.45.E8_PE001	10N.222.45.E8	tailed	9	10N.222.45.E8_contig001	1273319	1311568	5	38249	1.338	inactive	0.973	0.9502	curated_set
10N.222.45.E8_PE002	10N.222.45.E8	tailed	9	10N.222.45.E8_contig002	739330	777774	6	38444	4.545	active	0.993	0.9299	curated_set
10N.222.46.E12_PE001	10N.222.46.E12	tailless	2	10N.222.46.E12_contig001	771721	786326	1	14605	56.398	active	0.96	0.7537	curated_set
10N.222.46.F12_PE001	10N.222.46.F12	tailless	2	10N.222.46.F12_contig001	1454332	1468937	1	14605	35.017	active	0.96	0.7641	curated_set
10N.237.312.C11_PE001	10N.237.312.C11	tailless	2	10N.237.312.C11_contig001	3232772	3246314	1	13542	1.542	slightly_active	0.987	0.7125	curated_set
10N.237.312.C11_PE002A	10N.237.312.C11	tailed	10	10N.237.312.C11_contig003	1	41359	is_plasmid	41358	27.5404	active	0.993	0.9393	curated_set
10N.237.312.C11_PE002B	10N.237.312.C11	tailed	10	10N.237.312.C11_contig003	41360	82718	is_plasmid	41358	27.0006	active	0.993	0.9393	curated_set
10N.237.312.D05_PE001	10N.237.312.D05	tailless	2	10N.237.312.D05_contig001	593927	607677	1	13750	16.511	active	0.96	not_found	curated_set
10N.237.312.D05_PE002	10N.237.312.D05	filamentous	5	10N.237.312.D05_contig002	360610	372504	8	11894	0.982	inactive	0.993	0.8772	curated_set
10N.237.312.G08_PE001	10N.237.312.G08	filamentous	5	10N.237.312.G08_contig001	57751	65809	2	8058	9.296	active	0.947	0.9342	curated_set
10N.237.312.G08_PE002	10N.237.312.G08	filamentous	5	10N.237.312.G08_contig002	1769010	8501	NA	8776	4.792	active	0.7	0.9177	curated_set
10N.237.312.G08_PE003	10N.237.312.G08	tailed	8	10N.237.312.G08_contig002	234347	266809	7	32462	1.252	inactive	0.987	0.9159	curated_set
10N.239.311.A09_PE001	10N.239.311.A09	tailless	2	10N.239.311.A09_contig001	3592779	3606303	1	13524	1.362	inactive	0.993	0.7677	curated_set
10N.239.311.A09_PE002A	10N.239.311.A09	filamentous	7	10N.239.311.A09_contig002	522913	529310	8	6397	0.943	inactive	0.94	0.9133	curated_set
10N.239.311.A09_PE002B	10N.239.311.A09	filamentous	7	10N.239.311.A09_contig002	530402	540129	8	9727	0.889	inactive	not_found	0.8334	curated_set
10N.239.311.B03_PE001	10N.239.311.B03	tailless	2	10N.239.311.B03_contig001	2622615	2636142	1	13527	1.123	inactive	0.987	not_found	curated_set
10N.239.311.B03_PE002	10N.239.311.B03	filamentous	7	10N.239.311.B03_contig002	179887	187388	8	7501	2.62	active	not_found	0.9578	curated_set
10N.239.311.C11_PE001	10N.239.311.C11	tailless	2	10N.239.311.C11_contig001	3466819	3480361	1	13542	3351.49	active	0.987	0.7125	curated_set
10N.239.311.C11_PE002A	10N.239.311.C11	filamentous	7	10N.239.311.C11_contig002	722925	732650	8	9725	1.528	inactive	not_found	0.8616	curated_set
10N.239.311.C11_PE002B	10N.239.311.C11	filamentous	7	10N.239.311.C11_contig002	733742	740140	8	6398	1.152	inactive	0.947	0.8758	curated_set
10N.239.311.C11_PE003	10N.239.311.C11	tailless	3	10N.239.311.C11_contig003	14555	28161	on_plasmid	13606	0.461	inactive	not_found	not_found	curated_set
10N.239.311.C11_PE004	10N.239.311.C11	tailless	3	10N.239.311.C11_contig004	19879	34629	on_plasmid	14750	1.18	inactive	not_found	not_found	curated_set
10N.239.311.D05_PE001	10N.239.311.D05	tailless	2	10N.239.311.D05_contig001	1483532	1496663	1	13131	0.926	inactive	0.987	not_found	curated_set
10N.239.311.D07_PE001	10N.239.311.D07	filamentous	5	10N.239.311.D07_contig002	1178442	1190337	8	11895	1.306	inactive	0.993	0.8799	curated_set
10N.239.311.D07_PE002	10N.239.311.D07	tailless	2	10N.239.311.D07_contig001	1422667	1436209	1	13542	15.127	active	0.993	not_found	curated_set
10N.239.311.E03_PE001	10N.239.311.E03	tailless	2	10N.239.311.E03_contig003	526657	540199	1	13542	36.759	active	0.987	0.7125	curated_set
10N.239.311.H11_PE001	10N.239.311.H11	tailless	2	10N.239.311.H11_contig001	1574959	1589478	1	14519	0.973	inactive	0.96	not_found	curated_set
10N.239.311.H11_PE002	10N.239.311.H11	filamentous	5	10N.239.311.H11_contig001	2989062	2999540	2	10478	0.755	inactive	0.967	0.9298	curated_set
10N.239.311.H11_PE003	10N.239.311.H11	tailless	3	10N.239.311.H11_contig004	18151	31757	on_plasmid	13606	1.044	inactive	not_found	not_found	curated_set
10N.239.312.A01_PE001	10N.239.312.A01	tailless	2	10N.239.312.A01_contig001	821385	835294	1	13909	28.01	active	0.987	0.8639	curated_set
10N.239.312.H01_PE001	10N.239.312.H01	tailless	2	10N.239.312.H01_contig001	2034923	2048450	1	13527	0.71	inactive	0.987	0.7151	curated_set
10N.247.311.62_PE001	10N.247.311.62	tailless	2	10N.247.311.62_contig001	1797830	1812677	1	14847	16.65	active	0.953	0.709	curated_set
10N.247.311.62_PE002	10N.247.311.62	filamentous	5	10N.247.311.62_contig002	1318505	1330399	8	11894	0.979	inactive	0.993	0.8771	curated_set
10N.247.311.85_PE001	10N.247.311.85	tailless	2	10N.247.311.85_contig001	1676945	1690486	1	13541	10.98	active	0.987	not_found	curated_set
10N.247.311.85_PE002	10N.247.311.85	filamentous	5	10N.247.311.85_contig002	311007	322902	8	11895	0.999	inactive	0.993	0.8772	curated_set
10N.261.45.F7_PE001	10N.261.45.F7	tailless	2	10N.261.45.F7_contig001	1810422	1824079	1	13657	78.259	active	0.973	not_found	curated_set
10N.261.45.F7_PE002A	10N.261.45.F7	filamentous	5	10N.261.45.F7_contig001	3224353	3232451	2	8098	0.655	inactive	0.833	0.9605	curated_set
10N.261.45.F7_PE002B	10N.261.45.F7	tailless	2	10N.261.45.F7_contig001	3232451	3245772	2	13321	0.627	inactive	not_found	not_found	curated_set
10N.261.52.C4_PE001	10N.261.52.C4	filamentous	5	10N.261.52.C4_contig001	3223332	3232938	2	9606	1.216	inactive	0.74	0.9233	curated_set
10N.261.52.C4_PE002	10N.261.52.C4	filamentous	5	10N.261.52.C4_contig002	1435997	1445485	8	9488	0.963	inactive	0.873	0.9225	curated_set
10N.261.54.B5_PE001	10N.261.54.B5	filamentous	6	10N.261.54.B5_contig001	1853369	1864853	2	11484	1.552	slightly_active	0.973	0.7948	curated_set
10N.261.55.B9_PE001	10N.261.55.B9	filamentous	5	10N.261.55.B9_contig001	1824090	1835613	2	11523	1.586	inactive	not_found	0.9182	curated_set
10N.261.55.B9_PE002	10N.261.55.B9	filamentous	5	10N.261.55.B9_contig002	761257	771077	8	9820	2.83	slightly_active	0.667	0.9254	curated_set
10N.261.55.B9_PE003	10N.261.55.B9	tailed	9	10N.261.55.B9_contig002	1101202	1138824	9	37622	1371.12	active	0.993	0.9325	curated_set
10N.261.55.E6_PE001	10N.261.55.E6	filamentous	6	10N.261.55.E6_contig002	131	13403	NA	13272	1.136	inactive	0.98	0.8613	curated_set
10N.261.55.E6_PE002	10N.261.55.E6	filamentous	6	10N.261.55.E6_contig001	1964770	1976570	2	11800	1.12	inactive	0.987	0.8685	curated_set
10N.286.45.B12_PE001	10N.286.45.B12	tailed	9	10N.286.45.B12_contig003	533577	566953	5	33376	1.314	slightly_active	1	0.9606	curated_set
10N.286.45.B12_PE002	10N.286.45.B12	tailless	2	10N.286.45.B12_contig004	17731	32469	1	14738	13.116	active	0.953	0.7382	curated_set
10N.286.45.F8_PE001	10N.286.45.F8	tailless	2	10N.286.45.F8_contig001	24757	39131	1	14374	132.908	active	0.933	0.7887	curated_set
10N.286.45.F8_PE002	10N.286.45.F8	tailed	9	10N.286.45.F8_contig002	641397	680375	6	38978	172.711	active	1	0.9358	curated_set
10N.286.49.B11_PE001	10N.286.49.B11	tailless	2	10N.286.49.B11_contig001	24296	38033	1	13737	102.866	active	0.967	not_found	curated_set
10N.286.49.B11_PE002	10N.286.49.B11	filamentous	6	10N.286.49.B11_contig001	1947468	1959000	2	11532	2.245	slightly_active	0.967	0.8466	curated_set
10N.286.49.B11_PE003	10N.286.49.B11	tailless	1	10N.286.49.B11_contig002	1446970	1461760	8	14790	0.842	inactive	0.967	0.9163	curated_set
10N.286.49.E3_PE001	10N.286.49.E3	filamentous	6	10N.286.49.E3_contig001	1811928	1824947	2	13019	1.04	inactive	0.967	0.8029	curated_set
10N.286.52.C10_PE001	10N.286.52.C10	tailless	1	10N.286.52.C10_contig001	65422	78892	2	13470	0.94	inactive	not_found	0.9382	curated_set
10N.286.52.C10_PE002	10N.286.52.C10	filamentous	5	10N.286.52.C10_contig002	919753	930685	8	10932	1.028	inactive	0.793	0.9434	curated_set
10N.286.52.F6_PE001	10N.286.52.F6	tailless	2	10N.286.52.F6_contig001	393537	408643	1	15106	275.412	active	0.973	0.7388	curated_set
10N.286.52.F6_PE002A	10N.286.52.F6	filamentous	4	10N.286.52.F6_contig001	1780708	1786793	2	6085	1.396	slightly_active	1	0.9459	curated_set
10N.286.52.F6_PE002B	10N.286.52.F6	filamentous	4	10N.286.52.F6_contig001	1787237	1793293	2	6056	1.297	inactive	1	0.9496	curated_set
10N.286.52.F6_PE003A	10N.286.52.F6	filamentous	4	10N.286.52.F6_contig002	10	6066	NA	6056	0.763	inactive	1	0.944	curated_set
10N.286.52.F6_PE003B	10N.286.52.F6	filamentous	4	10N.286.52.F6_contig002	6510	14390	NA	7880	0.881	inactive	1	0.9362	curated_set
10N.286.54.C7_PE001	10N.286.54.C7	tailless	2	10N.286.54.C7_contig001	2985679	3000264	1	14585	39.722	active	0.987	0.772	curated_set
10N.286.54.E11_PE001	10N.286.54.E11	tailless	2	10N.286.54.E11_contig001	83335	97608	1	14273	747.57	active	0.98	not_found	curated_set
10N.286.54.E11_PE002A	10N.286.54.E11	filamentous	5	10N.286.54.E11_contig001	1519360	1527393	2	8033	1.124	inactive	0.8	0.9623	curated_set
10N.286.54.E11_PE002B	10N.286.54.E11	tailless	1	10N.286.54.E11_contig001	1528220	1540327	2	12107	1.057	inactive	not_found	0.9317	curated_set
10N.286.54.E11_PE003	10N.286.54.E11	tailless	1	10N.286.54.E11_contig002	1283562	1298440	8	14878	0.87	inactive	not_found	0.9272	curated_set
10N.286.54.E4_PE001	10N.286.54.E4	tailed	9	10N.286.54.E4_contig001	2524707	2559123	4	34416	19.963	active	1	0.9625	curated_set
10N.286.54.E4_PE002	10N.286.54.E4	filamentous	5	10N.286.54.E4_contig002	628085	638972	8	10887	0.966	inactive	1	0.9219	curated_set
10N.286.54.E5_PE001	10N.286.54.E5	filamentous	5	10N.286.54.E5_contig001	57474	67132	2	9658	1.043	inactive	0.773	0.9193	curated_set
10N.286.54.E5_PE002	10N.286.54.E5	tailed	11	10N.286.54.E5_contig001	3083904	3124981	3	41077	0.894	inactive	1	0.9264	curated_set
10N.286.54.F2_PE001	10N.286.54.F2	tailed	11	10N.286.54.F2_contig001	3050409	3092501	3	42092	41.117	active	1	0.9209	curated_set
10N.286.54.F2_PE002	10N.286.54.F2	filamentous	5	10N.286.54.F2_contig002	540733	550781	8	10048	0.897	inactive	0.993	0.9155	curated_set
10N.286.54.F4_PE001	10N.286.54.F4	tailless	2	10N.286.54.F4_contig001	2940724	2955360	1	14636	16.707	active	0.973	0.7839	curated_set
10N.286.54.F4_PE002	10N.286.54.F4	tailed	9	10N.286.54.F4_contig002	108601	145028	6	36427	17.238	active	0.987	0.9475	curated_set
10N.286.54.F9_PE001	10N.286.54.F9	tailed	9	10N.286.54.F9_contig001	864007	898593	4	34586	5.769	active	0.987	0.9662	curated_set
10N.286.55.A12_PE001	10N.286.55.A12	tailless	2	10N.286.55.A12_contig001	471462	485408	1	13946	13.376	active	0.967	not_found	curated_set
10N.286.55.A12_PE002	10N.286.55.A12	filamentous	5	10N.286.55.A12_contig001	1878824	1885676	2	6852	3.835	active	0.887	0.9662	curated_set
10N.286.55.A12_PE003	10N.286.55.A12	filamentous	5	10N.286.55.A12_contig004	1	6833	NA	6832	1.91	slightly_active	0.847	0.9652	curated_set
10N.286.55.A5_PE001	10N.286.55.A5	filamentous	5	10N.286.55.A5_contig001	3309572	3351	NA	7165	1.831	slightly_active	0.973	0.9564	curated_set
10N.286.55.A5_PE002	10N.286.55.A5	tailless	2	10N.286.55.A5_contig001	1413659	1428012	1	14353	22.632	active	0.987	not_found	curated_set
10N.286.55.A5_PE003	10N.286.55.A5	tailed	9	10N.286.55.A5_contig002	1094566	1132449	9	37883	6.127	active	0.98	0.9406	curated_set
10N.286.55.A5_PE004	10N.286.55.A5	filamentous	5	10N.286.55.A5_contig002	1466961	1477488	8	10527	1.132	inactive	0.527	0.921	curated_set
10N.286.55.B4_PE001	10N.286.55.B4	filamentous	5	10N.286.55.B4_contig001	652808	662133	2	9325	0.965	inactive	not_found	0.922	curated_set
10N.286.55.B4_PE002	10N.286.55.B4	tailless	2	10N.286.55.B4_contig001	2568558	2582991	1	14433	30.931	active	0.987	not_found	curated_set
10N.286.55.B4_PE003	10N.286.55.B4	filamentous	6	10N.286.55.B4_contig002	439953	451775	8	11822	0.96	inactive	1	0.8689	curated_set
10N.286.55.C3_PE001	10N.286.55.C3	tailless	2	10N.286.55.C3_contig001	3020936	3035483	1	14547	15.581	active	0.96	not_found	curated_set
10N.286.55.C3_PE002	10N.286.55.C3	tailed	9	10N.286.55.C3_contig002	216468	254901	6	38433	2.66	active	0.953	0.9427	curated_set
10N.286.55.C4_PE001	10N.286.55.C4	tailed	11	10N.286.55.C4_contig001	1655857	1696933	3	41076	1.119	inactive	1	0.938	curated_set
10N.286.55.C7_PE001	10N.286.55.C7	tailless	2	10N.286.55.C7_contig001	31367	45721	1	14354	79.582	active	0.987	0.7038	curated_set
10N.286.55.C7_PE002	10N.286.55.C7	filamentous	5	10N.286.55.C7_contig001	1926513	1934542	2	8029	8.031	active	0.867	0.9615	curated_set
10N.286.55.C7_PE003	10N.286.55.C7	filamentous	5	10N.286.55.C7_contig002	1092385	1100435	8	8050	3.881	active	0.94	0.963	curated_set
10N.286.55.C7_PE004	10N.286.55.C7	tailed	9	10N.286.55.C7_contig002	1434955	1472881	9	37926	16.01	active	0.98	0.9473	curated_set
10N.286.55.E6_PE001	10N.286.55.E6	tailless	2	10N.286.55.E6_contig001	1306535	1320472	1	13937	159.892	active	0.967	not_found	curated_set
10N.286.55.E6_PE002	10N.286.55.E6	tailed	9	10N.286.55.E6_contig002	1659521	1696880	6	37359	16.904	active	1	0.9346	curated_set
10N.286.55.E8_PE001	10N.286.55.E8	tailless	2	10N.286.55.E8_contig001	24337	38692	1	14355	26.468	active	0.987	not_found	curated_set
10N.286.55.E8_PE002	10N.286.55.E8	filamentous	5	10N.286.55.E8_contig001	1919538	1927558	2	8020	3.587	active	0.873	0.9679	curated_set
10N.286.55.E8_PE003	10N.286.55.E8	filamentous	5	10N.286.55.E8_contig002	272128	280000	8	7872	1.929	slightly_active	0.927	0.96	curated_set
10N.286.55.E8_PE004	10N.286.55.E8	tailed	9	10N.286.55.E8_contig002	1613915	1651798	9	37883	7.742	active	0.987	0.9365	curated_set
10N.286.55.F1_PE001	10N.286.55.F1	tailless	2	10N.286.55.F1_contig001	24051	39101	1	15050	10.32	active	0.987	0.7761	curated_set
1F273_PE001	1F273	filamentous	5	1F273_contig001	823990	834470	2	10480	0.964	inactive	0.96	0.9078	curated_set
1F273_PE002	1F273	tailed	12	1F273_contig002	1362598	1418224	7	55626	3.436	active	1	0.9754	curated_set
1F273_PE003	1F273	tailless	3	1F273_contig003	45005	59577	on_plasmid	14572	1.08	inactive	not_found	not_found	curated_set
1F53_PE001	1F53	filamentous	5	1F53_contig001	69446	78472	2	9026	4.036	active	0.807	0.9209	curated_set
1F53_PE002	1F53	filamentous	5	1F53_contig002	177359	185979	8	8620	2.882	slightly_active	0.72	0.9288	curated_set
1F53_PE003	1F53	tailed	8	1F53_contig002	412003	444463	7	32460	0.903	inactive	0.98	0.9098	curated_set
1F53_PE004	1F53	tailless	2	1F53_contig003	1284423	1298796	1	14373	249.34	active	0.9	0.8207	curated_set
ZF14_PE001	ZF14	tailed	9	ZF14_contig001	2614244	2648263	4	34019	6.088	active	0.987	0.9656	curated_set

## Sheet: B_VibrionaceaeProphages
strain	contig	start	stop	group	set	additional_info
10N.261.55.A3	10N.261.55.A3_I01_contig0070	117	32556	tailed	all_Vibrio
5F146	5F146_I01_contig0029	137	39943	tailed	all_Vibrio
5F23	5F23_I01_contig0019	30715	67029	tailed	all_Vibrio
5F23	5F23_I01_contig0046	920	34669	tailed	all_Vibrio
5F306	5F306_I01_contig0039	21502	60283	tailed	all_Vibrio
5F33	5F33_I01_contig0011	29998	67422	tailed	all_Vibrio
5F7	5F7_I01_contig0018	30623	65109	tailed	all_Vibrio
5F97	5F97_I01_contig0002	157	28861	tailed	all_Vibrio
5F97	5F97_I01_contig0005	30475	66789	tailed	all_Vibrio
5F97	5F97_I01_contig0010	18125	53120	tailed	all_Vibrio
5F97	5F97_I01_contig0018	3	35181	tailed	all_Vibrio
FF227	FF227_I01_contig0003	131583	164022	tailed	all_Vibrio
FF227	FF227_I01_contig0021	47167	82150	tailed	all_Vibrio
ZF47	ZF47_I01_contig0014	353770	390084	tailed	all_Vibrio
ZF47	ZF47_I01_contig0024	1096	41322	tailed	all_Vibrio
ZF47	ZF47_I01_contig0041	16066	49696	tailed	all_Vibrio
10N.261.45.A10	10N.261.45.A10_I01_contig0026	109288	165243	tailed	all_Vibrio
10N.261.45.B2	10N.261.45.B2_I01_contig0002	20979	67500	tailed	all_Vibrio
10N.261.45.B2	10N.261.45.B2_I01_contig0012	124	42880	tailed	all_Vibrio
10N.261.45.B2	10N.261.45.B2_I01_contig0037	343	31563	tailed	all_Vibrio
10N.261.45.C6	10N.261.45.C6_I01_contig0009	21551	97117	tailed	all_Vibrio
10N.261.45.C6	10N.261.45.C6_I01_contig0037	130	8473	filamentous	all_Vibrio
10N.286.46.C10	10N.286.46.C10_N02_contig001	1712233	1740151	tailless	all_Vibrio
10N.286.46.C3	10N.286.46.C3_I01_contig0004	118	8461	filamentous	all_Vibrio
10N.286.46.C3	10N.286.46.C3_I01_contig0012	35787	61809	tailless	all_Vibrio
10N.286.46.C3	10N.286.46.C3_I01_contig0079	34486	84270	tailed	all_Vibrio
10N.286.46.E3	10N.286.46.E3_I01_contig0010	37546	55075	tailless	all_Vibrio
10N.286.46.E3	10N.286.46.E3_I01_contig0034	146	36452	tailed	all_Vibrio
10N.286.48.F3	10N.286.48.F3_N02_contig001	2554756	2591117	tailed	all_Vibrio
10N.286.48.F3	10N.286.48.F3_N02_contig001	629778	702728	tailed	all_Vibrio
10N.286.48.F3	10N.286.48.F3_N02_contig001	3723968	3748066	tailless	all_Vibrio
1F164	1F164_I01_contig0048	104	38195	tailed	all_Vibrio
10N.247.310.11	10N.247.310.11_I01_contig0007	101556	118680	filamentous	all_Vibrio
10N.247.310.11	10N.247.310.11_I01_contig0007	32451	80417	tailed	all_Vibrio
10N.247.310.14	10N.247.310.14_I01_contig0001	256240	291621	tailed	all_Vibrio
10N.247.310.14	10N.247.310.14_I01_contig0005	153064	161202	filamentous	all_Vibrio
10N.247.310.27	10N.247.310.27_I01_contig0008	173	54708	filamentous	all_Vibrio
10N.247.310.27	10N.247.310.27_I01_contig0046	4925	22423	tailless	all_Vibrio
10N.247.310.28	10N.247.310.28_I01_contig0002	72676	81334	filamentous	all_Vibrio
10N.247.310.28	10N.247.310.28_I01_contig0003	273696	346878	tailed	all_Vibrio
10N.247.310.28	10N.247.310.28_I01_contig0010	52644	61373	filamentous	all_Vibrio
10N.247.310.35	10N.247.310.35_I01_contig0001	122553	159595	tailed	all_Vibrio
10N.247.310.35	10N.247.310.35_I01_contig0022	52516	62959	filamentous	all_Vibrio
10N.247.310.49	10N.247.310.49_I01_contig0003	122708	159899	tailed	all_Vibrio
10N.247.310.49	10N.247.310.49_I01_contig0012	83346	94286	filamentous	all_Vibrio
10N.247.310.89	10N.247.310.89_I01_contig0001	86263	107459	filamentous	all_Vibrio
10N.247.310.89	10N.247.310.89_I01_contig0001	86263	107459	tailless	all_Vibrio
10N.247.310.89	10N.247.310.89_I01_contig0002	123807	160115	tailed	all_Vibrio
10N.247.310.89	10N.247.310.89_I01_contig0005	22070	82136	tailed	all_Vibrio
10N.247.310.89	10N.247.310.89_I01_contig0007	53628	65100	filamentous	all_Vibrio
10N.247.310.89	10N.247.310.89_I01_contig0019	1074	81841	tailed	all_Vibrio
10N.247.310.90	10N.247.310.90_I01_contig0004	73347	84919	filamentous	all_Vibrio
10N.247.310.90	10N.247.310.90_I01_contig0005	129960	161324	tailed	all_Vibrio
10N.247.310.90	10N.247.310.90_I01_contig0023	137	81004	tailed	all_Vibrio
10N.247.311.28	10N.247.311.28_I01_contig0027	30506	61713	filamentous	all_Vibrio
10N.247.311.28	10N.247.311.28_I01_contig0027	30506	61713	tailless	all_Vibrio
10N.247.311.28	10N.247.311.28_I01_contig0032	5627	13630	filamentous	all_Vibrio
10N.261.52.A3	10N.261.52.A3_I01_contig0037	818	57427	tailed	all_Vibrio
12G01	12G01_I01_contig0005	21570	104773	tailed	all_Vibrio
12G01	12G01_I01_contig0016	25905	33331	filamentous	all_Vibrio
10N.247.310.33	10N.247.310.33_I01_contig0021	8076	42690	tailed	all_Vibrio
10N.247.311.15	10N.247.311.15_I01_contig0007	151	6885	filamentous	all_Vibrio
10N.247.311.21	10N.247.311.21_I01_contig0020	8076	42937	tailed	all_Vibrio
10N.261.46.A9	10N.261.46.A9_I01_contig0057	34562	76982	tailed	all_Vibrio
10N.286.49.A1	10N.286.49.A1_I01_contig0013	306	14019	tailless	all_Vibrio
1F9	1F9_I01_contig0039	7431	40080	tailed	all_Vibrio
1F146	1F146_I01_contig0027	13217	63609	tailed	all_Vibrio
1F146	1F146_I01_contig0040	12509	38563	tailless	all_Vibrio
FF482	FF482_I01_contig0027	13207	63599	tailed	all_Vibrio
FF482	FF482_I01_contig0028	22421	48475	tailless	all_Vibrio
10N.222.49.A5	10N.222.49.A5_I01_contig0040	388	59940	tailed	all_Vibrio
10N.222.52.A2	10N.222.52.A2_I01_contig0040	13	6143	filamentous	all_Vibrio
10N.247.311.87	10N.247.311.87_I01_contig0003	62060	122656	tailed	all_Vibrio
10N.261.48.C7	10N.261.48.C7_I01_contig0003	28	5782	filamentous	all_Vibrio
10N.261.51.B1	10N.261.51.B1_I01_contig0020	27	5832	filamentous	all_Vibrio
10N.261.51.B11	10N.261.51.B11_I01_contig0010	415	59967	tailed	all_Vibrio
10N.286.45.A2	10N.286.45.A2_I01_contig0037	1422	46662	tailed	all_Vibrio
10N.286.45.A2	10N.286.45.A2_I01_contig0055	12983	34578	filamentous	all_Vibrio
10N.286.45.A2	10N.286.45.A2_I01_contig0055	12983	34578	tailless	all_Vibrio
10N.286.45.A3	10N.286.45.A3_I01_contig0010	108	21703	filamentous	all_Vibrio
10N.286.45.A3	10N.286.45.A3_I01_contig0010	108	21703	tailless	all_Vibrio
10N.286.45.A3	10N.286.45.A3_I01_contig0032	12079	57319	tailed	all_Vibrio
10N.286.45.E10	10N.286.45.E10_N02_contig001	1460505	1474482	filamentous	all_Vibrio
10N.286.45.E10	10N.286.45.E10_N02_contig002	1613888	1635959	filamentous	all_Vibrio
10N.286.46.E4	10N.286.46.E4_I01_contig0004	190	87051	tailed	all_Vibrio
10N.286.46.E4	10N.286.46.E4_I01_contig0045	202	17597	tailless	all_Vibrio
10N.286.46.E4	10N.286.46.E4_I01_contig0071	127	34969	tailed	all_Vibrio
10N.286.48.A7	10N.286.48.A7_I01_contig0042	86263	124042	tailed	all_Vibrio
10N.286.48.A7	10N.286.48.A7_I01_contig0116	67	12568	tailless	all_Vibrio
10N.286.48.A8	10N.286.48.A8_I01_contig0023	182535	195036	tailless	all_Vibrio
10N.286.48.A8	10N.286.48.A8_I01_contig0039	86263	123325	tailed	all_Vibrio
10N.286.48.A8	10N.286.48.A8_I01_contig0075	1564	40360	tailed	all_Vibrio
10N.286.51.C3	10N.286.51.C3_I01_contig0006	56838	65029	filamentous	all_Vibrio
10N.286.51.C3	10N.286.51.C3_I01_contig0023	30666	43420	tailless	all_Vibrio
10N.286.55.C11	10N.286.55.C11_I01_contig0018	98945	120880	filamentous	all_Vibrio
10N.286.55.C11	10N.286.55.C11_I01_contig0018	98945	120880	tailless	all_Vibrio
10N.286.55.C11	10N.286.55.C11_I01_contig0039	30433	43687	tailless	all_Vibrio
10N.286.55.E10	10N.286.55.E10_I01_contig0013	30433	43687	tailless	all_Vibrio
10N.286.55.E10	10N.286.55.E10_I01_contig0022	56254	78189	filamentous	all_Vibrio
10N.286.55.E10	10N.286.55.E10_I01_contig0022	56254	78189	tailless	all_Vibrio
10N.286.55.E12	10N.286.55.E12_I01_contig0025	33	11127	filamentous	all_Vibrio
10N.286.55.E12	10N.286.55.E12_I01_contig0054	73	10700	tailless	all_Vibrio
10N.286.55.E12	10N.286.55.E12_I01_contig0091	30216	43470	tailless	all_Vibrio
1F243	1F243_I01_contig0038	7707	21966	tailless	all_Vibrio
1F243	1F243_I01_contig0045	40	27406	filamentous	all_Vibrio
1F243	1F243_I01_contig0045	40	27406	tailless	all_Vibrio
10N.222.45.C8	10N.222.45.C8_I01_contig0035	30483	44248	tailless	all_Vibrio
10N.222.45.C8	10N.222.45.C8_I01_contig0071	83	31149	tailed	all_Vibrio
10N.222.45.E8	10N.222.45.E8_N03_contig001	1273319	1311568	tailed	curated_set
10N.222.45.E8	10N.222.45.E8_N03_contig002	739330	777774	tailed	curated_set
10N.222.46.B11	10N.222.46.B11_I01_contig0005	271860	285215	filamentous	all_Vibrio
10N.222.46.B11	10N.222.46.B11_I01_contig0071	7864	21749	tailless	all_Vibrio
10N.222.46.E12	10N.222.46.E12_N03_contig001	771721	786326	tailless	curated_set
10N.222.46.F1	10N.222.46.F1_I01_contig0046	172	43839	tailed	all_Vibrio
10N.222.46.F1	10N.222.46.F1_I01_contig0060	12865	32360	filamentous	all_Vibrio
10N.222.46.F1	10N.222.46.F1_I01_contig0086	241	29090	tailed	all_Vibrio
10N.222.46.F12	10N.222.46.F12_N03_contig001	1454332	1468937	tailless	curated_set
10N.222.49.A1	10N.222.49.A1_I01_contig0118	7802	22134	tailless	all_Vibrio
10N.222.49.C11	10N.222.49.C11_I01_contig0018	50104	99916	tailed	all_Vibrio
10N.222.49.C11	10N.222.49.C11_I01_contig0037	248	8648	filamentous	all_Vibrio
10N.222.49.E12	10N.222.49.E12_I01_contig0013	108645	117676	filamentous	all_Vibrio
10N.222.49.E12	10N.222.49.E12_I01_contig0021	1072	11413	filamentous	all_Vibrio
10N.222.54.A2	10N.222.54.A2_I01_contig0081	24981	42282	tailless	all_Vibrio
10N.222.54.E7	10N.222.54.E7_I01_contig0003	56836	71932	tailless	all_Vibrio
10N.222.55.A7	10N.222.55.A7_I01_contig0007	478541	522600	tailed	all_Vibrio
10N.222.55.A7	10N.222.55.A7_I01_contig0044	30849	45036	tailless	all_Vibrio
10N.222.55.C4	10N.222.55.C4_I01_contig0015	110730	127273	tailless	all_Vibrio
10N.222.55.C4	10N.222.55.C4_I01_contig0071	7728	21404	tailless	all_Vibrio
10N.237.312.A05	10N.237.312.A05_I01_contig0001	71199	89159	filamentous	all_Vibrio
10N.237.312.A05	10N.237.312.A05_I01_contig0012	110682	123204	tailless	all_Vibrio
10N.237.312.A05	10N.237.312.A05_I01_contig0030	7677	22407	tailless	all_Vibrio
10N.237.312.A09	10N.237.312.A09_I01_contig0005	131	9527	filamentous	all_Vibrio
10N.237.312.A09	10N.237.312.A09_I01_contig0024	30885	71947	tailed	all_Vibrio
10N.237.312.B04	10N.237.312.B04_I01_contig0003	111386	120821	filamentous	all_Vibrio
10N.237.312.B10	10N.237.312.B10_I01_contig0002	101730	112927	filamentous	all_Vibrio
10N.237.312.B10	10N.237.312.B10_I01_contig0016	16991	49517	tailed	all_Vibrio
10N.237.312.C05	10N.237.312.C05_I01_contig0016	109759	130379	filamentous	all_Vibrio
10N.237.312.C05	10N.237.312.C05_I01_contig0016	109759	130379	tailless	all_Vibrio
10N.237.312.C05	10N.237.312.C05_I01_contig0028	30303	44228	tailless	all_Vibrio
10N.237.312.C08	10N.237.312.C08_I01_contig0005	63194	100278	tailed	all_Vibrio
10N.237.312.C08	10N.237.312.C08_I01_contig0012	100118	143265	tailed	all_Vibrio
10N.237.312.C11	10N.237.312.C11_N03_contig001	3232772	3246314	tailless	curated_set
10N.237.312.C11	10N.237.312.C11_N03_contig003	1	41359	tailed	curated_set
10N.237.312.C11	10N.237.312.C11_N03_contig003	41360	82718	tailed	curated_set
10N.237.312.D05	10N.237.312.D05_N03_contig001	593927	607677	tailless	curated_set
10N.237.312.D05	10N.237.312.D05_N03_contig002	360610	372504	filamentous	curated_set
10N.237.312.D11	10N.237.312.D11_I01_contig0001	120317	153286	tailed	all_Vibrio
10N.237.312.D11	10N.237.312.D11_I01_contig0006	267952	278337	filamentous	all_Vibrio
10N.237.312.E09	10N.237.312.E09_I01_contig0001	220357	269529	tailed	all_Vibrio
10N.237.312.E09	10N.237.312.E09_I01_contig0007	270812	282292	filamentous	all_Vibrio
10N.237.312.E09	10N.237.312.E09_I01_contig0013	51	8965	filamentous	all_Vibrio
10N.237.312.E11	10N.237.312.E11_I01_contig0013	100100	141902	tailed	all_Vibrio
10N.237.312.E11	10N.237.312.E11_I01_contig0018	110357	122390	tailless	all_Vibrio
10N.237.312.G08	10N.237.312.G08_N03_contig001	57751	65809	filamentous	curated_set
10N.237.312.G08	10N.237.312.G08_N03_contig002	1769010	8501	filamentous	curated_set
10N.237.312.G08	10N.237.312.G08_N03_contig002	234347	266809	tailed	curated_set
10N.239.311.A05	10N.239.311.A05_I01_contig0010	199731	208207	filamentous	all_Vibrio
10N.239.311.A09	10N.239.311.A09_N03_contig001	3592779	3606303	tailless	curated_set
10N.239.311.A09	10N.239.311.A09_N03_contig002	522913	529310	filamentous	curated_set	part_of_tandem
10N.239.311.A09	10N.239.311.A09_N03_contig002	530402	540129	filamentous	curated_set	part_of_tandem
10N.239.311.B02	10N.239.311.B02_I01_contig0001	106086	153708	tailed	all_Vibrio
10N.239.311.B02	10N.239.311.B02_I01_contig0002	150	10959	filamentous	all_Vibrio
10N.239.311.B03	10N.239.311.B03_N02_contig001	2622615	2636142	tailless	curated_set
10N.239.311.B03	10N.239.311.B03_N02_contig002	179887	187388	filamentous	curated_set
10N.239.311.B10	10N.239.311.B10_I01_contig0001	202675	216834	tailless	all_Vibrio
10N.239.311.B10	10N.239.311.B10_I01_contig0027	30192	44903	tailless	all_Vibrio
10N.239.311.B10C7	10N.239.311.B10C7_I01_contig0001	202675	216834	tailless	all_Vibrio
10N.239.311.B10C7	10N.239.311.B10C7_I01_contig0027	7702	22413	tailless	all_Vibrio
10N.239.311.B11	10N.239.311.B11_I01_contig0005	175	9480	filamentous	all_Vibrio
10N.239.311.C11	10N.239.311.C11_N03_contig001	3466819	3480361	tailless	curated_set
10N.239.311.C11	10N.239.311.C11_N03_contig002	722925	732650	filamentous	curated_set	part_of_tandem
10N.239.311.C11	10N.239.311.C11_N03_contig002	733742	740140	filamentous	curated_set	part_of_tandem
10N.239.311.C11	10N.239.311.C11_N03_contig003	14503	31379	tailless	curated_set
10N.239.311.C11	10N.239.311.C11_N03_contig004	16609	34629	tailless	curated_set
10N.239.311.D05	10N.239.311.D05_N02_contig001	1483532	1496663	tailless	curated_set
10N.239.311.D07	10N.239.311.D07_N03_contig002	1178442	1190337	filamentous	curated_set
10N.239.311.D07	10N.239.311.D07_N03_contig001	1422667	1436209	tailless	curated_set
10N.239.311.E01	10N.239.311.E01_I01_contig0005	17383	61351	tailed	all_Vibrio
10N.239.311.E01	10N.239.311.E01_I01_contig0028	30512	44961	tailless	all_Vibrio
10N.239.311.E01B7	10N.239.311.E01B7_I01_contig0013	103017	146985	tailed	all_Vibrio
10N.239.311.E01B7	10N.239.311.E01B7_I01_contig0028	30512	44961	tailless	all_Vibrio
10N.239.311.E03	10N.239.311.E03_N02_contig003	526657	540199	tailless	curated_set
10N.239.311.E06	10N.239.311.E06_I01_contig0011	109429	124526	tailless	all_Vibrio
10N.239.311.H11	10N.239.311.H11_N03_contig001	1574959	1589478	tailless	curated_set
10N.239.311.H11	10N.239.311.H11_N03_contig001	2989062	2999540	filamentous	curated_set
10N.239.311.H11	10N.239.311.H11_N03_contig004	14881	31757	tailless	curated_set
10N.239.312.A01	10N.239.312.A01_N03_contig001	821385	835294	tailless	curated_set
10N.239.312.B09	10N.239.312.B09_I01_contig0002	269529	281647	filamentous	all_Vibrio
10N.239.312.B09	10N.239.312.B09_I01_contig0014	112478	126698	tailless	all_Vibrio
10N.239.312.B09	10N.239.312.B09_I01_contig0032	7776	22255	tailless	all_Vibrio
10N.239.312.G01	10N.239.312.G01_I01_contig0003	270149	287086	filamentous	all_Vibrio
10N.239.312.H01	10N.239.312.H01_N02_contig001	2034923	2048450	tailless	curated_set
10N.247.310.01	10N.247.310.01_I01_contig0006	264560	278050	tailless	all_Vibrio
10N.247.310.01	10N.247.310.01_I01_contig0007	39	36790	tailed	all_Vibrio
10N.247.310.22	10N.247.310.22_I01_contig0002	722689	737786	tailless	all_Vibrio
10N.247.310.38	10N.247.310.38_I01_contig0001	286715	323706	tailed	all_Vibrio
10N.247.310.38	10N.247.310.38_I01_contig0034	35	10759	filamentous	all_Vibrio
10N.247.310.87	10N.247.310.87_I01_contig0009	142	8841	filamentous	all_Vibrio
10N.247.310.87	10N.247.310.87_I01_contig0015	28758	61218	tailed	all_Vibrio
10N.247.310.92	10N.247.310.92_I01_contig0005	109891	123585	tailless	all_Vibrio
10N.247.310.92	10N.247.310.92_I01_contig0021	30759	44467	tailless	all_Vibrio
10N.247.310.95	10N.247.310.95_I01_contig0009	72952	123678	tailed	all_Vibrio
10N.247.310.97	10N.247.310.97_I01_contig0008	114255	125749	filamentous	all_Vibrio
10N.247.310.97	10N.247.310.97_I01_contig0016	72959	122045	tailed	all_Vibrio
10N.247.310.97	10N.247.310.97_I01_contig0032	7773	21584	tailless	all_Vibrio
10N.247.311.24	10N.247.311.24_I01_contig0040	42228	51564	filamentous	all_Vibrio
10N.247.311.24	10N.247.311.24_I01_contig0046	7791	20758	tailless	all_Vibrio
10N.247.311.43	10N.247.311.43_I01_contig0004	162329	203781	tailed	all_Vibrio
10N.247.311.45	10N.247.311.45_I01_contig0001	57195	72292	tailless	all_Vibrio
10N.247.311.45	10N.247.311.45_I01_contig0026	7706	21887	tailless	all_Vibrio
10N.247.311.58	10N.247.311.58_I01_contig0006	145771	168086	filamentous	all_Vibrio
10N.247.311.58	10N.247.311.58_I01_contig0006	145771	168086	tailless	all_Vibrio
10N.247.311.58	10N.247.311.58_I01_contig0063	397	13364	tailless	all_Vibrio
10N.247.311.62	10N.247.311.62_N03_contig001	1797830	1812677	tailless	curated_set
10N.247.311.62	10N.247.311.62_N03_contig002	1318505	1330399	filamentous	curated_set
10N.247.311.81	10N.247.311.81_I01_contig0002	423095	433002	filamentous	all_Vibrio
10N.247.311.82	10N.247.311.82_I01_contig0002	206848	221945	tailless	all_Vibrio
10N.247.311.82	10N.247.311.82_I01_contig0014	16714	59791	tailed	all_Vibrio
10N.247.311.82	10N.247.311.82_I01_contig0029	7792	21632	tailless	all_Vibrio
10N.247.311.82	10N.247.311.82_I01_contig0036	20	13610	filamentous	all_Vibrio
10N.247.311.85	10N.247.311.85_N03_contig001	1676945	1690486	tailless	curated_set
10N.247.311.85	10N.247.311.85_N03_contig002	311007	322902	filamentous	curated_set
10N.261.45.A3	10N.261.45.A3_I01_contig0023	268519	276281	filamentous	all_Vibrio
10N.261.45.A3	10N.261.45.A3_I01_contig0024	815	7557	filamentous	all_Vibrio
10N.261.45.E6	10N.261.45.E6_I01_contig0006	120688	154027	tailed	all_Vibrio
10N.261.45.F7	10N.261.45.F7_N03_contig001	1810422	1824079	tailless	curated_set
10N.261.45.F7	10N.261.45.F7_N03_contig001	3224353	3232451	filamentous	curated_set
10N.261.45.F7	10N.261.45.F7_N03_contig001	3232451	3245772	tailless	curated_set
10N.261.46.A5	10N.261.46.A5_I01_contig0005	338	10703	filamentous	all_Vibrio
10N.261.48.A5	10N.261.48.A5_I01_contig0004	109481	119606	filamentous	all_Vibrio
10N.261.48.A5	10N.261.48.A5_I01_contig0009	7738	21783	tailless	all_Vibrio
10N.261.48.A6	10N.261.48.A6_I01_contig0037	7753	21798	tailless	all_Vibrio
10N.261.48.F2	10N.261.48.F2_I01_contig0012	541059	577728	tailed	all_Vibrio
10N.261.48.F2	10N.261.48.F2_I01_contig0024	30361	44564	tailless	all_Vibrio
10N.261.48.F6	10N.261.48.F6_I01_contig0014	352159	361175	filamentous	all_Vibrio
10N.261.51.F5	10N.261.51.F5_I01_contig0047	56	7109	filamentous	all_Vibrio
10N.261.52.C4	10N.261.52.C4_N03_contig001	3223332	3232938	filamentous	curated_set
10N.261.52.C4	10N.261.52.C4_N03_contig002	1435997	1445485	filamentous	curated_set
10N.261.52.E1	10N.261.52.E1_I01_contig0007	321722	333172	filamentous	all_Vibrio
10N.261.54.A3	10N.261.54.A3_I01_contig0011	268979	277610	filamentous	all_Vibrio
10N.261.54.A7	10N.261.54.A7_I01_contig0001	108723	124302	tailless	all_Vibrio
10N.261.54.B12	10N.261.54.B12_I01_contig0011	110506	122088	filamentous	all_Vibrio
10N.261.54.B5	10N.261.54.B5_N03_contig001	1853369	1864853	filamentous	curated_set
10N.261.54.B8	10N.261.54.B8_I01_contig0007	352809	401895	tailed	all_Vibrio
10N.261.54.B8	10N.261.54.B8_I01_contig0016	7859	21949	tailless	all_Vibrio
10N.261.54.F12	10N.261.54.F12_I01_contig0004	105547	117031	filamentous	all_Vibrio
10N.261.54.F2	10N.261.54.F2_I01_contig0004	400243	433905	tailed	all_Vibrio
10N.261.54.F8	10N.261.54.F8_I01_contig0005	173	7581	filamentous	all_Vibrio
10N.261.54.F8	10N.261.54.F8_I01_contig0030	57911	72323	tailless	all_Vibrio
10N.261.54.F9	10N.261.54.F9_I01_contig0016	88067	101992	tailless	all_Vibrio
10N.261.55.A1	10N.261.55.A1_I01_contig0042	16953	50199	tailed	all_Vibrio
10N.261.55.A1	10N.261.55.A1_I01_contig0048	30410	44561	tailless	all_Vibrio
10N.261.55.A5	10N.261.55.A5_I01_contig0008	629	38385	tailed	all_Vibrio
10N.261.55.A5	10N.261.55.A5_I01_contig0033	72231	85225	tailless	all_Vibrio
10N.261.55.B4	10N.261.55.B4_I01_contig0016	133587	147963	tailless	all_Vibrio
10N.261.55.B4	10N.261.55.B4_I01_contig0017	7745	21740	tailless	all_Vibrio
10N.261.55.B9	10N.261.55.B9_N03_contig001	1824090	1835613	filamentous	curated_set
10N.261.55.B9	10N.261.55.B9_N03_contig002	761257	771077	filamentous	curated_set
10N.261.55.B9	10N.261.55.B9_N03_contig002	1101202	1138824	tailed	curated_set
10N.261.55.E6	10N.261.55.E6_N03_contig002	131	13403	filamentous	curated_set
10N.261.55.E6	10N.261.55.E6_N03_contig001	1964770	1976570	filamentous	curated_set
10N.261.55.F11	10N.261.55.F11_I01_contig0005	266952	278259	filamentous	all_Vibrio
10N.261.55.F11	10N.261.55.F11_I01_contig0019	109406	115921	filamentous	all_Vibrio
10N.261.55.F3	10N.261.55.F3_I01_contig0013	513334	529404	tailless	all_Vibrio
10N.286.45.A5	10N.286.45.A5_I01_contig0003	57107	72965	tailless	all_Vibrio
10N.286.45.B12	10N.286.45.B12_N03_contig003	533577	566953	tailed	curated_set
10N.286.45.B12	10N.286.45.B12_N02_contig004	17731	32469	tailless	curated_set
10N.286.45.E12	10N.286.45.E12_N02_contig118	6279	13082	filamentous	all_Vibrio
10N.286.45.E12	10N.286.45.E12_N02_contig136	184	9280	filamentous	all_Vibrio
10N.286.45.F6	10N.286.45.F6_I01_contig0035	58815	71102	filamentous	all_Vibrio
10N.286.45.F6	10N.286.45.F6_I01_contig0062	7820	20792	tailless	all_Vibrio
10N.286.45.F7	10N.286.45.F7_N02_contig001	453841	467967	tailless	all_Vibrio
10N.286.45.F7	10N.286.45.F7_N02_contig002	587434	639205	tailed	all_Vibrio
10N.286.45.F8	10N.286.45.F8_N02_contig001	24757	39131	tailless	curated_set
10N.286.45.F8	10N.286.45.F8_N02_contig002	641397	680375	tailed	curated_set
10N.286.46.B3	10N.286.46.B3_I01_contig0021	146384	158278	filamentous	all_Vibrio
10N.286.46.B3	10N.286.46.B3_I01_contig0115	7739	20667	tailless	all_Vibrio
10N.286.46.B6	10N.286.46.B6_N03_contig001	3157255	3170222	tailless	all_Vibrio
10N.286.46.B6	10N.286.46.B6_N03_contig002	1461578	1473472	filamentous	all_Vibrio
10N.286.46.C7	10N.286.46.C7_I01_contig0032	34846	47813	tailless	all_Vibrio
10N.286.49.A5	10N.286.49.A5_N02_contig001	940136	949010	filamentous	all_Vibrio
10N.286.49.A5	10N.286.49.A5_N02_contig005	7537	20629	tailless	all_Vibrio
10N.286.49.B11	10N.286.49.B11_N03_contig001	24296	38033	tailless	curated_set
10N.286.49.B11	10N.286.49.B11_N03_contig001	1947468	1959000	filamentous	curated_set
10N.286.49.B11	10N.286.49.B11_N03_contig002	1446970	1461760	tailless	curated_set
10N.286.49.B4	10N.286.49.B4_N02_contig079	72	8485	filamentous	all_Vibrio
10N.286.49.B4	10N.286.49.B4_N02_contig080	8	8610	filamentous	all_Vibrio
10N.286.49.B7	10N.286.49.B7_I01_contig0050	7754	21277	tailless	all_Vibrio
10N.286.49.E10	10N.286.49.E10_I01_contig0009	70600	103060	tailed	all_Vibrio
10N.286.49.E10	10N.286.49.E10_I01_contig0042	15614	29718	tailless	all_Vibrio
10N.286.49.E3	10N.286.49.E3_N03_contig001	1811928	1824947	filamentous	curated_set
10N.286.51.A5	10N.286.51.A5_I01_contig0068	1163	11540	filamentous	all_Vibrio
10N.286.51.E10	10N.286.51.E10_I01_contig0001	30469	44651	tailless	all_Vibrio
10N.286.51.E10	10N.286.51.E10_I01_contig0015	349932	391807	tailed	all_Vibrio
10N.286.52.A2	10N.286.52.A2_I01_contig0034	1083	52972	tailed	all_Vibrio
10N.286.52.C10	10N.286.52.C10_N03_contig001	65422	78892	tailless	curated_set
10N.286.52.C10	10N.286.52.C10_N03_contig002	919753	930685	filamentous	curated_set
10N.286.52.C9	10N.286.52.C9_I01_contig0020	461	12155	filamentous	all_Vibrio
10N.286.52.C9	10N.286.52.C9_I01_contig0028	16962	50488	tailed	all_Vibrio
10N.286.52.F6	10N.286.52.F6_N03_contig001	393537	408643	tailless	curated_set
10N.286.52.F6	10N.286.52.F6_N03_contig001	1780708	1786793	filamentous	curated_set	part_of_tandem
10N.286.52.F6	10N.286.52.F6_N03_contig001	1787237	1793293	filamentous	curated_set	part_of_tandem
10N.286.52.F6	10N.286.52.F6_N03_contig002	10	6066	filamentous	curated_set	part_of_tandem
10N.286.52.F6	10N.286.52.F6_N03_contig002	6510	14390	filamentous	curated_set	part_of_tandem
10N.286.54.C7	10N.286.54.C7_N03_contig001	2985679	3000264	tailless	curated_set
10N.286.54.E11	10N.286.54.E11_N03_contig001	83335	97608	tailless	curated_set
10N.286.54.E11	10N.286.54.E11_N03_contig001	1519360	1527393	filamentous	curated_set
10N.286.54.E11	10N.286.54.E11_N03_contig001	1528220	1540327	tailless	curated_set
10N.286.54.E11	10N.286.54.E11_N03_contig002	1283562	1298440	tailless	curated_set
10N.286.54.E3	10N.286.54.E3_I01_contig0006	877	36210	tailed	all_Vibrio
10N.286.54.E3	10N.286.54.E3_I01_contig0024	7685	22061	tailless	all_Vibrio
10N.286.54.E4	10N.286.54.E4_N03_contig001	2524707	2559123	tailed	curated_set
10N.286.54.E4	10N.286.54.E4_N03_contig002	628085	638972	filamentous	curated_set
10N.286.54.E5	10N.286.54.E5_N03_contig001	57474	67132	filamentous	curated_set
10N.286.54.E5	10N.286.54.E5_N03_contig001	3083904	3124981	tailed	curated_set
10N.286.54.F11	10N.286.54.F11_I01_contig0022	302	10830	filamentous	all_Vibrio
10N.286.54.F2	10N.286.54.F2_N03_contig001	3050409	3092501	tailed	curated_set
10N.286.54.F2	10N.286.54.F2_N03_contig002	540733	550781	filamentous	curated_set
10N.286.54.F4	10N.286.54.F4_N03_contig001	2940724	2955360	tailless	curated_set
10N.286.54.F4	10N.286.54.F4_N03_contig002	108601	145028	tailed	curated_set
10N.286.54.F9	10N.286.54.F9_N03_contig001	864007	898593	tailed	curated_set
10N.286.55.A12	10N.286.55.A12_N03_contig001	471462	485408	tailless	curated_set
10N.286.55.A12	10N.286.55.A12_N03_contig001	1878824	1885676	filamentous	curated_set
10N.286.55.A12	10N.286.55.A12_N03_contig004	1	6833	filamentous	curated_set
10N.286.55.A3	10N.286.55.A3_I01_contig0003	7683	22117	tailless	all_Vibrio
10N.286.55.A3	10N.286.55.A3_I01_contig0030	354	10288	filamentous	all_Vibrio
10N.286.55.A5	10N.286.55.A5_N03_contig001	3309572	3351	filamentous	curated_set
10N.286.55.A5	10N.286.55.A5_N03_contig001	1413659	1428012	tailless	curated_set
10N.286.55.A5	10N.286.55.A5_N03_contig002	1094566	1132449	tailed	curated_set
10N.286.55.A5	10N.286.55.A5_N03_contig002	1466961	1477488	filamentous	curated_set
10N.286.55.A6	10N.286.55.A6_I01_contig0006	142789	181901	tailed	all_Vibrio
10N.286.55.A6	10N.286.55.A6_I01_contig0022	30705	44867	tailless	all_Vibrio
10N.286.55.B11	10N.286.55.B11_I01_contig0032	51555	105153	tailed	all_Vibrio
10N.286.55.B3	10N.286.55.B3_I01_contig0004	679	46889	tailed	all_Vibrio
10N.286.55.B3	10N.286.55.B3_I01_contig0007	57999	68228	filamentous	all_Vibrio
10N.286.55.B4	10N.286.55.B4_N03_contig001	652808	662133	filamentous	curated_set
10N.286.55.B4	10N.286.55.B4_N03_contig001	2568558	2582991	tailless	curated_set
10N.286.55.B4	10N.286.55.B4_N03_contig002	439953	451775	filamentous	curated_set
10N.286.55.C3	10N.286.55.C3_N03_contig001	3020936	3035483	tailless	curated_set
10N.286.55.C3	10N.286.55.C3_N03_contig002	216468	254901	tailed	curated_set
10N.286.55.C4	10N.286.55.C4_N03_contig001	1655857	1696933	tailed	curated_set
10N.286.55.C7	10N.286.55.C7_N03_contig001	31367	45721	tailless	curated_set
10N.286.55.C7	10N.286.55.C7_N03_contig001	1926513	1934542	filamentous	curated_set
10N.286.55.C7	10N.286.55.C7_N03_contig002	1092385	1100435	filamentous	curated_set
10N.286.55.C7	10N.286.55.C7_N03_contig002	1434955	1472881	tailed	curated_set
10N.286.55.C8	10N.286.55.C8_I01_contig0012	7741	21903	tailless	all_Vibrio
10N.286.55.C8	10N.286.55.C8_I01_contig0016	840	7350	filamentous	all_Vibrio
10N.286.55.C8	10N.286.55.C8_I01_contig0017	61710	100822	tailed	all_Vibrio
10N.286.55.E11	10N.286.55.E11_I01_contig0002	825150	871360	tailed	all_Vibrio
10N.286.55.E11	10N.286.55.E11_I01_contig0019	256	9219	filamentous	all_Vibrio
10N.286.55.E6	10N.286.55.E6_N03_contig001	1306535	1320472	tailless	curated_set
10N.286.55.E6	10N.286.55.E6_N03_contig002	1659521	1696880	tailed	curated_set
10N.286.55.E8	10N.286.55.E8_N03_contig001	24337	38692	tailless	curated_set
10N.286.55.E8	10N.286.55.E8_N03_contig001	1919538	1927558	filamentous	curated_set
10N.286.55.E8	10N.286.55.E8_N03_contig002	272128	280000	filamentous	curated_set
10N.286.55.E8	10N.286.55.E8_N03_contig002	1613915	1651798	tailed	curated_set
10N.286.55.F1	10N.286.55.F1_N03_contig001	24051	39101	tailless	curated_set
10N.286.55.F10	10N.286.55.F10_I01_contig0004	271286	278028	filamentous	all_Vibrio
10N.286.55.F11	10N.286.55.F11_I01_contig0022	268738	286672	filamentous	all_Vibrio
10N.286.55.F11	10N.286.55.F11_I01_contig0044	56835	71931	tailless	all_Vibrio
10N.286.55.F7	10N.286.55.F7_I01_contig0026	11352	50464	tailed	all_Vibrio
10N.286.55.F7	10N.286.55.F7_I01_contig0043	7740	21902	tailless	all_Vibrio
1F175	1F175_I01_contig0013	15668	48128	tailed	all_Vibrio
1F273	1F273_N03_contig001	823990	834470	filamentous	curated_set
1F273	1F273_N03_contig002	1362598	1418224	tailed	curated_set
1F273	1F273_N03_contig003	41735	59577	tailless	curated_set
1F289	1F289_I01_contig0068	451407	488435	tailed	all_Vibrio
1F289	1F289_I01_contig0108	7849	22446	tailless	all_Vibrio
1F289	1F289_I01_contig0116	168924	210603	tailed	all_Vibrio
1F53	1F53_N03_contig001	69446	78472	filamentous	curated_set
1F53	1F53_N03_contig002	177359	185979	filamentous	curated_set
1F53	1F53_N03_contig002	412003	444463	tailed	curated_set
1F53	1F53_N03_contig003	1284423	1298796	tailless	curated_set
1F97	1F97_I01_contig0013	254	24807	filamentous	all_Vibrio
1F97	1F97_I01_contig0039	186	42934	tailed	all_Vibrio
1F97	1F97_I01_contig0044	131	36160	tailed	all_Vibrio
5F59	5F59_I01_contig0081	580	8619	filamentous	all_Vibrio
5F59	5F59_I01_contig0246	102152	117249	tailless	all_Vibrio
FF75	FF75_I01_contig0001	547	33066	tailed	all_Vibrio
FF75	FF75_I01_contig0009	141	23304	filamentous	all_Vibrio
FF75	FF75_I01_contig0009	141	23304	tailless	all_Vibrio
ZF14	ZF14_N03_contig001	2614244	2648263	tailed	curated_set
ZF207	ZF207_I01_contig0017	150588	226553	tailed	all_Vibrio
ZF207	ZF207_I01_contig0025	12933	19579	filamentous	all_Vibrio
ZF207	ZF207_I01_contig0052	7791	21050	tailless	all_Vibrio
ZF270	ZF270_I01_contig0023	57998	71537	tailless	all_Vibrio
ZF30	ZF30_I01_contig0023	22376	61572	tailed	all_Vibrio
ZF65	ZF65_I01_contig0032	20	11657	filamentous	all_Vibrio
10N.222.48.A6	10N.222.48.A6_I01_contig0036	51	12472	tailless	all_Vibrio
10N.222.48.A6	10N.222.48.A6_I01_contig0042	51	14474	tailless	all_Vibrio
10N.222.48.A6	10N.222.48.A6_I01_contig0067	341	13552	tailless	all_Vibrio
10N.222.48.F5	10N.222.48.F5_I01_contig0030	65482	100091	tailed	all_Vibrio
10N.222.49.C12	10N.222.49.C12_I01_contig0042	104	11499	filamentous	all_Vibrio
10N.222.49.C9	10N.222.49.C9_I01_contig0042	25218	60091	tailed	all_Vibrio
10N.222.51.E8	10N.222.51.E8_I01_contig0106	51	14474	tailless	all_Vibrio
10N.222.51.E8	10N.222.51.E8_I01_contig0138	289	12710	tailless	all_Vibrio
10N.222.52.C12	10N.222.52.C12_I01_contig0005	121	29094	tailed	all_Vibrio
10N.222.52.C12	10N.222.52.C12_I01_contig0095	23247	58788	tailed	all_Vibrio
10N.222.52.C12	10N.222.52.C12_I01_contig0098	7959	24467	tailless	all_Vibrio
10N.222.54.A6	10N.222.54.A6_I01_contig0045	51	14349	tailless	all_Vibrio
10N.222.54.B11	10N.222.54.B11_I01_contig0107	822	30060	tailed	all_Vibrio
10N.222.54.B2	10N.222.54.B2_I01_contig0046	159	36543	tailed	all_Vibrio
10N.222.54.C2	10N.222.54.C2_I01_contig0030	108460	129852	tailless	all_Vibrio
10N.222.54.C3	10N.222.54.C3_I01_contig0075	51	14349	tailless	all_Vibrio
10N.222.54.E8	10N.222.54.E8_I01_contig0035	97143	111441	tailless	all_Vibrio
10N.222.55.B10	10N.222.55.B10_I01_contig0239	302	6887	filamentous	all_Vibrio
10N.222.55.B11	10N.222.55.B11_I01_contig0009	86	53840	tailed	all_Vibrio
10N.222.55.B11	10N.222.55.B11_I01_contig0020	124551	165805	tailed	all_Vibrio
10N.222.55.B11	10N.222.55.B11_I01_contig0035	62125	79797	tailless	all_Vibrio
10N.222.55.B11	10N.222.55.B11_I01_contig0063	59188	73950	tailless	all_Vibrio
10N.222.55.B11	10N.222.55.B11_I01_contig0089	469	14668	tailless	all_Vibrio
10N.222.55.B3	10N.222.55.B3_N03_contig001	3174218	3213363	tailed	all_Vibrio
10N.222.55.B3	10N.222.55.B3_N03_contig001	1431310	1444214	tailless	all_Vibrio
10N.222.55.C7	10N.222.55.C7_I01_contig0003	21479	60113	tailed	all_Vibrio
10N.222.55.E7	10N.222.55.E7_I01_contig0001	56762	70808	filamentous	all_Vibrio
10N.222.55.F12	10N.222.55.F12_I01_contig0011	7473	20349	tailless	all_Vibrio
10N.239.311.G01	10N.239.311.G01_I01_contig0012	76805	89802	tailless	all_Vibrio
10N.247.311.12	10N.247.311.12_I01_contig0019	51793	67729	tailless	all_Vibrio
10N.247.311.47	10N.247.311.47_I01_contig0055	327	14625	tailless	all_Vibrio
10N.247.311.49	10N.247.311.49_I01_contig0011	66317	78711	filamentous	all_Vibrio
10N.247.311.49	10N.247.311.49_I01_contig0019	70579	84542	tailless	all_Vibrio
10N.261.46.A3	10N.261.46.A3_I01_contig0020	30235	60294	tailed	all_Vibrio
10N.261.46.A3	10N.261.46.A3_I01_contig0028	137	7123	filamentous	all_Vibrio
10N.261.46.A3	10N.261.46.A3_I01_contig0049	171	48392	tailed	all_Vibrio
10N.261.51.A3	10N.261.51.A3_I01_contig0035	19610	54921	tailed	all_Vibrio
10N.261.51.E5	10N.261.51.E5_I01_contig0040	179	41494	tailed	all_Vibrio
10N.261.52.E6	10N.261.52.E6_I01_contig0008	96419	139940	tailed	all_Vibrio
10N.261.52.E6	10N.261.52.E6_I01_contig0012	487970	502583	tailless	all_Vibrio
10N.261.52.E6	10N.261.52.E6_I01_contig0021	66282	78676	filamentous	all_Vibrio
10N.261.52.F3	10N.261.52.F3_I01_contig0023	68	12096	tailless	all_Vibrio
10N.261.54.A5	10N.261.54.A5_I01_contig0033	35545	48961	tailless	all_Vibrio
10N.261.54.E10	10N.261.54.E10_N02_contig003	698859	720251	tailless	all_Vibrio
10N.261.55.A10	10N.261.55.A10_I01_contig0042	17921	52224	tailed	all_Vibrio
10N.261.55.F6	10N.261.55.F6_I01_contig0002	333306	368085	tailed	all_Vibrio
10N.286.49.A11	10N.286.49.A11_I01_contig0033	92874	109611	tailless	all_Vibrio
10N.286.51.B11	10N.286.51.B11_I01_contig0021	83722	119800	tailed	all_Vibrio
10N.286.51.F4	10N.286.51.F4_I01_contig0001	19442	53761	tailed	all_Vibrio
10N.286.51.F4	10N.286.51.F4_I01_contig0043	241	10244	filamentous	all_Vibrio
10N.286.52.C3	10N.286.52.C3_I01_contig0055	14727	49031	tailed	all_Vibrio
10N.286.52.F8	10N.286.52.F8_I01_contig0011	260938	269512	filamentous	all_Vibrio
10N.286.52.F8	10N.286.52.F8_I01_contig0046	7478	20849	tailless	all_Vibrio
9CS106	9CS106_I01_contig0007	109018	124615	tailless	all_Vibrio
9CS106	9CS106_I01_contig0014	387	45282	tailed	all_Vibrio
ZF91	ZF91_I01_contig0092	37118	43855	filamentous	all_Vibrio
10N.222.52.B12	10N.222.52.B12_I01_contig0051	48326	76936	filamentous	all_Vibrio
10N.222.52.B12	10N.222.52.B12_I01_contig0051	48326	76936	tailless	all_Vibrio
10N.222.51.B7	10N.222.51.B7_I01_contig0054	24	41303	tailed	all_Vibrio
10N.222.52.B9	10N.222.52.B9_I01_contig0007	28658	42075	tailless	all_Vibrio
10N.261.46.B2	10N.261.46.B2_I01_contig0014	29984	44020	tailless	all_Vibrio
10N.261.46.E4	10N.261.46.E4_I01_contig0013	30000	43882	tailless	all_Vibrio
10N.261.46.F4	10N.261.46.F4_I01_contig0035	62054	81689	filamentous	all_Vibrio
10N.261.46.F4	10N.261.46.F4_I01_contig0035	62054	81689	tailless	all_Vibrio
10N.261.46.F4	10N.261.46.F4_I01_contig0044	51981	83847	tailed	all_Vibrio
10N.261.49.B3	10N.261.49.B3_I01_contig0065	30137	43876	tailless	all_Vibrio
10N.261.54.A10	10N.261.54.A10_I01_contig0011	138	9329	filamentous	all_Vibrio
10N.261.54.A10	10N.261.54.A10_I01_contig0017	7698	21115	tailless	all_Vibrio
1S120	1S120_I01_contig0003	170723	208557	tailed	all_Vibrio
1S120	1S120_I01_contig0027	7533	21598	tailless	all_Vibrio
1S77	1S77_I01_contig0007	124	36651	tailed	all_Vibrio
1S77	1S77_I01_contig0030	7533	21598	tailless	all_Vibrio
5S149	5S149_I01_contig0004	76908	114742	tailed	all_Vibrio
5S149	5S149_I01_contig0029	29012	43077	tailless	all_Vibrio
5S240	5S240_I01_contig0004	170358	208192	tailed	all_Vibrio
5S240	5S240_I01_contig0023	29012	43077	tailless	all_Vibrio
10N.222.46.C3	10N.222.46.C3_I01_contig0002	598973	616426	filamentous	all_Vibrio
10N.222.46.C3	10N.222.46.C3_I01_contig0008	120556	204002	tailed	all_Vibrio
10N.222.46.C3	10N.222.46.C3_I01_contig0025	7692	20853	tailless	all_Vibrio
10N.222.48.A1	10N.222.48.A1_I01_contig0002	69757	104625	tailed	all_Vibrio
10N.222.48.A1	10N.222.48.A1_I01_contig0076	7640	23610	tailless	all_Vibrio
10N.222.49.B10	10N.222.49.B10_I01_contig0008	256938	281293	tailless	all_Vibrio
10N.222.49.B10	10N.222.49.B10_I01_contig0014	168265	203630	tailed	all_Vibrio
10N.222.49.B10	10N.222.49.B10_I01_contig0020	30359	46228	tailless	all_Vibrio
10N.222.52.C11	10N.222.52.C11_I01_contig0031	8056	23989	tailless	all_Vibrio
10N.222.52.C11	10N.222.52.C11_I01_contig0054	16796	53711	tailed	all_Vibrio
10N.222.52.C11	10N.222.52.C11_I01_contig0100	23168	37595	tailless	all_Vibrio
10N.222.54.E4	10N.222.54.E4_I01_contig0001	236709	280083	tailed	all_Vibrio
10N.222.54.E4	10N.222.54.E4_I01_contig0004	220543	268762	tailed	all_Vibrio
10N.222.54.E4	10N.222.54.E4_I01_contig0005	317951	333376	tailless	all_Vibrio
10N.222.54.E4	10N.222.54.E4_I01_contig0021	7953	21359	tailless	all_Vibrio
10N.222.55.B12	10N.222.55.B12_I01_contig0008	148025	184432	tailed	all_Vibrio
10N.222.55.B12	10N.222.55.B12_I01_contig0009	722123	756995	tailed	all_Vibrio
10N.222.55.B12	10N.222.55.B12_I01_contig0027	7956	23862	tailless	all_Vibrio
10N.222.55.E5	10N.222.55.E5_I01_contig0013	148591	183100	tailed	all_Vibrio
10N.222.55.E5	10N.222.55.E5_I01_contig0040	8051	22014	tailless	all_Vibrio
10N.239.312.H02	10N.239.312.H02_I01_contig0003	302108	373464	tailed	all_Vibrio
10N.239.312.H02	10N.239.312.H02_I01_contig0025	7729	21378	tailless	all_Vibrio
10N.247.310.20	10N.247.310.20_I01_contig0003	7000	88055	tailed	all_Vibrio
10N.247.310.86	10N.247.310.86_I01_contig0002	292667	336157	tailed	all_Vibrio
10N.247.310.94	10N.247.310.94_I01_contig0001	558026	572607	filamentous	all_Vibrio
10N.247.311.35	10N.247.311.35_I01_contig0013	146118	160336	filamentous	all_Vibrio
10N.247.311.35	10N.247.311.35_I01_contig0027	30215	43705	tailless	all_Vibrio
10N.247.311.44	10N.247.311.44_I01_contig0001	961212	1043791	tailed	all_Vibrio
10N.247.311.44	10N.247.311.44_I01_contig0019	49	8836	filamentous	all_Vibrio
10N.247.311.44	10N.247.311.44_I01_contig0028	30282	43617	tailless	all_Vibrio
10N.261.45.B10	10N.261.45.B10_I01_contig0004	470973	496495	tailed	all_Vibrio
10N.261.45.B10	10N.261.45.B10_I01_contig0006	234259	247781	tailless	all_Vibrio
10N.261.45.C3	10N.261.45.C3_I01_contig0005	67	12971	tailless	all_Vibrio
10N.261.45.C3	10N.261.45.C3_I01_contig0029	7840	21317	tailless	all_Vibrio
10N.261.45.C7	10N.261.45.C7_I01_contig0012	474418	503868	tailed	all_Vibrio
10N.261.45.C7	10N.261.45.C7_I01_contig0021	13120	26228	tailless	all_Vibrio
10N.261.45.E10	10N.261.45.E10_I01_contig0091	32059	45647	tailless	all_Vibrio
10N.261.45.E10	10N.261.45.E10_I01_contig0115	228	7379	filamentous	all_Vibrio
10N.261.45.E10	10N.261.45.E10_I01_contig0127	915	32789	tailed	all_Vibrio
10N.261.45.E12	10N.261.45.E12_I01_contig0008	1047947	1060851	tailless	all_Vibrio
10N.261.45.E3	10N.261.45.E3_I01_contig0009	114776	151547	tailed	all_Vibrio
10N.261.45.E3	10N.261.45.E3_I01_contig0009	32	31263	tailed	all_Vibrio
10N.261.45.E3	10N.261.45.E3_I01_contig0026	57081	67372	filamentous	all_Vibrio
10N.261.45.E3	10N.261.45.E3_I01_contig0030	7867	21498	tailless	all_Vibrio
10N.261.45.F4	10N.261.45.F4_I01_contig0041	54644	87252	tailed	all_Vibrio
10N.261.45.F8	10N.261.45.F8_I01_contig0001	73897	90508	filamentous	all_Vibrio
10N.261.45.F8	10N.261.45.F8_I01_contig0015	119243	206255	tailed	all_Vibrio
10N.261.45.F8	10N.261.45.F8_I01_contig0015	274306	301576	tailed	all_Vibrio
10N.261.45.F8	10N.261.45.F8_I01_contig0022	7829	21733	tailless	all_Vibrio
10N.261.45.F9	10N.261.45.F9_I01_contig0044	51521	64900	tailless	all_Vibrio
10N.261.46.A1	10N.261.46.A1_I01_contig0006	100880	130930	filamentous	all_Vibrio
10N.261.46.A1	10N.261.46.A1_I01_contig0010	229393	243347	tailless	all_Vibrio
10N.261.46.A1	10N.261.46.A1_I01_contig0023	220214	256621	tailed	all_Vibrio
10N.261.46.A2	10N.261.46.A2_I01_contig0001	74669	87682	tailless	all_Vibrio
10N.261.46.A2	10N.261.46.A2_I01_contig0007	257468	300855	tailed	all_Vibrio
10N.261.46.A2	10N.261.46.A2_I01_contig0022	30262	43353	tailless	all_Vibrio
10N.261.46.B12	10N.261.46.B12_I01_contig0013	517485	527871	filamentous	all_Vibrio
10N.261.46.B12	10N.261.46.B12_I01_contig0028	7817	21584	tailless	all_Vibrio
10N.261.46.B5	10N.261.46.B5_NCBI_contig0001	1926544	1940526	filamentous	all_Vibrio
10N.261.46.B5	10N.261.46.B5_NCBI_contig0001	293484	306974	tailless	all_Vibrio
10N.261.46.E7	10N.261.46.E7_I01_contig0022	116627	149660	tailed	all_Vibrio
10N.261.46.E7	10N.261.46.E7_I01_contig0023	13270	26733	tailless	all_Vibrio
10N.261.46.F8	10N.261.46.F8_I01_contig0042	7791	21379	tailless	all_Vibrio
10N.261.46.F8	10N.261.46.F8_I01_contig0153	916	32790	tailed	all_Vibrio
10N.261.48.A1	10N.261.48.A1_I01_contig0014	30496	43441	tailless	all_Vibrio
10N.261.48.A1	10N.261.48.A1_I01_contig0016	535615	578195	tailed	all_Vibrio
10N.261.48.A1	10N.261.48.A1_I01_contig0018	58	37256	tailed	all_Vibrio
10N.261.48.A3	10N.261.48.A3_I01_contig0030	8011	21599	tailless	all_Vibrio
10N.261.48.A3	10N.261.48.A3_I01_contig0119	915	32789	tailed	all_Vibrio
10N.261.48.A9	10N.261.48.A9_I01_contig0006	350441	366092	tailless	all_Vibrio
10N.261.48.B11	10N.261.48.B11_I01_contig0002	443	18656	filamentous	all_Vibrio
10N.261.48.B11	10N.261.48.B11_I01_contig0002	443	18656	tailless	all_Vibrio
10N.261.48.B11	10N.261.48.B11_I01_contig0021	74755	88218	tailless	all_Vibrio
10N.261.48.C11	10N.261.48.C11_I01_contig0050	1449	14203	tailless	all_Vibrio
10N.261.48.C11	10N.261.48.C11_I01_contig0070	136	12833	tailless	all_Vibrio
10N.261.48.C12	10N.261.48.C12_I01_contig0003	13112	26575	tailless	all_Vibrio
10N.261.48.C5	10N.261.48.C5_I01_contig0055	131087	137709	filamentous	all_Vibrio
10N.261.48.C5	10N.261.48.C5_I01_contig0097	184	6057	filamentous	all_Vibrio
10N.261.48.C5	10N.261.48.C5_I01_contig0098	7715	53630	tailed	all_Vibrio
10N.261.49.F8	10N.261.49.F8_NCBI_contig0001	1660384	1674602	filamentous	all_Vibrio
10N.261.49.F8	10N.261.49.F8_NCBI_contig0002	364150	374462	filamentous	all_Vibrio
10N.261.51.A9	10N.261.51.A9_NCBI_contig0006	105	112071	filamentous	all_Vibrio
10N.261.51.B8	10N.261.51.B8_I01_contig0004	176332	225001	tailed	all_Vibrio
10N.261.51.B8	10N.261.51.B8_I01_contig0019	156156	170580	filamentous	all_Vibrio
10N.261.51.C9	10N.261.51.C9_I01_contig0009	57081	66429	filamentous	all_Vibrio
10N.261.51.C9	10N.261.51.C9_I01_contig0016	102181	152622	tailed	all_Vibrio
10N.261.51.C9	10N.261.51.C9_I01_contig0043	7713	21302	tailless	all_Vibrio
10N.261.51.F8	10N.261.51.F8_I01_contig0028	7694	20448	tailless	all_Vibrio
10N.261.51.F8	10N.261.51.F8_I01_contig0055	116	12813	tailless	all_Vibrio
10N.261.51.F9	10N.261.51.F9_I01_contig0016	695	36706	tailed	all_Vibrio
10N.261.51.F9	10N.261.51.F9_I01_contig0021	13112	26575	tailless	all_Vibrio
10N.261.52.B2	10N.261.52.B2_I01_contig0004	472552	509054	tailed	all_Vibrio
10N.261.52.B2	10N.261.52.B2_I01_contig0013	159153	197092	tailed	all_Vibrio
10N.261.52.B2	10N.261.52.B2_I01_contig0021	30461	46025	tailless	all_Vibrio
10N.261.52.B2	10N.261.52.B2_I01_contig0023	26	19244	tailless	all_Vibrio
10N.261.52.B2	10N.261.52.B2_I01_contig0034	357	12253	filamentous	all_Vibrio
10N.261.52.B8	10N.261.52.B8_I01_contig0038	7302	20765	tailless	all_Vibrio
10N.261.52.C5	10N.261.52.C5_I01_contig0003	219	22259	filamentous	all_Vibrio
10N.261.52.C5	10N.261.52.C5_I01_contig0003	219	22259	tailless	all_Vibrio
10N.261.52.C5	10N.261.52.C5_I01_contig0027	74755	88218	tailless	all_Vibrio
10N.261.52.C7	10N.261.52.C7_I01_contig0017	162021	212624	tailed	all_Vibrio
10N.261.52.C7	10N.261.52.C7_I01_contig0020	468568	498003	tailed	all_Vibrio
10N.261.52.C9	10N.261.52.C9_I01_contig0009	6831	21409	tailless	all_Vibrio
10N.261.52.C9	10N.261.52.C9_I01_contig0026	488	39696	tailed	all_Vibrio
10N.261.52.E10	10N.261.52.E10_I01_contig0063	7638	21736	tailless	all_Vibrio
10N.261.52.F1	10N.261.52.F1_I01_contig0002	1001334	1012648	tailless	all_Vibrio
10N.261.52.F1	10N.261.52.F1_I01_contig0022	30338	43820	tailless	all_Vibrio
10N.261.52.F11	10N.261.52.F11_I01_contig0005	257	12954	tailless	all_Vibrio
10N.261.52.F11	10N.261.52.F11_I01_contig0010	157401	166023	filamentous	all_Vibrio
10N.261.52.F11	10N.261.52.F11_I01_contig0026	90	7039	filamentous	all_Vibrio
10N.261.52.F11	10N.261.52.F11_I01_contig0040	7691	20785	tailless	all_Vibrio
10N.261.52.F12	10N.261.52.F12_NCBI_contig0001	1531409	1545391	filamentous	all_Vibrio
10N.261.52.F12	10N.261.52.F12_NCBI_contig0001	3177158	3190648	tailless	all_Vibrio
10N.261.52.F7	10N.261.52.F7_N02_contig004	463355	477134	tailless	all_Vibrio
10N.261.52.F7	10N.261.52.F7_N02_contig010	9519	22273	tailless	all_Vibrio
10N.261.54.A2	10N.261.54.A2_I01_contig0003	1658	7347	filamentous	all_Vibrio
10N.261.54.A2	10N.261.54.A2_I01_contig0006	7694	20448	tailless	all_Vibrio
10N.261.54.A2	10N.261.54.A2_I01_contig0028	257	12954	tailless	all_Vibrio
10N.261.54.B7	10N.261.54.B7_I01_contig0014	7790	21483	tailless	all_Vibrio
10N.261.54.B7	10N.261.54.B7_I01_contig0017	46704	79223	tailed	all_Vibrio
10N.261.54.B7	10N.261.54.B7_I01_contig0027	292	16142	tailless	all_Vibrio
10N.261.55.A8	10N.261.55.A8_N02_contig002	402852	437045	tailed	all_Vibrio
10N.261.55.A8	10N.261.55.A8_N02_contig020	268	31240	filamentous	all_Vibrio
10N.261.55.A8	10N.261.55.A8_N02_contig020	268	31240	tailless	all_Vibrio
10N.261.55.B3	10N.261.55.B3_N02_contig064	12603	27459	tailless	all_Vibrio
10N.261.55.C8	10N.261.55.C8_P01_contig004	28	216122	filamentous	all_Vibrio
10N.261.55.E5	10N.261.55.E5_N02_contig001	1547446	1563097	tailless	all_Vibrio
10N.261.55.E5	10N.261.55.E5_N02_contig002	989453	1033979	tailed	all_Vibrio
10N.261.55.E8	10N.261.55.E8_N02_contig001	1312113	1327800	tailless	all_Vibrio
10N.261.55.E8	10N.261.55.E8_N02_contig003	236296	249915	tailless	all_Vibrio
10N.286.45.B8	10N.286.45.B8_N02_contig001	2031397	2081973	tailed	all_Vibrio
10N.286.45.B9	10N.286.45.B9_N02_contig001	981027	1013430	tailed	all_Vibrio
10N.286.45.B9	10N.286.45.B9_N02_contig002	838581	925783	tailed	all_Vibrio
10N.286.45.B9	10N.286.45.B9_N02_contig003	7639	21407	tailless	all_Vibrio
10N.286.45.C1	10N.286.45.C1_N02_contig001	947017	991406	tailed	all_Vibrio
10N.286.45.C1	10N.286.45.C1_N02_contig002	871068	956661	tailed	all_Vibrio
10N.286.45.C1	10N.286.45.C1_N02_contig003	14428	27709	tailless	all_Vibrio
10N.286.45.C8	10N.286.45.C8_N02_contig001	2089767	2112284	filamentous	all_Vibrio
10N.286.45.C8	10N.286.45.C8_N02_contig001	2089767	2112284	tailless	all_Vibrio
10N.286.45.C8	10N.286.45.C8_N02_contig002	2037	34674	tailed	all_Vibrio
10N.286.45.C8	10N.286.45.C8_N02_contig002	730588	813965	tailed	all_Vibrio
10N.286.45.E6	10N.286.45.E6_N02_contig001	895957	940886	tailed	all_Vibrio
10N.286.45.E6	10N.286.45.E6_N02_contig002	705392	747566	tailed	all_Vibrio
10N.286.45.E6	10N.286.45.E6_N02_contig004	17105	31166	tailless	all_Vibrio
10N.286.45.E9	10N.286.45.E9_N02_contig002	347863	352213	filamentous	all_Vibrio
10N.286.45.E9	10N.286.45.E9_N02_contig002	1080219	1130746	tailed	all_Vibrio
10N.286.45.E9	10N.286.45.E9_N02_contig002	731174	778887	tailed	all_Vibrio
10N.286.46.A10	10N.286.46.A10_N02_contig002	1809660	1862595	tailed	all_Vibrio
10N.286.46.A10	10N.286.46.A10_N02_contig003	445493	459370	tailless	all_Vibrio
10N.286.46.A11	10N.286.46.A11_N02_contig008	117	19053	tailless	all_Vibrio
10N.286.46.A11	10N.286.46.A11_N02_contig010	164	75387	tailed	all_Vibrio
10N.286.46.A11	10N.286.46.A11_N02_contig012	173	37328	tailed	all_Vibrio
10N.286.46.A11	10N.286.46.A11_N02_contig013	157	35915	tailed	all_Vibrio
10N.286.46.A12	10N.286.46.A12_N02_contig001	1686244	1715439	tailless	all_Vibrio
10N.286.46.A12	10N.286.46.A12_N02_contig004	145	37300	tailed	all_Vibrio
10N.286.46.A12	10N.286.46.A12_N02_contig005	141	37262	tailed	all_Vibrio
10N.286.46.B11	10N.286.46.B11_N02_contig001	102855	142347	tailed	all_Vibrio
10N.286.46.B11	10N.286.46.B11_N02_contig001	1496649	1530364	tailless	all_Vibrio
10N.286.46.B11	10N.286.46.B11_N02_contig003	127379	171254	tailed	all_Vibrio
10N.286.46.B7	10N.286.46.B7_I01_contig0001	479415	516479	tailed	all_Vibrio
10N.286.46.B7	10N.286.46.B7_I01_contig0002	300038	333875	tailed	all_Vibrio
10N.286.46.B7	10N.286.46.B7_I01_contig0015	7843	21497	tailless	all_Vibrio
10N.286.46.B8	10N.286.46.B8_N02_contig009	235840	282836	tailed	all_Vibrio
10N.286.46.B8	10N.286.46.B8_N02_contig009	235840	282836	tailless	all_Vibrio
10N.286.46.B8	10N.286.46.B8_N02_contig012	108568	124255	tailless	all_Vibrio
10N.286.46.C12	10N.286.46.C12_I01_contig0017	30342	43096	tailless	all_Vibrio
10N.286.46.C12	10N.286.46.C12_I01_contig0055	71710	85185	tailless	all_Vibrio
10N.286.46.E8	10N.286.46.E8_N02_contig001	347230	361009	tailless	all_Vibrio
10N.286.46.E8	10N.286.46.E8_N02_contig003	1136905	1146534	filamentous	all_Vibrio
10N.286.46.E8	10N.286.46.E8_N02_contig004	7679	20433	tailless	all_Vibrio
10N.286.46.E8	10N.286.46.E8_N02_contig009	13	14042	filamentous	all_Vibrio
10N.286.48.A12	10N.286.48.A12_N02_contig001	367046	380825	tailless	all_Vibrio
10N.286.48.A12	10N.286.48.A12_N02_contig009	65916	78670	tailless	all_Vibrio
10N.286.48.A4	10N.286.48.A4_N02_contig001	136909	150652	filamentous	all_Vibrio
10N.286.48.A9	10N.286.48.A9_N02_contig001	2054345	2106171	tailed	all_Vibrio
10N.286.48.A9	10N.286.48.A9_N02_contig002	1322645	1345091	tailless	all_Vibrio
10N.286.48.E4	10N.286.48.E4_I01_contig0031	83	14574	tailless	all_Vibrio
10N.286.48.F9	10N.286.48.F9_I01_contig0008	25	13991	tailless	all_Vibrio
10N.286.48.F9	10N.286.48.F9_I01_contig0046	984	35990	tailed	all_Vibrio
10N.286.48.F9	10N.286.48.F9_I01_contig0069	159	37998	tailed	all_Vibrio
10N.286.49.A10	10N.286.49.A10_I01_contig0017	56672	76272	tailless	all_Vibrio
10N.286.49.C5	10N.286.49.C5_I01_contig0003	874106	884466	tailless	all_Vibrio
10N.286.49.C5	10N.286.49.C5_I01_contig0007	99	34508	tailed	all_Vibrio
10N.286.49.C5	10N.286.49.C5_I01_contig0024	30337	43819	tailless	all_Vibrio
10N.286.49.C5	10N.286.49.C5_I01_contig0035	56871	67869	tailless	all_Vibrio
10N.286.49.C5	10N.286.49.C5_I01_contig0036	201	5709	filamentous	all_Vibrio
10N.286.49.F11	10N.286.49.F11_I01_contig0007	41	24924	filamentous	all_Vibrio
10N.286.49.F11	10N.286.49.F11_I01_contig0007	41	24924	tailless	all_Vibrio
10N.286.49.F11	10N.286.49.F11_I01_contig0024	481848	511283	tailed	all_Vibrio
10N.286.51.A1	10N.286.51.A1_I01_contig0015	30099	43253	tailless	all_Vibrio
10N.286.51.A1	10N.286.51.A1_I01_contig0021	55774	85765	tailed	all_Vibrio
10N.286.51.A12	10N.286.51.A12_I01_contig0067	30983	45113	tailless	all_Vibrio
10N.286.51.A12	10N.286.51.A12_I01_contig0126	14349	28726	tailless	all_Vibrio
10N.286.51.B9	10N.286.51.B9_I01_contig0024	12750	26213	tailless	all_Vibrio
10N.286.51.C2	10N.286.51.C2_I01_contig0083	81071	113722	tailed	all_Vibrio
10N.286.51.F12	10N.286.51.F12_I01_contig0015	7844	21798	tailless	all_Vibrio
10N.286.51.F12	10N.286.51.F12_I01_contig0034	12194	48601	tailed	all_Vibrio
10N.286.52.A12	10N.286.52.A12_I01_contig0006	7742	20861	tailless	all_Vibrio
10N.286.52.B5	10N.286.52.B5_I01_contig0018	8052	20957	tailless	all_Vibrio
10N.286.52.B5	10N.286.52.B5_I01_contig0023	3	16311	filamentous	all_Vibrio
10N.286.52.E10	10N.286.52.E10_I01_contig0009	232816	246195	tailless	all_Vibrio
10N.286.52.E10	10N.286.52.E10_I01_contig0014	128	29559	tailed	all_Vibrio
10N.286.52.E8	10N.286.52.E8_I01_contig0037	13276	26739	tailless	all_Vibrio
10N.286.54.A1	10N.286.54.A1_NCBI_contig0002	56385	70603	filamentous	all_Vibrio
10N.286.54.A11	10N.286.54.A11_NCBI_contig0002	56374	70592	filamentous	all_Vibrio
10N.286.54.A6	10N.286.54.A6_NCBI_contig0001	1978677	1992895	filamentous	all_Vibrio
10N.286.54.A7	10N.286.54.A7_I01_contig0081	610	8664	filamentous	all_Vibrio
10N.286.54.A8	10N.286.54.A8_NCBI_contig0002	1690170	1704388	filamentous	all_Vibrio
10N.286.54.B1	10N.286.54.B1_NCBI_contig0002	1627375	1641593	filamentous	all_Vibrio
10N.286.54.B3	10N.286.54.B3_I01_contig0001	222927	237145	filamentous	all_Vibrio
10N.286.54.B8	10N.286.54.B8_NCBI_contig0002	1689333	1703551	filamentous	all_Vibrio
10N.286.54.C6	10N.286.54.C6_I01_contig0001	7795	20549	tailless	all_Vibrio
10N.286.54.C6	10N.286.54.C6_I01_contig0012	76	7263	filamentous	all_Vibrio
10N.286.54.C6	10N.286.54.C6_I01_contig0019	257	12954	tailless	all_Vibrio
10N.286.54.C8	10N.286.54.C8_I01_contig0454	91	8145	filamentous	all_Vibrio
10N.286.54.E12	10N.286.54.E12_NCBI_contig0002	56374	70592	filamentous	all_Vibrio
10N.286.54.E7	10N.286.54.E7_NCBI_contig0002	56374	70592	filamentous	all_Vibrio
10N.286.54.F1	10N.286.54.F1_I01_contig0022	283084	297302	filamentous	all_Vibrio
10N.286.54.F12	10N.286.54.F12_I01_contig0012	222927	237145	filamentous	all_Vibrio
10N.286.54.F6	10N.286.54.F6_NCBI_contig0002	1624802	1639020	filamentous	all_Vibrio
10N.286.54.F7	10N.286.54.F7_NCBI_contig0001	2142534	2156752	filamentous	all_Vibrio
10N.286.54.F8	10N.286.54.F8_I01_contig0211	610	8664	filamentous	all_Vibrio
10N.286.55.A1	10N.286.55.A1_NCBI_contig0002	56374	70592	filamentous	all_Vibrio
10N.286.55.B1	10N.286.55.B1_I01_contig0024	56378	69975	filamentous	all_Vibrio
10N.286.55.C12	10N.286.55.C12_I01_contig0002	94849	131257	tailed	all_Vibrio
10N.286.55.C12	10N.286.55.C12_I01_contig0024	30263	44217	tailless	all_Vibrio
10N.286.55.E1	10N.286.55.E1_NCBI_contig0005	943856	958074	filamentous	all_Vibrio
ZS17	ZS17_I01_contig0078	10502	51264	tailed	all_Vibrio
FS238	FS238_I01_contig0175	292	30266	tailless	all_Vibrio
10N.239.312.F12	10N.239.312.F12_I01_contig0053	1772	38958	tailed	all_Vibrio
10N.239.312.F12	10N.239.312.F12_I01_contig0135	920	7916	filamentous	all_Vibrio
10N.222.45.A1	10N.222.45.A1_I01_contig0032	8812	37921	tailed	all_Vibrio
10N.222.45.A1	10N.222.45.A1_I01_contig0050	75207	111503	tailed	all_Vibrio
10N.222.45.A2	10N.222.45.A2_I01_contig0001	104058	140354	tailed	all_Vibrio
10N.222.45.A2	10N.222.45.A2_I01_contig0015	103430	132539	tailed	all_Vibrio
10N.222.45.A3	10N.222.45.A3_I01_contig0037	8812	37921	tailed	all_Vibrio
10N.222.45.A4	10N.222.45.A4_I01_contig0071	637	29746	tailed	all_Vibrio
10N.222.45.A8	10N.222.45.A8_I01_contig0038	26845	65725	tailed	all_Vibrio
10N.222.45.A8	10N.222.45.A8_I01_contig0040	75205	111501	tailed	all_Vibrio
10N.222.45.E7	10N.222.45.E7_I01_contig0007	102738	141598	tailed	all_Vibrio
10N.222.45.E7	10N.222.45.E7_I01_contig0026	177922	214218	tailed	all_Vibrio
10N.222.46.A3	10N.222.46.A3_I01_contig0021	15981	52277	tailed	all_Vibrio
10N.222.46.A3	10N.222.46.A3_I01_contig0030	8785	42558	tailed	all_Vibrio
10N.222.46.B3	10N.222.46.B3_I01_contig0021	111387	147683	tailed	all_Vibrio
10N.222.46.C10	10N.222.46.C10_I01_contig0001	111481	147777	tailed	all_Vibrio
10N.222.46.C10	10N.222.46.C10_I01_contig0053	30830	59939	tailed	all_Vibrio
10N.222.48.A11	10N.222.48.A11_I01_contig0006	95011	131819	tailed	all_Vibrio
10N.222.48.A11	10N.222.48.A11_I01_contig0058	138	13725	tailless	all_Vibrio
10N.222.48.A11	10N.222.48.A11_I01_contig0060	29132	66634	tailed	all_Vibrio
10N.222.48.A2	10N.222.48.A2_I01_contig0026	102755	139051	tailed	all_Vibrio
10N.222.48.A2	10N.222.48.A2_I01_contig0040	30125	69005	tailed	all_Vibrio
10N.222.48.A8	10N.222.48.A8_I01_contig0023	30844	69739	tailed	all_Vibrio
10N.222.48.A8	10N.222.48.A8_I01_contig0031	103484	139780	tailed	all_Vibrio
10N.222.48.B1	10N.222.48.B1_I01_contig0007	27164	66059	tailed	all_Vibrio
10N.222.48.B1	10N.222.48.B1_I01_contig0020	9094	45390	tailed	all_Vibrio
10N.222.48.F6	10N.222.48.F6_I01_contig0005	9094	45390	tailed	all_Vibrio
10N.222.48.F6	10N.222.48.F6_I01_contig0034	153576	192471	tailed	all_Vibrio
10N.222.48.F8	10N.222.48.F8_I01_contig0014	637	29746	tailed	all_Vibrio
10N.222.48.F8	10N.222.48.F8_I01_contig0026	75205	111501	tailed	all_Vibrio
10N.222.49.A10	10N.222.49.A10_I01_contig0011	178692	214988	tailed	all_Vibrio
10N.222.49.A10	10N.222.49.A10_I01_contig0022	153525	192405	tailed	all_Vibrio
10N.222.49.A3	10N.222.49.A3_I01_contig0027	54414	90979	tailed	all_Vibrio
10N.222.49.A4	10N.222.49.A4_I01_contig0055	8785	42558	tailed	all_Vibrio
10N.222.49.A4	10N.222.49.A4_I01_contig0145	9093	38680	tailed	all_Vibrio
10N.222.49.B4	10N.222.49.B4_I01_contig0019	221559	257005	tailed	all_Vibrio
10N.222.49.E5	10N.222.49.E5_I01_contig0004	178761	215057	tailed	all_Vibrio
10N.222.49.E5	10N.222.49.E5_I01_contig0044	30890	69785	tailed	all_Vibrio
10N.222.49.F1	10N.222.49.F1_I01_contig0175	110	35383	tailed	all_Vibrio
10N.222.51.A2	10N.222.51.A2_I01_contig0020	102803	139099	tailed	all_Vibrio
10N.222.51.A2	10N.222.51.A2_I01_contig0021	26973	65868	tailed	all_Vibrio
10N.222.51.A7	10N.222.51.A7_I01_contig0049	41874	55900	tailless	all_Vibrio
10N.222.51.B2	10N.222.51.B2_I01_contig0045	26540	66161	tailed	all_Vibrio
10N.222.51.F1	10N.222.51.F1_I01_contig0007	26830	65725	tailed	all_Vibrio
10N.222.51.F1	10N.222.51.F1_I01_contig0028	75205	111501	tailed	all_Vibrio
10N.222.51.F11	10N.222.51.F11_I01_contig0007	75204	111500	tailed	all_Vibrio
10N.222.51.F11	10N.222.51.F11_I01_contig0062	637	29746	tailed	all_Vibrio
10N.222.51.F3	10N.222.51.F3_I01_contig0003	75205	111501	tailed	all_Vibrio
10N.222.51.F3	10N.222.51.F3_I01_contig0095	30842	64615	tailed	all_Vibrio
10N.222.54.E6	10N.222.54.E6_I01_contig0023	60669	96965	tailed	all_Vibrio
10N.222.54.E6	10N.222.54.E6_I01_contig0038	8812	47707	tailed	all_Vibrio
10N.222.54.F12	10N.222.54.F12_I01_contig0002	112104	149154	tailed	all_Vibrio
10N.222.54.F12	10N.222.54.F12_I01_contig0040	1239	35968	tailed	all_Vibrio
10N.237.312.B06	10N.237.312.B06_I01_contig0012	42592	78224	tailed	all_Vibrio
10N.237.312.B06	10N.237.312.B06_I01_contig0139	513	6626	filamentous	all_Vibrio
10N.237.312.C02	10N.237.312.C02_I01_contig0001	19042	55084	tailed	all_Vibrio
10N.237.312.C02	10N.237.312.C02_I01_contig0022	764	40368	tailed	all_Vibrio
10N.239.312.C11	10N.239.312.C11_I01_contig0009	52	12927	tailless	all_Vibrio
10N.239.312.C11	10N.239.312.C11_I01_contig0035	8383	49998	tailed	all_Vibrio
10N.239.312.C11	10N.239.312.C11_I01_contig0089	39	8556	filamentous	all_Vibrio
10N.247.310.17	10N.247.310.17_I01_contig0004	16413	51538	tailed	all_Vibrio
10N.247.310.24	10N.247.310.24_I01_contig0033	88	44469	tailed	all_Vibrio
10N.247.310.34	10N.247.310.34_I01_contig0001	83365	105885	tailless	all_Vibrio
10N.247.310.34	10N.247.310.34_I01_contig0005	96725	137390	tailed	all_Vibrio
10N.247.310.34	10N.247.310.34_I01_contig0036	18502	55310	tailed	all_Vibrio
10N.247.310.34	10N.247.310.34_I01_contig0039	32	13760	tailless	all_Vibrio
10N.247.310.34	10N.247.310.34_I01_contig0076	88	6492	filamentous	all_Vibrio
10N.247.310.56	10N.247.310.56_I01_contig0002	213058	249124	tailed	all_Vibrio
10N.247.310.56	10N.247.310.56_I01_contig0011	41460	74015	tailed	all_Vibrio
10N.247.310.56	10N.247.310.56_I01_contig0050	40	36974	tailed	all_Vibrio
10N.247.310.81	10N.247.310.81_I01_contig0001	19042	55084	tailed	all_Vibrio
10N.247.310.81	10N.247.310.81_I01_contig0023	36711	76315	tailed	all_Vibrio
10N.247.311.26	10N.247.311.26_I01_contig0009	106644	119975	tailless	all_Vibrio
10N.247.311.26	10N.247.311.26_I01_contig0024	41	12743	filamentous	all_Vibrio
10N.261.45.A1	10N.261.45.A1_I01_contig0035	200565	230628	tailed	all_Vibrio
10N.261.45.A1	10N.261.45.A1_I01_contig0103	36	16579	filamentous	all_Vibrio
10N.261.45.A4	10N.261.45.A4_I01_contig0018	11858	71075	tailed	all_Vibrio
10N.261.45.A4	10N.261.45.A4_I01_contig0074	13953	50056	tailed	all_Vibrio
10N.261.45.A6	10N.261.45.A6_I01_contig0025	201175	231238	tailed	all_Vibrio
10N.261.45.A6	10N.261.45.A6_I01_contig0039	93744	107255	filamentous	all_Vibrio
10N.261.45.A7	10N.261.45.A7_I01_contig0200	4	5529	filamentous	all_Vibrio
10N.261.45.E1	10N.261.45.E1_I01_contig0027	23348	53411	tailed	all_Vibrio
10N.261.45.E1	10N.261.45.E1_I01_contig0128	35410	41426	filamentous	all_Vibrio
10N.261.45.E11	10N.261.45.E11_I01_contig0016	93780	107304	filamentous	all_Vibrio
10N.261.45.E11	10N.261.45.E11_I01_contig0026	92978	123041	tailed	all_Vibrio
10N.261.45.E2	10N.261.45.E2_I01_contig0056	45338	75401	tailed	all_Vibrio
10N.261.45.E2	10N.261.45.E2_I01_contig0132	36	14197	filamentous	all_Vibrio
10N.261.46.B6	10N.261.46.B6_I01_contig0048	846	40450	tailed	all_Vibrio
10N.261.46.B6	10N.261.46.B6_I01_contig0060	40317	76359	tailed	all_Vibrio
10N.261.46.C10	10N.261.46.C10_I01_contig0009	59	6075	filamentous	all_Vibrio
10N.261.46.C10	10N.261.46.C10_I01_contig0064	16867	46930	tailed	all_Vibrio
10N.261.46.C5	10N.261.46.C5_I01_contig0034	18903	54945	tailed	all_Vibrio
10N.261.46.C5	10N.261.46.C5_I01_contig0035	37373	76977	tailed	all_Vibrio
10N.261.46.E12	10N.261.46.E12_I01_contig0028	23349	53412	tailed	all_Vibrio
10N.261.46.E12	10N.261.46.E12_I01_contig0171	33	6049	filamentous	all_Vibrio
10N.261.46.E8	10N.261.46.E8_I01_contig0073	174	7146	filamentous	all_Vibrio
10N.261.46.E8	10N.261.46.E8_I01_contig0079	92998	123061	tailed	all_Vibrio
10N.261.46.F12	10N.261.46.F12_I01_contig0064	122	7101	filamentous	all_Vibrio
10N.261.46.F12	10N.261.46.F12_I01_contig0071	94444	124507	tailed	all_Vibrio
10N.261.46.F12	10N.261.46.F12_I01_contig0096	36	41944	tailed	all_Vibrio
10N.261.48.A2	10N.261.48.A2_I01_contig0236	148	25437	tailed	all_Vibrio
10N.261.48.B3	10N.261.48.B3_I01_contig0042	35	41650	tailed	all_Vibrio
10N.261.48.B3	10N.261.48.B3_I01_contig0060	106743	119618	tailless	all_Vibrio
10N.261.48.B3	10N.261.48.B3_I01_contig0110	22	8539	filamentous	all_Vibrio
10N.261.49.A11	10N.261.49.A11_I01_contig0070	7916	52297	tailed	all_Vibrio
10N.261.49.A3	10N.261.49.A3_I01_contig0105	419	30482	tailed	all_Vibrio
10N.261.49.A3	10N.261.49.A3_I01_contig0316	35	5569	filamentous	all_Vibrio
10N.261.49.A5	10N.261.49.A5_I01_contig0036	455	7485	filamentous	all_Vibrio
10N.261.49.C12	10N.261.49.C12_I01_contig0018	57550	87613	tailed	all_Vibrio
10N.261.49.C12	10N.261.49.C12_I01_contig0154	33	6049	filamentous	all_Vibrio
10N.261.49.E11	10N.261.49.E11_I01_contig0025	94552	100568	filamentous	all_Vibrio
10N.261.49.E11	10N.261.49.E11_I01_contig0131	23348	53411	tailed	all_Vibrio
10N.261.51.C5	10N.261.51.C5_I01_contig0002	19042	55084	tailed	all_Vibrio
10N.261.51.C5	10N.261.51.C5_I01_contig0068	4050	46873	tailed	all_Vibrio
10N.261.51.E11	10N.261.51.E11_I01_contig0006	305793	337975	tailed	all_Vibrio
10N.261.52.A6	10N.261.52.A6_I01_contig0018	76934	113984	tailed	all_Vibrio
10N.286.45.B6	10N.286.45.B6_I01_contig0071	73096	103159	tailed	all_Vibrio
10N.286.45.B6	10N.286.45.B6_I01_contig0157	41	7066	filamentous	all_Vibrio
10N.286.45.C10	10N.286.45.C10_I01_contig0001	18903	54945	tailed	all_Vibrio
10N.286.45.C10	10N.286.45.C10_I01_contig0119	729	40333	tailed	all_Vibrio
10N.286.45.F3	10N.286.45.F3_I01_contig0037	93771	123834	tailed	all_Vibrio
10N.286.45.F3	10N.286.45.F3_I01_contig0153	35	14281	filamentous	all_Vibrio
10N.286.46.A8	10N.286.46.A8_I01_contig0070	1055	36481	tailed	all_Vibrio
10N.286.49.C3	10N.286.49.C3_I01_contig0002	76295	113345	tailed	all_Vibrio
10N.286.49.E1	10N.286.49.E1_I01_contig0017	59	10562	tailless	all_Vibrio
10N.286.49.E1	10N.286.49.E1_I01_contig0040	106743	119618	tailless	all_Vibrio
10N.286.49.E1	10N.286.49.E1_I01_contig0054	35	41650	tailed	all_Vibrio
10N.286.49.E1	10N.286.49.E1_I01_contig0112	4	8521	filamentous	all_Vibrio
10N.286.51.A4	10N.286.51.A4_I01_contig0011	45	12080	tailless	all_Vibrio
10N.286.51.A4	10N.286.51.A4_I01_contig0087	56	32588	tailed	all_Vibrio
10N.286.51.A4	10N.286.51.A4_I01_contig0095	443	30843	tailed	all_Vibrio
1F169	1F169_I01_contig0029	106	14132	tailless	all_Vibrio
1F169	1F169_I01_contig0082	237	17441	tailless	all_Vibrio
1F187	1F187_I01_contig0012	33952	67663	tailed	all_Vibrio
1F253	1F253_I01_contig0001	19288	55354	tailed	all_Vibrio
1F253	1F253_I01_contig0021	36711	76315	tailed	all_Vibrio
1F263	1F263_I01_contig0009	46626	59553	filamentous	all_Vibrio
1F267	1F267_I01_contig0209	14	12716	filamentous	all_Vibrio
1F279	1F279_I01_contig0014	12541	53206	tailed	all_Vibrio
1F279	1F279_I01_contig0037	158	36966	tailed	all_Vibrio
1F279	1F279_I01_contig0039	32	13760	tailless	all_Vibrio
1F292	1F292_I01_contig0002	132193	164755	tailed	all_Vibrio
1F292	1F292_I01_contig0002	582	12093	tailless	all_Vibrio
1F292	1F292_I01_contig0018	24	13616	tailless	all_Vibrio
FF112	FF112_I01_contig0028	106	13714	tailless	all_Vibrio
FF145	FF145_I01_contig0037	127	13954	tailless	all_Vibrio
FF167	FF167_I01_contig0069	115	7661	filamentous	all_Vibrio
FF266	FF266_I01_contig0013	105333	116844	tailless	all_Vibrio
FF266	FF266_I01_contig0015	23	13615	tailless	all_Vibrio
FF273	FF273_I01_contig0032	226	8831	filamentous	all_Vibrio
10N.222.45.C6	10N.222.45.C6_I01_contig0008	51	41467	tailed	all_Vibrio
10N.222.45.E3	10N.222.45.E3_I01_contig0019	7814	23765	tailless	all_Vibrio
10N.222.45.E3	10N.222.45.E3_I01_contig0029	131934	167453	tailed	all_Vibrio
10N.222.46.A4	10N.222.46.A4_I01_contig0122	2125	18642	tailless	all_Vibrio
10N.222.48.A5	10N.222.48.A5_I01_contig0005	331	13331	tailless	all_Vibrio
10N.222.48.A5	10N.222.48.A5_I01_contig0029	20088	53862	tailed	all_Vibrio
10N.222.48.A5	10N.222.48.A5_I01_contig0052	190	30248	tailed	all_Vibrio
10N.222.48.A5	10N.222.48.A5_I01_contig0184	178	17357	tailless	all_Vibrio
10N.222.48.A7	10N.222.48.A7_I01_contig0017	116	8874	filamentous	all_Vibrio
10N.222.48.A7	10N.222.48.A7_I01_contig0036	7965	24037	tailless	all_Vibrio
10N.222.49.A2	10N.222.49.A2_I01_contig0157	1281	7155	filamentous	all_Vibrio
10N.222.49.A7	10N.222.49.A7_I01_contig0020	26743	62555	tailed	all_Vibrio
10N.222.49.A7	10N.222.49.A7_I01_contig0082	184	15435	tailless	all_Vibrio
10N.222.49.B1	10N.222.49.B1_I01_contig0011	31883	72868	tailed	all_Vibrio
10N.222.49.E7	10N.222.49.E7_I01_contig0063	2556	38233	tailed	all_Vibrio
10N.222.51.A5	10N.222.51.A5_I01_contig0043	38086	78013	tailed	all_Vibrio
10N.222.51.B12	10N.222.51.B12_I01_contig0015	21260	66678	tailed	all_Vibrio
10N.222.51.B12	10N.222.51.B12_I01_contig0020	64134	79851	tailless	all_Vibrio
10N.222.51.B12	10N.222.51.B12_I01_contig0028	90364	104107	tailless	all_Vibrio
10N.222.51.C11	10N.222.51.C11_I01_contig0039	56700	69885	tailless	all_Vibrio
10N.222.51.F8	10N.222.51.F8_I01_contig0010	201	13750	tailless	all_Vibrio
10N.222.51.F8	10N.222.51.F8_I01_contig0033	93221	106144	tailless	all_Vibrio
10N.222.51.F8	10N.222.51.F8_I01_contig0034	275	14205	filamentous	all_Vibrio
10N.222.51.F9	10N.222.51.F9_I01_contig0035	30791	49620	tailless	all_Vibrio
10N.222.52.A3	10N.222.52.A3_I01_contig0009	1363	38618	tailed	all_Vibrio
10N.222.52.B1	10N.222.52.B1_I01_contig0016	55975	61219	filamentous	all_Vibrio
10N.222.52.F3	10N.222.52.F3_I01_contig0012	39	32522	tailed	all_Vibrio
10N.222.52.F3	10N.222.52.F3_I01_contig0059	125	6053	filamentous	all_Vibrio
10N.222.54.C8	10N.222.54.C8_I01_contig0219	1196	13691	tailless	all_Vibrio
10N.222.54.F7	10N.222.54.F7_I01_contig0015	60	13524	tailless	all_Vibrio
10N.237.312.A03	10N.237.312.A03_I01_contig0017	15176	57853	tailed	all_Vibrio
10N.237.312.A04	10N.237.312.A04_I01_contig0013	59264	71881	tailless	all_Vibrio
10N.237.312.A04	10N.237.312.A04_I01_contig0131	111	10056	filamentous	all_Vibrio
10N.237.312.A07	10N.237.312.A07_I01_contig0002	36	33507	tailed	all_Vibrio
10N.237.312.A07	10N.237.312.A07_I01_contig0007	166	26145	filamentous	all_Vibrio
10N.237.312.A07	10N.237.312.A07_I01_contig0007	166	26145	tailless	all_Vibrio
10N.237.312.A07	10N.237.312.A07_I01_contig0028	407	15696	tailless	all_Vibrio
10N.237.312.A08	10N.237.312.A08_I01_contig0052	8481	23407	tailless	all_Vibrio
10N.237.312.A10	10N.237.312.A10_I01_contig0023	203	14966	tailless	all_Vibrio
10N.237.312.A12	10N.237.312.A12_I01_contig0083	202	12434	filamentous	all_Vibrio
10N.237.312.B02	10N.237.312.B02_I01_contig0001	84450	105479	tailless	all_Vibrio
10N.237.312.B02	10N.237.312.B02_I01_contig0003	293435	307596	tailless	all_Vibrio
10N.237.312.B02	10N.237.312.B02_I01_contig0032	30344	47806	tailless	all_Vibrio
10N.237.312.B03	10N.237.312.B03_I01_contig0010	126827	133452	filamentous	all_Vibrio
10N.237.312.B03	10N.237.312.B03_I01_contig0017	17428	50461	tailed	all_Vibrio
10N.237.312.B03	10N.237.312.B03_I01_contig0040	284	8879	filamentous	all_Vibrio
10N.237.312.B05	10N.237.312.B05_I01_contig0006	89183	125268	tailed	all_Vibrio
10N.237.312.B05	10N.237.312.B05_I01_contig0018	93703	103034	filamentous	all_Vibrio
10N.237.312.B12	10N.237.312.B12_I01_contig0006	136228	175731	tailed	all_Vibrio
10N.237.312.B12	10N.237.312.B12_I01_contig0023	51845	90122	tailed	all_Vibrio
10N.237.312.C04	10N.237.312.C04_I01_contig0018	41753	51342	filamentous	all_Vibrio
10N.237.312.C06	10N.237.312.C06_I01_contig0019	25765	47994	filamentous	all_Vibrio
10N.237.312.C06	10N.237.312.C06_I01_contig0021	69050	82748	filamentous	all_Vibrio	tandem
10N.237.312.C06	10N.237.312.C06_I01_contig0112	1559	6762	filamentous	all_Vibrio
10N.237.312.C07	10N.237.312.C07_I01_contig0002	25535	48153	tailless	all_Vibrio
10N.237.312.C09	10N.237.312.C09_I01_contig0002	74041	83168	filamentous	all_Vibrio
10N.237.312.C09	10N.237.312.C09_I01_contig0029	25514	64065	tailed	all_Vibrio
10N.237.312.C12	10N.237.312.C12_I01_contig0027	90	29013	tailed	all_Vibrio
10N.237.312.C12	10N.237.312.C12_I01_contig0040	236	14030	tailless	all_Vibrio
10N.237.312.D03	10N.237.312.D03_I01_contig0022	69163	78196	filamentous	all_Vibrio
10N.237.312.D04	10N.237.312.D04_I01_contig0003	56052	65179	filamentous	all_Vibrio
10N.237.312.D07	10N.237.312.D07_I01_contig0011	110223	124470	tailless	all_Vibrio
10N.237.312.D08	10N.237.312.D08_I01_contig0001	136505	157921	tailless	all_Vibrio
10N.237.312.D12	10N.237.312.D12_I01_contig0014	36131	78857	tailed	all_Vibrio
10N.237.312.D12	10N.237.312.D12_I01_contig0054	7773	23159	tailless	all_Vibrio
10N.237.312.E03	10N.237.312.E03_I01_contig0010	18370	62822	tailed	all_Vibrio
10N.237.312.E07	10N.237.312.E07_I01_contig0005	252	12646	tailless	all_Vibrio
10N.237.312.E12	10N.237.312.E12_I01_contig0005	6	12050	filamentous	all_Vibrio
10N.237.312.E12	10N.237.312.E12_I01_contig0010	64746	104958	tailed	all_Vibrio
10N.237.312.E12	10N.237.312.E12_I01_contig0012	46222	81621	tailed	all_Vibrio
10N.237.312.E12	10N.237.312.E12_I01_contig0049	359	34956	tailed	all_Vibrio
10N.237.312.E12	10N.237.312.E12_I01_contig0095	237	14027	filamentous	all_Vibrio	tandem
10N.237.312.F02	10N.237.312.F02_I01_contig0020	60805	93288	tailed	all_Vibrio
10N.237.312.F02	10N.237.312.F02_I01_contig0072	125	6053	filamentous	all_Vibrio
10N.237.312.F06	10N.237.312.F06_I01_contig0008	48002	65319	filamentous	all_Vibrio
10N.237.312.F06	10N.237.312.F06_I01_contig0018	18250	59775	tailed	all_Vibrio
10N.237.312.F07	10N.237.312.F07_I01_contig0005	165106	206992	tailed	all_Vibrio
10N.237.312.F09	10N.237.312.F09_I01_contig0034	18229	39741	tailless	all_Vibrio
10N.237.312.F12	10N.237.312.F12_I01_contig0017	17187	48482	tailed	all_Vibrio
10N.237.312.G03	10N.237.312.G03_I01_contig0011	36418	81528	tailed	all_Vibrio
10N.237.312.G03	10N.237.312.G03_I01_contig0028	25710	63537	tailed	all_Vibrio
10N.237.312.G03	10N.237.312.G03_I01_contig0053	18564	33700	tailless	all_Vibrio
10N.237.312.G07	10N.237.312.G07_I01_contig0003	84214	105860	tailless	all_Vibrio
10N.237.312.G07	10N.237.312.G07_I01_contig0075	302	9610	filamentous	all_Vibrio
10N.237.312.H09	10N.237.312.H09_I01_contig0022	1471	16234	tailless	all_Vibrio
10N.237.312.H10	10N.237.312.H10_I01_contig0015	15667	55904	tailed	all_Vibrio
10N.239.311.A12	10N.239.311.A12_I01_contig0014	36411	81521	tailed	all_Vibrio
10N.239.311.A12	10N.239.311.A12_I01_contig0029	25695	63522	tailed	all_Vibrio
10N.239.311.A12	10N.239.311.A12_I01_contig0049	7774	22910	tailless	all_Vibrio
10N.239.311.B06	10N.239.311.B06_I01_contig0003	294567	316490	tailless	all_Vibrio
10N.239.311.B06	10N.239.311.B06_I01_contig0006	66183	111591	tailed	all_Vibrio
10N.239.311.B06	10N.239.311.B06_I01_contig0007	165582	190869	filamentous	all_Vibrio
10N.239.311.B06	10N.239.311.B06_I01_contig0007	165582	190869	tailless	all_Vibrio
10N.239.311.B06	10N.239.311.B06_I01_contig0031	7940	23485	tailless	all_Vibrio
10N.239.311.B07	10N.239.311.B07_I01_contig0002	291568	307686	filamentous	all_Vibrio
10N.239.311.B07	10N.239.311.B07_I01_contig0005	73293	112355	tailed	all_Vibrio
10N.239.311.C04	10N.239.311.C04_I01_contig0003	113479	125423	filamentous	all_Vibrio
10N.239.311.C04	10N.239.311.C04_I01_contig0008	213	40926	tailed	all_Vibrio
10N.239.311.C04	10N.239.311.C04_I01_contig0011	45892	81291	tailed	all_Vibrio
10N.239.311.C04	10N.239.311.C04_I01_contig0048	41	34638	tailed	all_Vibrio
10N.239.311.C04	10N.239.311.C04_I01_contig0115	271	6920	filamentous	all_Vibrio
10N.239.311.D03	10N.239.311.D03_N03_contig001	1713685	1739641	filamentous	all_Vibrio	tandem
10N.239.311.D03	10N.239.311.D03_N03_contig001	2036947	2078031	tailed	all_Vibrio
10N.239.311.D03	10N.239.311.D03_N03_contig002	94105	108258	filamentous	all_Vibrio
10N.239.311.D03	10N.239.311.D03_N03_contig002	375788	411189	tailed	all_Vibrio
10N.239.311.D03	10N.239.311.D03_N03_contig002	483170	528758	tailed	all_Vibrio
10N.239.311.D06	10N.239.311.D06_I01_contig0014	40561	73464	tailed	all_Vibrio
10N.239.311.D06	10N.239.311.D06_I01_contig0025	44891	74971	tailed	all_Vibrio
10N.239.311.D06	10N.239.311.D06_I01_contig0098	531	6513	filamentous	all_Vibrio
10N.239.311.F12	10N.239.311.F12_I01_contig0022	56610	90624	tailed	all_Vibrio
10N.239.311.H02	10N.239.311.H02_I01_contig0002	113140	125060	filamentous	all_Vibrio
10N.239.311.H02	10N.239.311.H02_I01_contig0012	150	40362	tailed	all_Vibrio
10N.239.311.H02	10N.239.311.H02_I01_contig0014	11553	46952	tailed	all_Vibrio
10N.239.311.H02	10N.239.311.H02_I01_contig0046	41	34638	tailed	all_Vibrio
10N.239.311.H09	10N.239.311.H09_I01_contig0001	99340	113501	tailless	all_Vibrio
10N.239.311.H09	10N.239.311.H09_I01_contig0002	317475	338504	tailless	all_Vibrio
10N.239.311.H09	10N.239.311.H09_I01_contig0033	30344	47806	tailless	all_Vibrio
10N.239.312.A10	10N.239.312.A10_I01_contig0003	4	8992	filamentous	all_Vibrio
10N.239.312.A10	10N.239.312.A10_I01_contig0015	29715	61464	tailed	all_Vibrio
10N.239.312.A10	10N.239.312.A10_I01_contig0051	7779	23068	tailless	all_Vibrio
10N.239.312.A10	10N.239.312.A10_I01_contig0097	135	15912	tailless	all_Vibrio
10N.239.312.B01	10N.239.312.B01_I01_contig0155	107	11224	tailless	all_Vibrio
10N.239.312.B01	10N.239.312.B01_I01_contig0192	159	6175	filamentous	all_Vibrio
10N.239.312.B03	10N.239.312.B03_I01_contig0005	243270	288363	tailed	all_Vibrio
10N.239.312.B03	10N.239.312.B03_I01_contig0030	5	12918	tailless	all_Vibrio
10N.239.312.B03	10N.239.312.B03_I01_contig0038	441	27896	filamentous	all_Vibrio
10N.239.312.B03	10N.239.312.B03_I01_contig0038	441	27896	tailless	all_Vibrio
10N.239.312.C12	10N.239.312.C12_I01_contig0002	326963	345950	tailless	all_Vibrio
10N.239.312.C12	10N.239.312.C12_I01_contig0010	157921	193734	tailed	all_Vibrio
10N.239.312.D02	10N.239.312.D02_I01_contig0005	222955	248012	filamentous	all_Vibrio
10N.239.312.D02	10N.239.312.D02_I01_contig0005	222955	248012	tailless	all_Vibrio
10N.239.312.D11	10N.239.312.D11_I01_contig0009	82438	97491	tailless	all_Vibrio
10N.239.312.D11	10N.239.312.D11_I01_contig0039	15776	49307	tailed	all_Vibrio
10N.239.312.E08	10N.239.312.E08_I01_contig0004	30418	60505	tailed	all_Vibrio
10N.239.312.E08	10N.239.312.E08_I01_contig0005	136	25778	filamentous	all_Vibrio
10N.239.312.E08	10N.239.312.E08_I01_contig0005	136	25778	tailless	all_Vibrio
10N.239.312.E08	10N.239.312.E08_I01_contig0050	18585	34157	tailless	all_Vibrio
10N.239.312.G07	10N.239.312.G07_I01_contig0042	3687	40282	tailed	all_Vibrio
10N.239.312.H03	10N.239.312.H03_I01_contig0002	113141	125161	filamentous	all_Vibrio
10N.239.312.H03	10N.239.312.H03_I01_contig0011	64746	104958	tailed	all_Vibrio
10N.239.312.H03	10N.239.312.H03_I01_contig0014	46489	81888	tailed	all_Vibrio
10N.239.312.H03	10N.239.312.H03_I01_contig0046	660	35257	tailed	all_Vibrio
10N.247.310.04	10N.247.310.04_I01_contig0048	7576	22685	tailless	all_Vibrio
10N.247.310.25	10N.247.310.25_I01_contig0001	109855	130862	filamentous	all_Vibrio
10N.247.310.25	10N.247.310.25_I01_contig0001	426979	471653	tailed	all_Vibrio
10N.247.310.25	10N.247.310.25_I01_contig0001	109855	130862	tailless	all_Vibrio
10N.247.310.25	10N.247.310.25_I01_contig0002	69832	99921	tailless	all_Vibrio
10N.247.310.26	10N.247.310.26_I01_contig0015	10493	29687	tailless	all_Vibrio
10N.247.310.26	10N.247.310.26_I01_contig0028	31977	68796	tailed	all_Vibrio
10N.247.310.53	10N.247.310.53_I01_contig0006	111103	124907	tailless	all_Vibrio
10N.247.310.55	10N.247.310.55_I01_contig0004	132261	169442	tailed	all_Vibrio
10N.247.310.55	10N.247.310.55_I01_contig0009	52028	63560	filamentous	all_Vibrio
10N.247.310.59	10N.247.310.59_I01_contig0061	974	27621	tailed	all_Vibrio
10N.247.310.59	10N.247.310.59_I01_contig0074	6580	18742	filamentous	all_Vibrio
10N.247.310.60	10N.247.310.60_I01_contig0061	974	27621	tailed	all_Vibrio
10N.247.310.60	10N.247.310.60_I01_contig0073	908	13070	filamentous	all_Vibrio
10N.247.310.73	10N.247.310.73_I01_contig0001	119262	159877	tailed	all_Vibrio
10N.247.310.73	10N.247.310.73_I01_contig0013	96676	104952	filamentous	all_Vibrio
10N.247.310.74	10N.247.310.74_I01_contig0001	365484	386491	filamentous	all_Vibrio
10N.247.310.74	10N.247.310.74_I01_contig0001	682633	727307	tailed	all_Vibrio
10N.247.310.74	10N.247.310.74_I01_contig0001	365484	386491	tailless	all_Vibrio
10N.247.310.74	10N.247.310.74_I01_contig0003	271671	294100	tailless	all_Vibrio
10N.247.310.76	10N.247.310.76_I01_contig0005	121413	153052	tailed	all_Vibrio
10N.247.310.76	10N.247.310.76_I01_contig0014	86259	120135	tailed	all_Vibrio
10N.247.310.76	10N.247.310.76_I01_contig0015	104	13450	tailless	all_Vibrio
10N.247.310.78	10N.247.310.78_I01_contig0008	7699	51166	tailed	all_Vibrio
10N.247.310.79	10N.247.310.79_I01_contig0011	92	14339	tailless	all_Vibrio
10N.247.311.23	10N.247.311.23_I01_contig0001	74	25091	filamentous	all_Vibrio
10N.247.311.23	10N.247.311.23_I01_contig0053	27848	40758	tailless	all_Vibrio
10N.247.311.25	10N.247.311.25_I01_contig0025	30609	47305	tailless	all_Vibrio
10N.247.311.71	10N.247.311.71_I01_contig0013	99038	117188	filamentous	all_Vibrio
10N.247.311.71	10N.247.311.71_I01_contig0015	22405	57246	tailed	all_Vibrio
10N.247.311.71	10N.247.311.71_I01_contig0051	218	39986	tailed	all_Vibrio
10N.247.311.71	10N.247.311.71_I01_contig0086	1354	11425	tailless	all_Vibrio
10N.247.311.71	10N.247.311.71_I01_contig0107	253	6880	filamentous	all_Vibrio
10N.261.45.A2	10N.261.45.A2_I01_contig0014	165646	207532	tailed	all_Vibrio
10N.261.45.A8	10N.261.45.A8_I01_contig0061	144	37986	tailed	all_Vibrio
10N.261.45.C12	10N.261.45.C12_I01_contig0038	56142	74230	tailless	all_Vibrio
10N.261.45.E5	10N.261.45.E5_I01_contig0007	21570	65658	tailed	all_Vibrio
10N.261.45.E5	10N.261.45.E5_I01_contig0024	98649	109868	tailless	all_Vibrio
10N.261.45.E8	10N.261.45.E8_I01_contig0047	45391	76686	tailed	all_Vibrio
10N.261.46.A12	10N.261.46.A12_I01_contig0020	29114	50530	tailless	all_Vibrio
10N.261.46.B1	10N.261.46.B1_I01_contig0056	13	7292	filamentous	all_Vibrio
10N.261.46.E9	10N.261.46.E9_I01_contig0009	57453	68887	tailless	all_Vibrio
10N.261.46.E9	10N.261.46.E9_I01_contig0017	66566	87058	tailless	all_Vibrio
10N.261.46.F1	10N.261.46.F1_I01_contig0003	8038	26444	tailless	all_Vibrio
10N.261.46.F1	10N.261.46.F1_I01_contig0019	35715	71698	tailed	all_Vibrio
10N.261.46.F1	10N.261.46.F1_I01_contig0021	112161	126508	tailless	all_Vibrio
10N.261.46.F1	10N.261.46.F1_I01_contig0028	821	12526	tailless	all_Vibrio
10N.261.48.B5	10N.261.48.B5_I01_contig0035	24526	55608	tailed	all_Vibrio
10N.261.48.B6	10N.261.48.B6_I01_contig0033	1437	31188	tailed	all_Vibrio
10N.261.48.F9	10N.261.48.F9_I01_contig0054	110397	124644	tailless	all_Vibrio
10N.261.49.A1	10N.261.49.A1_I01_contig0028	17844	50472	tailed	all_Vibrio
10N.261.49.A7	10N.261.49.A7_I01_contig0048	171	43186	tailed	all_Vibrio
10N.261.49.B52	10N.261.49.B52_I01_contig0004	201	13750	tailless	all_Vibrio
10N.261.49.C11	10N.261.49.C11_NCBI_contig0001	420979	461337	tailed	all_Vibrio
10N.261.49.C11	10N.261.49.C11_NCBI_contig0001	1443731	1459501	tailless	all_Vibrio
10N.261.49.C11	10N.261.49.C11_NCBI_contig0002	1622895	1637000	tailless	all_Vibrio
10N.261.51.A10	10N.261.51.A10_I01_contig0025	30517	46493	tailless	all_Vibrio
10N.261.51.A11	10N.261.51.A11_I01_contig0035	43964	51560	filamentous	all_Vibrio
10N.261.52.A5	10N.261.52.A5_I01_contig0005	89797	131525	tailed	all_Vibrio
10N.261.52.A5	10N.261.52.A5_I01_contig0031	103703	120955	filamentous	all_Vibrio
10N.261.52.A7	10N.261.52.A7_I01_contig0029	70885	87505	tailless	all_Vibrio
10N.261.52.A7	10N.261.52.A7_I01_contig0039	344	41128	tailed	all_Vibrio
10N.261.52.A7	10N.261.52.A7_I01_contig0061	304	14715	tailless	all_Vibrio
10N.261.52.C6	10N.261.52.C6_I01_contig0033	7803	24308	tailless	all_Vibrio
10N.261.52.C6	10N.261.52.C6_I01_contig0080	68	17395	tailless	all_Vibrio
10N.261.52.F2	10N.261.52.F2_N02_contig003	969933	1012003	tailed	all_Vibrio
10N.261.54.A1	10N.261.54.A1_N02_contig001	1492825	1535435	tailed	all_Vibrio
10N.261.54.A1	10N.261.54.A1_N02_contig003	828179	860968	tailed	all_Vibrio
10N.261.54.F10	10N.261.54.F10_I01_contig0007	490110	522137	tailed	all_Vibrio
10N.261.54.F10	10N.261.54.F10_I01_contig0016	41689	63030	filamentous	all_Vibrio
10N.261.55.E11	10N.261.55.E11_I01_contig0007	100180	142852	tailed	all_Vibrio
10N.261.55.E11	10N.261.55.E11_I01_contig0046	91	8281	filamentous	all_Vibrio
10N.261.55.E2	10N.261.55.E2_I01_contig0006	96047	140721	tailed	all_Vibrio
10N.261.55.E2	10N.261.55.E2_I01_contig0010	296	32848	tailed	all_Vibrio
10N.261.55.E2	10N.261.55.E2_I01_contig0025	366139	387146	filamentous	all_Vibrio
10N.261.55.E2	10N.261.55.E2_I01_contig0025	366139	387146	tailless	all_Vibrio
10N.261.55.E2	10N.261.55.E2_I01_contig0044	271636	294065	tailless	all_Vibrio
10N.286.45.A12	10N.286.45.A12_I01_contig0006	57419	70523	tailless	all_Vibrio
10N.286.45.A12	10N.286.45.A12_I01_contig0024	37698	50838	tailless	all_Vibrio
10N.286.45.A12	10N.286.45.A12_I01_contig0091	728	43069	tailed	all_Vibrio
10N.286.45.A8	10N.286.45.A8_I01_contig0002	25486	44734	tailless	all_Vibrio
10N.286.45.B11	10N.286.45.B11_I01_contig0018	728	44616	tailed	all_Vibrio
10N.286.45.B11	10N.286.45.B11_I01_contig0029	70897	84848	tailless	all_Vibrio
10N.286.45.B11	10N.286.45.B11_I01_contig0045	201	13341	tailless	all_Vibrio
10N.286.45.B3	10N.286.45.B3_N02_contig011	56892	67616	filamentous	all_Vibrio
10N.286.45.E7	10N.286.45.E7_I01_contig0169	87	9404	filamentous	all_Vibrio
10N.286.45.F12	10N.286.45.F12_N02_contig002	857897	891880	tailed	all_Vibrio
10N.286.46.A4	10N.286.46.A4_N02_contig002	1346227	1386154	tailed	all_Vibrio
10N.286.46.C6	10N.286.46.C6_I01_contig0002	16472	59338	tailed	all_Vibrio
10N.286.46.C6	10N.286.46.C6_I01_contig0035	150930	183114	tailed	all_Vibrio
10N.286.46.C9	10N.286.46.C9_N02_contig001	334316	350231	filamentous	all_Vibrio
10N.286.46.C9	10N.286.46.C9_N02_contig002	74530	94488	filamentous	all_Vibrio
10N.286.46.C9	10N.286.46.C9_N02_contig003	1282325	1298917	tailless	all_Vibrio
10N.286.46.F3	10N.286.46.F3_I01_contig0031	104119	143121	tailed	all_Vibrio
10N.286.46.F3	10N.286.46.F3_I01_contig0064	69132	101683	tailed	all_Vibrio
10N.286.48.B12	10N.286.48.B12_I01_contig0011	18485	48236	tailed	all_Vibrio
10N.286.48.F2	10N.286.48.F2_N02_contig002	178391	227093	tailed	all_Vibrio
10N.286.49.A7	10N.286.49.A7_I01_contig0015	100956	113986	filamentous	all_Vibrio
10N.286.49.B6	10N.286.49.B6_I01_contig0004	317720	335912	filamentous	all_Vibrio
10N.286.49.C1	10N.286.49.C1_I01_contig0057	106013	148601	tailed	all_Vibrio
10N.286.49.C6	10N.286.49.C6_I01_contig0005	323132	336068	tailless	all_Vibrio
10N.286.49.C6	10N.286.49.C6_I01_contig0013	57487	86956	tailed	all_Vibrio
10N.286.49.C6	10N.286.49.C6_I01_contig0027	874	27217	tailed	all_Vibrio
10N.286.49.C6	10N.286.49.C6_I01_contig0032	1199	16952	tailless	all_Vibrio
10N.286.49.C6	10N.286.49.C6_I01_contig0051	373	7115	filamentous	all_Vibrio
10N.286.49.F5	10N.286.49.F5_I01_contig0048	606	28245	tailed	all_Vibrio
10N.286.51.A10	10N.286.51.A10_I01_contig0009	31112	53530	tailless	all_Vibrio
10N.286.51.A2	10N.286.51.A2_I01_contig0017	32505	51467	tailless	all_Vibrio
10N.286.51.C7	10N.286.51.C7_I01_contig0025	9023	24262	tailless	all_Vibrio
10N.286.51.F11	10N.286.51.F11_I01_contig0018	55734	67084	filamentous	all_Vibrio
10N.286.51.F8	10N.286.51.F8_I01_contig0024	56800	87473	tailed	all_Vibrio
10N.286.51.F8	10N.286.51.F8_I01_contig0100	5380	25159	tailless	all_Vibrio
10N.286.52.A6	10N.286.52.A6_I01_contig0011	45329	81508	tailed	all_Vibrio
10N.286.52.A6	10N.286.52.A6_I01_contig0061	1603	32782	tailed	all_Vibrio
10N.286.52.B4	10N.286.52.B4_I01_contig0001	736	40520	tailed	all_Vibrio
10N.286.52.C6	10N.286.52.C6_I01_contig0057	8014	24398	tailless	all_Vibrio
10N.286.52.E3	10N.286.52.E3_I01_contig0127	30402	46340	tailless	all_Vibrio
10N.286.52.F10	10N.286.52.F10_I01_contig0006	69921	85081	filamentous	all_Vibrio
10N.286.52.F10	10N.286.52.F10_I01_contig0020	276260	317584	tailed	all_Vibrio
10N.286.52.F10	10N.286.52.F10_I01_contig0031	48460	65651	tailless	all_Vibrio
10N.286.52.F11	10N.286.52.F11_I01_contig0054	7	30260	tailed	all_Vibrio
10N.286.52.F7	10N.286.52.F7_I01_contig0090	271	6514	filamentous	all_Vibrio
10N.286.52.F7	10N.286.52.F7_I01_contig0092	388	8259	filamentous	all_Vibrio
10N.286.54.F3	10N.286.54.F3_I01_contig0024	270	6513	filamentous	all_Vibrio
10N.286.54.F3	10N.286.54.F3_I01_contig0144	19	6182	filamentous	all_Vibrio
10N.286.55.A7	10N.286.55.A7_I01_contig0026	269	43830	tailed	all_Vibrio
10N.286.55.E3	10N.286.55.E3_I01_contig0026	19536	32616	tailless	all_Vibrio
10N.286.55.E3	10N.286.55.E3_I01_contig0047	92	11685	tailless	all_Vibrio
12B01	12B01_I01_contig0028	28015	71558	tailed	all_Vibrio
12B01	12B01_I01_contig0034	7583	24243	tailless	all_Vibrio
12B01	12B01_I01_contig0038	11836	44002	tailed	all_Vibrio
12F01	12F01_I01_contig0021	8058	51602	tailed	all_Vibrio
12F01	12F01_I01_contig0041	116813	148979	tailed	all_Vibrio
13B01	13B01_I01_contig0020	129	32878	tailed	all_Vibrio
1F145	1F145_I01_contig0003	329703	342485	tailless	all_Vibrio
1F145	1F145_I01_contig0008	121481	151778	tailed	all_Vibrio
1F145	1F145_I01_contig0069	242	10801	filamentous	all_Vibrio
5S101	5S101_I01_contig0014	1070644	1109234	tailed	all_Vibrio
5S118	5S118_I01_contig0009	135220	173765	tailed	all_Vibrio
5S235	5S235_I01_contig0024	52	30993	tailed	all_Vibrio
5S235	5S235_I01_contig0055	177	9787	filamentous	all_Vibrio
5S242	5S242_I01_contig0012	81880	99444	filamentous	all_Vibrio
5S263	5S263_I01_contig0002	65324	80996	tailless	all_Vibrio
5S269	5S269_I01_contig0014	37094	69661	tailed	all_Vibrio
5S269	5S269_I01_contig0020	79149	93760	filamentous	all_Vibrio
5S269	5S269_I01_contig0033	8471	23966	tailless	all_Vibrio
5S269	5S269_I01_contig0053	253	12735	tailless	all_Vibrio
5S5	5S5_I01_contig0013	18774	64906	tailed	all_Vibrio
5S5	5S5_I01_contig0021	27548	61842	tailed	all_Vibrio
FF1	FF1_I01_contig0001	330049	351695	tailless	all_Vibrio
FF1	FF1_I01_contig0004	197313	227610	tailed	all_Vibrio
FF1	FF1_I01_contig0032	32	64795	filamentous	all_Vibrio
FF152	FF152_I01_contig0048	95	41571	tailed	all_Vibrio
FF233	FF233_I01_contig0006	10534	30572	tailless	all_Vibrio
FF233	FF233_I01_contig0014	64241	107061	tailed	all_Vibrio
FF233	FF233_I01_contig0049	204	42992	tailed	all_Vibrio
FF233	FF233_I01_contig0091	55	5665	filamentous	all_Vibrio
FF304	FF304_I01_contig0046	208	42022	tailed	all_Vibrio
FF304	FF304_I01_contig0134	358	6444	filamentous	all_Vibrio
FF308	FF308_I01_contig0005	42193	95499	tailed	all_Vibrio
FF308	FF308_I01_contig0050	618	37876	tailed	all_Vibrio
FF500	FF500_I01_contig0126	718241	740479	tailless	all_Vibrio
FF500	FF500_I01_contig0127	227693	265503	tailed	all_Vibrio
ZF90	ZF90_I01_contig0120	30644	47351	tailless	all_Vibrio
ZF90	ZF90_I01_contig0139	1367	38622	tailed	all_Vibrio
ZF90	ZF90_I01_contig0141	7722	48890	tailed	all_Vibrio
12B09	12B09_I01_contig0104	111714	120536	filamentous	all_Vibrio
FS144	FS144_I01_contig0438	40609	49431	filamentous	all_Vibrio
5S239	5S239_I01_contig0010	74975	112809	tailed	all_Vibrio
5S239	5S239_I01_contig0030	29012	43077	tailless	all_Vibrio
