# Supplementary material for: Tailless and filamentous prophages are predominant in marine Vibrio
Source: ISME J. 2024 Oct 18;18(1):wrae202. doi: 10.1093/ismejo/wrae202 (PMC11630473; doi:10.1093/ismejo/wrae202)
Supplement: Table_S2_wrae202 [file table_s2_wrae202.xlsx]

## Sheet: Description
Sheet name	Description of contents
A	V. cyclitrophicus Genomes. Information about high-quality genomes of the 58 V. cyclitrophicus strains
B	Vibrio Genomes. Information about the 931 genomes across Vibrio
C	V. cyclitrophicus illumina set. Information about illumina genomes of the 58 V. cyclitrophicus strains
D	Induced Culture Reads. Information about the reads derived from the mitomycin C induced culture sequencing
E	Curated Prophage Genomes. Information about the 107 well-curated prophage genomes

## Sheet: A_V.cyclitrophicus_genomes
strainID	BioProject	BioSample	accession(.version)	contigs	sequencing_run	Taxonomy	basecaller
10N.222.45.E8	PRJNA328102	SAMN05417988	CP170046-CP170047	2	N03	Vibrio cyclitrophicus	guppy
10N.222.46.E12	PRJNA328102	SAMN05417994	CP170589-CP170597	9	N03	Vibrio cyclitrophicus	guppy
10N.222.46.F12	PRJNA328102	SAMN05417995	CP170037-CP170045	9	N03	Vibrio cyclitrophicus	dorado
10N.222.54.F11	PRJNA328102	SAMN05418022	CP170034-CP170036	3	N03	Vibrio cyclitrophicus	guppy
10N.261.45.F7	PRJNA328102	SAMN05418041	CP170598-CP170600	3	N03	Vibrio cyclitrophicus	guppy
10N.261.52.C4	PRJNA328102	SAMN05418091	CP170031-CP170033	3	N03	Vibrio cyclitrophicus	guppy
10N.261.54.B5	PRJNA328102	SAMN05418108	MCXH00000000.2	4	N03	Vibrio cyclitrophicus	guppy
10N.261.55.A11	PRJNA328102	SAMN05418115	MCXA00000000.2	6	N02	Vibrio cyclitrophicus	guppy
10N.261.55.B9	PRJNA328102	SAMN05418119	CP170028-CP170030	3	N03	Vibrio cyclitrophicus	guppy
10N.261.55.E6	PRJNA328102	SAMN05418123	CP170025-CP170027	3	N03	Vibrio cyclitrophicus	dorado
10N.261.55.F9	PRJNA328102	SAMN05418126	MCWP00000000.2	5	N02	Vibrio cyclitrophicus	guppy
10N.286.45.B12	PRJNA328102	SAMN05418129	MCWM00000000.2	9	N02	Vibrio cyclitrophicus	guppy
10N.286.45.F8	PRJNA328102	SAMN05418143	MCVY00000000.2	4	N02	Vibrio cyclitrophicus	guppy
10N.286.46.F8	PRJNA328102	SAMN05418156	MCVL00000000.2	4	N03	Vibrio cyclitrophicus	guppy
10N.286.49.B11	PRJNA328102	SAMN05418171	CP170019-CP170021	3	N03	Vibrio cyclitrophicus	guppy
10N.286.49.E3	PRJNA328102	SAMN05418177	MCUQ00000000.2	6	N03	Vibrio cyclitrophicus	guppy
10N.286.51.B1	PRJNA328102	SAMN05418186	MCUH00000000.2	3	N03	Vibrio cyclitrophicus	guppy
10N.286.52.C10	PRJNA328102	SAMN05418196	CP170017-CP170018	2	N03	Vibrio cyclitrophicus	guppy
10N.286.52.F6	PRJNA328102	SAMN05418203	CP170015-CP170016	2	N03	Vibrio cyclitrophicus	guppy
10N.286.54.C7	PRJNA328102	SAMN05418213	CP170013-CP170014	2	N03	Vibrio cyclitrophicus	guppy
10N.286.54.E11	PRJNA328102	SAMN05418216	MCTE00000000.2	3	N03	Vibrio cyclitrophicus	guppy
10N.286.54.E4	PRJNA328102	SAMN05418218	CP170011-CP170012	2	N03	Vibrio cyclitrophicus	dorado
10N.286.54.E5	PRJNA328102	SAMN05418219	CP170587-CP170588	2	N03	Vibrio cyclitrophicus	guppy
10N.286.54.E8	PRJNA328102	SAMN05418221	MCSY00000000.2	2	N03	Vibrio cyclitrophicus	guppy
10N.286.54.F2	PRJNA328102	SAMN05418222	CP170009-CP170010	2	N03	Vibrio cyclitrophicus	guppy
10N.286.54.F4	PRJNA328102	SAMN05418224	CP170007-CP170008	2	N03	Vibrio cyclitrophicus	dorado
10N.286.54.F9	PRJNA328102	SAMN05418228	CP170005-CP170006	2	N03	Vibrio cyclitrophicus	guppy
10N.286.55.A12	PRJNA328102	SAMN05418230	MCSQ00000000.2	4	N03	Vibrio cyclitrophicus	guppy
10N.286.55.A5	PRJNA328102	SAMN05418232	CP170003-CP170004	2	N03	Vibrio cyclitrophicus	guppy
10N.286.55.B4	PRJNA328102	SAMN05418233	CP170001-CP170002	2	N03	Vibrio cyclitrophicus	guppy
10N.286.55.C10	PRJNA328102	SAMN05418235	CP169999-CP170000	2	N03	Vibrio cyclitrophicus	guppy
10N.286.55.C3	PRJNA328102	SAMN05418239	MCSG00000000.2	3	N03	Vibrio cyclitrophicus	guppy
10N.286.55.C4	PRJNA328102	SAMN05418240	CP169997-CP169998	2	N03	Vibrio cyclitrophicus	dorado
10N.286.55.C7	PRJNA328102	SAMN05418241	CP169994-CP169996	3	N03	Vibrio cyclitrophicus	guppy
10N.286.55.E6	PRJNA328102	SAMN05418245	CP170585-CP170586	2	N03	Vibrio cyclitrophicus	guppy
10N.286.55.E8	PRJNA328102	SAMN05418246	CP169992-CP169993	2	N03	Vibrio cyclitrophicus	guppy
10N.286.55.F1	PRJNA328102	SAMN05418247	CP169990-CP169991	2	N03	Vibrio cyclitrophicus	guppy
10N.239.311.F08	PRJNA328102	SAMN41920628	CP170068-CP170069	2	N03	Vibrio cyclitrophicus	guppy
10N.239.311.G07	PRJNA328102	SAMN41920631	JBFSRN000000000.2	6	N01	Vibrio cyclitrophicus	guppy
10N.239.312.H01	PRJNA328102	SAMN41920652	JBFSSI000000000.2	4	N02	Vibrio cyclitrophicus	guppy
10N.239.312.A01	PRJNA328102	SAMN39557230	CP170075-CP170076	2	N03	Vibrio cyclitrophicus	guppy
10N.239.311.A09	PRJNA328102	SAMN41920607	CP170058-CP170060	3	N03	Vibrio cyclitrophicus	guppy
10N.237.312.C11	PRJNA328102	SAMN41920597	JBFSQG000000000.2	5	N03	Vibrio cyclitrophicus	guppy
10N.237.312.D05	PRJNA328102	SAMN41920570	CP170054-CP170057	4	N03	Vibrio cyclitrophicus	guppy
10N.237.312.G08	PRJNA328102	SAMN41920584	CP170583-CP170584	2	N03	Vibrio cyclitrophicus	guppy
10N.239.311.B03	PRJNA328102	SAMN41920610	JBFSQU000000000.2	5	N02	Vibrio cyclitrophicus	guppy
10N.239.311.C11	PRJNA328102	SAMN41920617	JBFSRB000000000.2	10	N03	Vibrio cyclitrophicus	guppy
10N.239.311.D07	PRJNA328102	SAMN41920621	CP170064-CP170067	4	N03	Vibrio cyclitrophicus	guppy
10N.239.311.D05	PRJNA328102	SAMN41920619	JBFSRD000000000.2	7	N02	Vibrio cyclitrophicus	guppy
10N.239.311.E03	PRJNA328102	SAMN41920626	JBGFTP000000000.2	9	N02	Vibrio cyclitrophicus	guppy
10N.239.311.H11	PRJNA328102	SAMN41920636	CP170070-CP170074	5	N03	Vibrio cyclitrophicus	dorado
10N.247.311.62	PRJNA328102	SAMN41920729	CP170077-CP170080	4	N03	Vibrio cyclitrophicus	guppy
10N.247.311.85	PRJNA328102	SAMN41920725	JBFSVD000000000.2	6	N03	Vibrio cyclitrophicus	guppy
10N.286.45.B7	PRJNA328102	SAMN05418132	CP170022-CP170024	3	N03	Vibrio cyclitrophicus	guppy
10N.286.48.C5	PRJNA328102	SAMN41905156	CP170048-CP170049	2	N03	Vibrio cyclitrophicus	guppy
1F53	PRJNA81861	SAMN02470480	AICZ00000000.3	6	N03	Vibrio cyclitrophicus	guppy
1F273	PRJNA81867	SAMN02470294	AIDC00000000.3	8	N03	Vibrio cyclitrophicus	guppy
ZF14	PRJNA81877	SAMN02470506	CP166824-CP166825	2	N03	Vibrio cyclitrophicus	guppy

## Sheet: B_Vibrio_genomes
strainID	BioProject	BioSample	accession(.version)	contigs_(unfiltered)	Taxonomy	origin	seq_ID	seq_method_from_this_study
"12E03"	PRJNA167010	SAMN02470443	AJZD00000000.2	750	Vibrio splendidus	publicly_available	I01
10N.222.45.A1	PRJNA328102	SAMN11522351	SYWA00000000.1	159	Vibrio atlanticus - like	publicly_available	I01
10N.222.45.A2	PRJNA328102	SAMN11522352	SYVZ00000000.1	119	Vibrio atlanticus - like	publicly_available	I01
10N.222.45.A3	PRJNA328102	SAMN11522353	SYVY00000000.1	208	Vibrio atlanticus - like	publicly_available	I01
10N.222.45.A4	PRJNA328102	SAMN11522354	SYVX00000000.1	185	Vibrio atlanticus - like	publicly_available	I01
10N.222.45.A5	PRJNA328102	SAMN11522355	SYVW00000000.1	310	Vibrio atlanticus - like	publicly_available	I01
10N.222.45.A8	PRJNA328102	SAMN11522356	SYVV00000000.1	134	Vibrio atlanticus - like	publicly_available	I01
10N.222.45.C6	PRJNA328102	SAMN05417987	MDBY00000000.1	166	Vibrio splendidus	publicly_available	I01
10N.222.45.C8	PRJNA328102	SAMN41904882	JBFRSR000000000.1	142	Vibrio cyclitrophicus	this study	I01	like_Kauffman_et_al(2018)
10N.222.45.E3	PRJNA328102	SAMN41904883	JBFRSQ000000000.1	87	Vibrio splendidus	this study	I01	like_Kauffman_et_al(2018)
10N.222.45.E4	PRJNA328102	SAMN41904884	JBFRSP000000000.1	78	Vibrio splendidus	this study	I01	like_Kauffman_et_al(2018)
10N.222.45.E7	PRJNA328102	SAMN11522357	SYVU00000000.1	119	Vibrio atlanticus - like	publicly_available	I01
10N.222.45.E8	PRJNA328102	SAMN05417988	CP170046-CP170047	2	Vibrio cyclitrophicus	this study	N03	nanopore "N03"
10N.222.45.F4	PRJNA328102	SAMN05768149	MKKM00000000.1	85	Vibrio splendidus	publicly_available	I01
10N.222.45.F7	PRJNA328102	SAMN41904885	JBFRSO000000000.1	583	Vibrio atlanticus - like	this study	I01	like_Kauffman_et_al(2018)
10N.222.46.A1	PRJNA328102	SAMN41904886	JBFRSN000000000.1	1888	Vibrio atlanticus - like	this study	I01	like_Kauffman_et_al(2018)
10N.222.46.A11	PRJNA328102	SAMN11522358	SYVT00000000.1	148	Vibrio breoganii	publicly_available	I01
10N.222.46.A2	PRJNA328102	SAMN11522359	SYVS00000000.1	174	Vibrio breoganii	publicly_available	I01
10N.222.46.A3	PRJNA328102	SAMN41904887	JBFRSM000000000.1	195	Vibrio atlanticus - like	this study	I01	like_Kauffman_et_al(2018)
10N.222.46.A4	PRJNA328102	SAMN41904888	JBFRSL000000000.1	1089	Vibrio splendidus	this study	I01	like_Kauffman_et_al(2018)
10N.222.46.A6	PRJNA328102	SAMN05417989	MDBW00000000.1	170	Vibrio splendidus	publicly_available	I01
10N.222.46.B1	PRJNA328102	SAMN05417990	MDBV00000000.1	168	Vibrio splendidus	publicly_available	I01
10N.222.46.B11	PRJNA328102	SAMN41904889	JBFRSK000000000.1	146	Vibrio cyclitrophicus	this study	I01	like_Kauffman_et_al(2018)
10N.222.46.B3	PRJNA328102	SAMN41904890	JBFRSJ000000000.1	284	Vibrio atlanticus - like	this study	I01	like_Kauffman_et_al(2018)
10N.222.46.B6	PRJNA328102	SAMN05417991	MDBU00000000.1	180	Vibrio splendidus	publicly_available	I01
10N.222.46.C10	PRJNA328102	SAMN41904891	JBFRSI000000000.1	162	Vibrio atlanticus - like	this study	I01	like_Kauffman_et_al(2018)
10N.222.46.C2	PRJNA328102	SAMN05417992	MDBT00000000.1	162	Vibrio splendidus	publicly_available	I01
10N.222.46.C3	PRJNA328102	SAMN11522360	SYVR00000000.1	49	Vibrio lentus	publicly_available	I01
10N.222.46.E1	PRJNA328102	SAMN05417993	MDBR00000000.1	166	Vibrio splendidus	publicly_available	I01
10N.222.46.E12	PRJNA328102	SAMN05417994	CP170589-CP170597	9	Vibrio cyclitrophicus	this study	N03	nanopore "N03"
10N.222.46.E4	PRJNA328102	SAMN41904892	JBFRSH000000000.1	169	Vibrio breoganii	this study	I01	like_Kauffman_et_al(2018)
10N.222.46.E5	PRJNA328102	SAMN11522361	SYVQ00000000.1	144	Vibrio breoganii	publicly_available	I01
10N.222.46.E9	PRJNA328102	SAMN11522362	SYVP00000000.1	164	Vibrio breoganii	publicly_available	I01
10N.222.46.F1	PRJNA328102	SAMN41904893	JBFRSG000000000.1	278	Vibrio cyclitrophicus	this study	I01	like_Kauffman_et_al(2018)
10N.222.46.F12	PRJNA328102	SAMN05417995	CP170037-CP170045	9	Vibrio cyclitrophicus	this study	N03	nanopore "N03"
10N.222.46.F2	PRJNA328102	SAMN41904894	JBFRSF000000000.1	191	Vibrio splendidus	this study	I01	like_Kauffman_et_al(2018)
10N.222.48.A1	PRJNA328102	SAMN11522363	SYVO00000000.1	185	Vibrio lentus	publicly_available	I01
10N.222.48.A11	PRJNA328102	SAMN41904895	JBFRSE000000000.1	167	Vibrio atlanticus - like	this study	I01	like_Kauffman_et_al(2018)
10N.222.48.A2	PRJNA328102	SAMN05417996	MDBP00000000.1	123	Vibrio atlanticus - like	publicly_available	I01
10N.222.48.A3	PRJNA328102	SAMN41904896	JBFRVX000000000.1	1833	Vibrio atlanticus - like	this study	I01	like_Kauffman_et_al(2018)
10N.222.48.A4	PRJNA328102	SAMN41904897	JBFRVW000000000.1	730	Vibrio atlanticus - like	this study	I01	like_Kauffman_et_al(2018)
10N.222.48.A5	PRJNA328102	SAMN41904898	JBFRVV000000000.1	353	Vibrio splendidus	this study	I01	like_Kauffman_et_al(2018)
10N.222.48.A6	PRJNA328102	SAMN11522364	SYVN00000000.1	242	Vibrio F13	publicly_available	I01
10N.222.48.A7	PRJNA328102	SAMN41904899	JBFRVU000000000.1	66	Vibrio splendidus	this study	I01	like_Kauffman_et_al(2018)
10N.222.48.A8	PRJNA328102	SAMN41904900	JBFRVT000000000.1	540	Vibrio atlanticus - like	this study	I01	like_Kauffman_et_al(2018)
10N.222.48.A9	PRJNA328102	SAMN11522365	SYVM00000000.1	185	Vibrio F13	publicly_available	I01
10N.222.48.B1	PRJNA328102	SAMN41904901	JBFRVS000000000.1	117	Vibrio atlanticus - like	this study	I01	like_Kauffman_et_al(2018)
10N.222.48.F5	PRJNA328102	SAMN11522366	SYVL00000000.1	401	Vibrio F13	publicly_available	I01
10N.222.48.F6	PRJNA328102	SAMN41904902	JBFRVR000000000.1	129	Vibrio atlanticus - like	this study	I01	like_Kauffman_et_al(2018)
10N.222.48.F8	PRJNA328102	SAMN41904903	JBFRVQ000000000.1	156	Vibrio atlanticus - like	this study	I01	like_Kauffman_et_al(2018)
10N.222.49.A1	PRJNA328102	SAMN41904904	JBFRVP000000000.1	174	Vibrio cyclitrophicus	this study	I01	like_Kauffman_et_al(2018)
10N.222.49.A10	PRJNA328102	SAMN41904905	JBFRVO000000000.1	171	Vibrio atlanticus - like	this study	I01	like_Kauffman_et_al(2018)
10N.222.49.A2	PRJNA328102	SAMN41904906	JBFRVN000000000.1	243	Vibrio splendidus	this study	I01	like_Kauffman_et_al(2018)
10N.222.49.A3	PRJNA328102	SAMN41904907	JBFRVM000000000.1	375	Vibrio atlanticus - like	this study	I01	like_Kauffman_et_al(2018)
10N.222.49.A4	PRJNA328102	SAMN41904908	JBFRVL000000000.1	372	Vibrio atlanticus - like	this study	I01	like_Kauffman_et_al(2018)
10N.222.49.A5	PRJNA328102	SAMN05417997	MDBO00000000.1	142	Vibrio breoganii	publicly_available	I01
10N.222.49.A7	PRJNA328102	SAMN41904909	JBFRVK000000000.1	164	Vibrio splendidus	this study	I01	like_Kauffman_et_al(2018)
10N.222.49.A8	PRJNA328102	SAMN05417998	MDBN00000000.1	138	Vibrio breoganii	publicly_available	I01
10N.222.49.B1	PRJNA328102	SAMN41904910	JBFRVJ000000000.1	81	Vibrio splendidus	this study	I01	like_Kauffman_et_al(2018)
10N.222.49.B10	PRJNA328102	SAMN11522367	SYVK00000000.1	61	Vibrio lentus	publicly_available	I01
10N.222.49.B11	PRJNA328102	SAMN05417999	MDBM00000000.1	137	Vibrio breoganii	publicly_available	I01
10N.222.49.B4	PRJNA328102	SAMN41904911	JBFRVI000000000.1	203	Vibrio atlanticus - like	this study	I01	like_Kauffman_et_al(2018)
10N.222.49.B7	PRJNA328102	SAMN05418000	MDBL00000000.1	173	Vibrio breoganii	publicly_available	I01
10N.222.49.B9	PRJNA328102	SAMN11522368	SYVJ00000000.1	157	Vibrio F13	publicly_available	I01
10N.222.49.C1	PRJNA328102	SAMN11522369	SYVI00000000.1	161	Vibrio F13	publicly_available	I01
10N.222.49.C11	PRJNA328102	SAMN41904913	JBFRVG000000000.1	97	Vibrio cyclitrophicus	this study	I01	like_Kauffman_et_al(2018)
10N.222.49.C12	PRJNA328102	SAMN41904914	JBFRVF000000000.1	150	Vibrio F13	this study	I01	like_Kauffman_et_al(2018)
10N.222.49.C7	PRJNA328102	SAMN05418001	MDBK00000000.1	172	Vibrio splendidus	publicly_available	I01
10N.222.49.C8	PRJNA328102	SAMN41904915	JBFRVE000000000.1	151	Vibrio breoganii	this study	I01	like_Kauffman_et_al(2018)
10N.222.49.C9	PRJNA328102	SAMN41904916	JBFRVD000000000.1	1676	Vibrio F13	this study	I01	like_Kauffman_et_al(2018)
10N.222.49.E12	PRJNA328102	SAMN41904917	JBFRVC000000000.1	337	Vibrio cyclitrophicus	this study	I01	like_Kauffman_et_al(2018)
10N.222.49.E4	PRJNA328102	SAMN41904918	JBFRVB000000000.1	346	Vibrio F13	this study	I01	like_Kauffman_et_al(2018)
10N.222.49.E5	PRJNA328102	SAMN41904919	JBFRVA000000000.1	1076	Vibrio atlanticus - like	this study	I01	like_Kauffman_et_al(2018)
10N.222.49.E6	PRJNA328102	SAMN41904920	JBFRUZ000000000.1	161	Vibrio breoganii	this study	I01	like_Kauffman_et_al(2018)
10N.222.49.E7	PRJNA328102	SAMN41904921	JBFRUY000000000.1	123	Vibrio splendidus	this study	I01	like_Kauffman_et_al(2018)
10N.222.49.F1	PRJNA328102	SAMN41904922	JBFRUX000000000.1	421	Vibrio atlanticus - like	this study	I01	like_Kauffman_et_al(2018)
10N.222.49.F8	PRJNA328102	SAMN05418002	MDBJ00000000.1	138	Vibrio breoganii	publicly_available	I01
10N.222.51.A10	PRJNA328102	SAMN41904924	JBFRUV000000000.1	158	Vibrio breoganii	this study	I01	like_Kauffman_et_al(2018)
10N.222.51.A11	PRJNA328102	SAMN41904925	JBFRUU000000000.1	413	Vibrio splendidus	this study	I01	like_Kauffman_et_al(2018)
10N.222.51.A12	PRJNA328102	SAMN05418003	MDBI00000000.1	158	Vibrio breoganii	publicly_available	I01
10N.222.51.A2	PRJNA328102	SAMN41904926	JBFRUT000000000.1	147	Vibrio atlanticus - like	this study	I01	like_Kauffman_et_al(2018)
10N.222.51.A4	PRJNA328102	SAMN05418004	MDBH00000000.1	141	Vibrio breoganii	publicly_available	I01
10N.222.51.A5	PRJNA328102	SAMN41904927	JBFRUS000000000.1	194	Vibrio splendidus	this study	I01	like_Kauffman_et_al(2018)
10N.222.51.A6	PRJNA328102	SAMN41904928	JBFRUR000000000.1	2705	Vibrio atlanticus - like	this study	I01	like_Kauffman_et_al(2018)
10N.222.51.A7	PRJNA328102	SAMN05418005	MDBG00000000.1	236	Vibrio atlanticus - like	publicly_available	I01
10N.222.51.B10	PRJNA328102	SAMN05418006	MDBF00000000.1	154	Vibrio breoganii	publicly_available	I01
10N.222.51.B11	PRJNA328102	SAMN41904929	JBFRUQ000000000.1	165	Vibrio breoganii	this study	I01	like_Kauffman_et_al(2018)
10N.222.51.B12	PRJNA328102	SAMN41904930	JBFRUP000000000.1	70	Vibrio splendidus	this study	I01	like_Kauffman_et_al(2018)
10N.222.51.B2	PRJNA328102	SAMN41904931	JBFRUO000000000.1	175	Vibrio atlanticus - like	this study	I01	like_Kauffman_et_al(2018)
10N.222.51.B4	PRJNA328102	SAMN05418007	MDBE00000000.1	95	Vibrio splendidus	publicly_available	I01
10N.222.51.B7	PRJNA328102	SAMN11522370	SYVH00000000.1	159	Vibrio kanaloae	publicly_available	I01
10N.222.51.B8	PRJNA328102	SAMN41904932	JBFRUN000000000.1	165	Vibrio breoganii	this study	I01	like_Kauffman_et_al(2018)
10N.222.51.C11	PRJNA328102	SAMN41904933	JBFRUM000000000.1	368	Vibrio splendidus	this study	I01	like_Kauffman_et_al(2018)
10N.222.51.C2	PRJNA328102	SAMN05418008	MDBD00000000.1	152	Vibrio breoganii	publicly_available	I01
10N.222.51.C4	PRJNA328102	SAMN41904935	JBFRUK000000000.1	157	Vibrio breoganii	this study	I01	like_Kauffman_et_al(2018)
10N.222.51.C5	PRJNA328102	SAMN41904936	JBFRUJ000000000.1	139	Vibrio F13	this study	I01	like_Kauffman_et_al(2018)
10N.222.51.C8	PRJNA328102	SAMN41904937	JBFRUI000000000.1	252	Vibrio F13	this study	I01	like_Kauffman_et_al(2018)
10N.222.51.E3	PRJNA328102	SAMN05418009	MDBC00000000.1	121	Vibrio breoganii	publicly_available	I01
10N.222.51.E4	PRJNA328102	SAMN05418010	MDBB00000000.1	127	Vibrio breoganii	publicly_available	I01
10N.222.51.E5	PRJNA328102	SAMN05418011	MDBA00000000.1	74	Vibrio breoganii	publicly_available	I01
10N.222.51.E6	PRJNA328102	SAMN41904938	JBFRUH000000000.1	91	Vibrio breoganii	this study	I01	like_Kauffman_et_al(2018)
10N.222.51.E8	PRJNA328102	SAMN41904939	JBFRUG000000000.1	230	Vibrio F13	this study	I01	like_Kauffman_et_al(2018)
10N.222.51.F1	PRJNA328102	SAMN41904940	JBFRUF000000000.1	128	Vibrio atlanticus - like	this study	I01	like_Kauffman_et_al(2018)
10N.222.51.F11	PRJNA328102	SAMN41904941	JBFRUE000000000.1	166	Vibrio atlanticus - like	this study	I01	like_Kauffman_et_al(2018)
10N.222.51.F3	PRJNA328102	SAMN41904942	JBFRUD000000000.1	172	Vibrio atlanticus - like	this study	I01	like_Kauffman_et_al(2018)
10N.222.51.F6	PRJNA328102	SAMN41904943	JBFRUC000000000.1	84	Vibrio alginolyticus	this study	I01	like_Kauffman_et_al(2018)
10N.222.51.F8	PRJNA328102	SAMN05418012	MDAZ00000000.1	93	Vibrio splendidus	publicly_available	I01
10N.222.51.F9	PRJNA328102	SAMN05418013	MDAY00000000.1	90	Vibrio splendidus	publicly_available	I01
10N.222.52.A1	PRJNA328102	SAMN41904944	JBFRUB000000000.1	161	Vibrio breoganii	this study	I01	like_Kauffman_et_al(2018)
10N.222.52.A12	PRJNA328102	SAMN41904945	JBFRUA000000000.1	160	Vibrio breoganii	this study	I01	like_Kauffman_et_al(2018)
10N.222.52.A2	PRJNA328102	SAMN41904946	JBFRTZ000000000.1	109	Vibrio breoganii	this study	I01	like_Kauffman_et_al(2018)
10N.222.52.A3	PRJNA328102	SAMN41904947	JBFRTY000000000.1	68	Vibrio splendidus	this study	I01	like_Kauffman_et_al(2018)
10N.222.52.A7	PRJNA328102	SAMN05418014	MDAX00000000.1	62	Vibrio splendidus	publicly_available	I01
10N.222.52.B1	PRJNA328102	SAMN41904948	JBFRTX000000000.1	105	Vibrio splendidus	this study	I01	like_Kauffman_et_al(2018)
10N.222.52.B12	PRJNA328102	SAMN05418015	MDAW00000000.1	182	Vibrio alginolyticus	publicly_available	I01
10N.222.52.B2	PRJNA328102	SAMN05418016	MDAV00000000.1	104	Vibrio breoganii	publicly_available	I01
10N.222.52.B4	PRJNA328102	SAMN41904949	JBFRTW000000000.1	139	Vibrio breoganii	this study	I01	like_Kauffman_et_al(2018)
10N.222.52.B5	PRJNA328102	SAMN41904950	JBFRTV000000000.1	176	Vibrio breoganii	this study	I01	like_Kauffman_et_al(2018)
10N.222.52.B7	PRJNA328102	SAMN41904951	JBFRTU000000000.1	840	Vibrio F13	this study	I01	like_Kauffman_et_al(2018)
10N.222.52.B8	PRJNA328102	SAMN05418017	MDAU00000000.1	142	Vibrio breoganii	publicly_available	I01
10N.222.52.B9	PRJNA328102	SAMN11522371	SYVG00000000.1	217	Vibrio kanaloae	publicly_available	I01
10N.222.52.C1	PRJNA328102	SAMN41904952	JBFRTT000000000.1	128	Vibrio splendidus	this study	I01	like_Kauffman_et_al(2018)
10N.222.52.C10	PRJNA328102	SAMN05418018	MDAT00000000.1	134	Vibrio breoganii	publicly_available	I01
10N.222.52.C11	PRJNA328102	SAMN41904953	JBFRTS000000000.1	191	Vibrio lentus	this study	I01	like_Kauffman_et_al(2018)
10N.222.52.C12	PRJNA328102	SAMN41904954	JBFRTR000000000.1	268	Vibrio F13	this study	I01	like_Kauffman_et_al(2018)
10N.222.52.C3	PRJNA328102	SAMN41904955	JBFRTQ000000000.1	268	Vibrio F13	this study	I01	like_Kauffman_et_al(2018)
10N.222.52.F3	PRJNA328102	SAMN05418019	MDAS00000000.1	103	Vibrio splendidus	publicly_available	I01
10N.222.54.A1	PRJNA328102	SAMN41904956	JBFRTP000000000.1	1008	Vibrio F13	this study	I01	like_Kauffman_et_al(2018)
10N.222.54.A2	PRJNA328102	SAMN41904957	JBFRTO000000000.1	151	Vibrio cyclitrophicus	this study	I01	like_Kauffman_et_al(2018)
10N.222.54.A3	PRJNA328102	SAMN41904958	JBFRTN000000000.1	207	Vibrio F13	this study	I01	like_Kauffman_et_al(2018)
10N.222.54.A6	PRJNA328102	SAMN41904959	JBFRTM000000000.1	169	Vibrio F13	this study	I01	like_Kauffman_et_al(2018)
10N.222.54.B11	PRJNA328102	SAMN41904960	JBFRTL000000000.1	548	Vibrio F13	this study	I01	like_Kauffman_et_al(2018)
10N.222.54.B12	PRJNA328102	SAMN41904961	JBFRTK000000000.1	138	Vibrio F13	this study	I01	like_Kauffman_et_al(2018)
10N.222.54.B2	PRJNA328102	SAMN41904962	JBFRTJ000000000.1	143	Vibrio F13	this study	I01	like_Kauffman_et_al(2018)
10N.222.54.B6	PRJNA328102	SAMN05418020	MDAR00000000.1	167	Vibrio F13	publicly_available	I01
10N.222.54.B8	PRJNA328102	SAMN11522372	SYVF00000000.1	190	Vibrio F13	publicly_available	I01
10N.222.54.C1	PRJNA328102	SAMN41904963	JBFRTI000000000.1	171	Vibrio F13	this study	I01	like_Kauffman_et_al(2018)
10N.222.54.C2	PRJNA328102	SAMN41904964	JBFRTH000000000.1	121	Vibrio F13	this study	I01	like_Kauffman_et_al(2018)
10N.222.54.C3	PRJNA328102	SAMN41904965	JBFRTG000000000.1	169	Vibrio F13	this study	I01	like_Kauffman_et_al(2018)
10N.222.54.C7	PRJNA328102	SAMN41904966	JBFRTF000000000.1	107	Vibrio F13	this study	I01	like_Kauffman_et_al(2018)
10N.222.54.C8	PRJNA328102	SAMN41904967	JBFRTE000000000.1	380	Vibrio splendidus	this study	I01	like_Kauffman_et_al(2018)
10N.222.54.E4	PRJNA328102	SAMN05768151	MKKO00000000.1	40	Vibrio lentus	publicly_available	I01
10N.222.54.E6	PRJNA328102	SAMN41904968	JBFRTD000000000.1	112	Vibrio atlanticus - like	this study	I01	like_Kauffman_et_al(2018)
10N.222.54.E7	PRJNA328102	SAMN41904969	JBFRTC000000000.1	52	Vibrio cyclitrophicus	this study	I01	like_Kauffman_et_al(2018)
10N.222.54.E8	PRJNA328102	SAMN41904970	JBFRTB000000000.1	126	Vibrio F13	this study	I01	like_Kauffman_et_al(2018)
10N.222.54.F10	PRJNA328102	SAMN05418021	MDAQ00000000.1	150	Vibrio F13	publicly_available	I01
10N.222.54.F11	PRJNA328102	SAMN05418022	CP170034-CP170036	3	Vibrio cyclitrophicus	this study	N03	nanopore "N03"
10N.222.54.F12	PRJNA328102	SAMN41904971	JBFRTA000000000.1	129	Vibrio atlanticus - like	this study	I01	like_Kauffman_et_al(2018)
10N.222.54.F5	PRJNA328102	SAMN41904972	JBFRSZ000000000.1	125	Vibrio breoganii	this study	I01	like_Kauffman_et_al(2018)
10N.222.54.F6	PRJNA328102	SAMN41904973	JBFRSY000000000.1	1050	Vibrio F13	this study	I01	like_Kauffman_et_al(2018)
10N.222.54.F7	PRJNA328102	SAMN05418023	MDAO00000000.1	99	Vibrio splendidus	publicly_available	I01
10N.222.55.A1	PRJNA328102	SAMN41904974	JBFRSX000000000.1	155	Vibrio F13	this study	I01	like_Kauffman_et_al(2018)
10N.222.55.A11	PRJNA328102	SAMN11522373	SYVE00000000.1	158	Vibrio F13	publicly_available	I01
10N.222.55.A2	PRJNA328102	SAMN11522374	SYVD00000000.1	157	Vibrio F13	publicly_available	I01
10N.222.55.A3	PRJNA328102	SAMN41904975	JBFRSW000000000.1	371	Vibrio F13	this study	I01	like_Kauffman_et_al(2018)
10N.222.55.A7	PRJNA328102	SAMN41904976	JBFRSV000000000.1	81	Vibrio cyclitrophicus	this study	I01	like_Kauffman_et_al(2018)
10N.222.55.A8	PRJNA328102	SAMN41904977	JBFRSU000000000.1	104	Vibrio splendidus	this study	I01	like_Kauffman_et_al(2018)
10N.222.55.B10	PRJNA328102	SAMN11522375	SYVC00000000.1	1084	Vibrio F13	publicly_available	I01
10N.222.55.B11	PRJNA328102	SAMN41904978	JBFRST000000000.1	202	Vibrio F13	this study	I01	like_Kauffman_et_al(2018)
10N.222.55.B12	PRJNA328102	SAMN11522376	SYVB00000000.1	46	Vibrio lentus	publicly_available	I01
10N.222.55.B3	PRJNA328102	SAMN05417949	CP170175-CP170177	3	Vibrio F13	this study	N03	nanopore "N03"
10N.222.55.C12	PRJNA328102	SAMN05418024	MDAN00000000.1	234	Vibrio F13	publicly_available	I01
10N.222.55.C4	PRJNA328102	SAMN41904979	JBFRSS000000000.1	102	Vibrio cyclitrophicus	this study	I01	like_Kauffman_et_al(2018)
10N.222.55.C6	PRJNA328102	SAMN41904980	JBFRSD000000000.1	1333	Vibrio F13	this study	I01	like_Kauffman_et_al(2018)
10N.222.55.C7	PRJNA328102	SAMN41904981	JBFRSC000000000.1	142	Vibrio F13	this study	I01	like_Kauffman_et_al(2018)
10N.222.55.E10	PRJNA328102	SAMN11522377	SYVA00000000.1	177	Vibrio F13	publicly_available	I01
10N.222.55.E12	PRJNA328102	SAMN11522378	SYUZ00000000.1	223	Vibrio F13	publicly_available	I01
10N.222.55.E5	PRJNA328102	SAMN11522379	SYUY00000000.1	101	Vibrio lentus	publicly_available	I01
10N.222.55.E7	PRJNA328102	SAMN41904982	JBFRSB000000000.1	162	Vibrio F13	this study	I01	like_Kauffman_et_al(2018)
10N.222.55.E8	PRJNA328102	SAMN41904983	JBFRSA000000000.1	2492	Vibrio F13	this study	I01	like_Kauffman_et_al(2018)
10N.222.55.F12	PRJNA328102	SAMN41904984	JBFRRZ000000000.1	454	Vibrio F13	this study	I01	like_Kauffman_et_al(2018)
10N.222.55.F8	PRJNA328102	SAMN41904985	JBFRRY000000000.1	350	Vibrio F13	this study	I01	like_Kauffman_et_al(2018)
10N.222.55.F9	PRJNA328102	SAMN05418025	MDAM00000000.1	172	Vibrio F13	publicly_available	I01
10N.237.312.A03	PRJNA328102	SAMN41920557	JBFSOU000000000.1	57	Vibrio splendidus	this study	I01	described_in_methods
10N.237.312.A04	PRJNA328102	SAMN41920563	JBFSPA000000000.1	226	Vibrio splendidus	this study	I01	described_in_methods
10N.237.312.A05	PRJNA328102	SAMN41920567	JBFSPE000000000.1	68	Vibrio cyclitrophicus	this study	I01	described_in_methods
10N.237.312.A07	PRJNA328102	SAMN41920575	JBFSPM000000000.1	1802	Vibrio splendidus	this study	I01	described_in_methods
10N.237.312.A08	PRJNA328102	SAMN41920581	JBFSPS000000000.1	212	Vibrio splendidus	this study	I01	described_in_methods
10N.237.312.A09	PRJNA328102	SAMN41920585	JBFSPW000000000.1	52	Vibrio cyclitrophicus	this study	I01	described_in_methods
10N.237.312.A10	PRJNA328102	SAMN41920591	JBFSQC000000000.1	175	Vibrio splendidus	this study	I01	described_in_methods
10N.237.312.A11	PRJNA328102	SAMN41920596	JBFSQF000000000.1	427	Vibrio splendidus	this study	I01	described_in_methods
10N.237.312.A12	PRJNA328102	SAMN41920600	JBFSQJ000000000.1	173	Vibrio splendidus	this study	I01	described_in_methods
10N.237.312.B02	PRJNA328102	SAMN41920553	JBFSOQ000000000.1	56	Vibrio splendidus	this study	I01	described_in_methods
10N.237.312.B03	PRJNA328102	SAMN41920558	JBFSOV000000000.1	131	Vibrio splendidus	this study	I01	described_in_methods
10N.237.312.B04	PRJNA328102	SAMN41920564	JBFSPB000000000.1	75	Vibrio cyclitrophicus	this study	I01	described_in_methods
10N.237.312.B05	PRJNA328102	SAMN41920568	JBFSPF000000000.1	124	Vibrio splendidus	this study	I01	described_in_methods
10N.237.312.B06	PRJNA328102	SAMN41920571	JBFSPI000000000.1	210	Vibrio atlanticus - like	this study	I01	described_in_methods
10N.237.312.B09	PRJNA328102	SAMN41920586	JBFSPX000000000.1	65	Vibrio splendidus	this study	I01	described_in_methods
10N.237.312.B10	PRJNA328102	SAMN41920592	JBFSQK000000000.1	52	Vibrio cyclitrophicus	this study	I01	described_in_methods
10N.237.312.B12	PRJNA328102	SAMN41920601	JBFSQL000000000.1	82	Vibrio splendidus	this study	I01	described_in_methods
10N.237.312.C02	PRJNA328102	SAMN41920554	JBFSOR000000000.1	144	Vibrio atlanticus - like	this study	I01	described_in_methods
10N.237.312.C03	PRJNA328102	SAMN41920559	JBFSOW000000000.1	54	Vibrio splendidus	this study	I01	described_in_methods
10N.237.312.C04	PRJNA328102	SAMN41920565	JBFSPC000000000.1	49	Vibrio splendidus	this study	I01	described_in_methods
10N.237.312.C05	PRJNA328102	SAMN41920569	JBFSPG000000000.1	44	Vibrio cyclitrophicus	this study	I01	described_in_methods
10N.237.312.C06	PRJNA328102	SAMN41920572	JBFSPJ000000000.1	198	Vibrio splendidus	this study	I01	described_in_methods
10N.237.312.C07	PRJNA328102	SAMN41920576	JBFSPN000000000.1	194	Vibrio splendidus	this study	I01	described_in_methods
10N.237.312.C08	PRJNA328102	SAMN41920582	JBFSPT000000000.1	46	Vibrio cyclitrophicus	this study	I01	described_in_methods
10N.237.312.C09	PRJNA328102	SAMN41920587	JBFSPY000000000.1	181	Vibrio splendidus	this study	I01	described_in_methods
10N.237.312.C11	PRJNA328102	SAMN41920597	JBFSQG000000000.2	5	Vibrio cyclitrophicus	this study	N03	nanopore "N03"
10N.237.312.C12	PRJNA328102	SAMN41920602	JBFSQM000000000.1	171	Vibrio splendidus	this study	I01	described_in_methods
10N.237.312.D01	PRJNA328102	SAMN41920552	JBFSOP000000000.1	54	Vibrio splendidus	this study	I01	described_in_methods
10N.237.312.D03	PRJNA328102	SAMN41920560	JBFSOX000000000.1	219	Vibrio splendidus	this study	I01	described_in_methods
10N.237.312.D04	PRJNA328102	SAMN41920566	JBFSPD000000000.1	177	Vibrio splendidus	this study	I01	described_in_methods
10N.237.312.D05	PRJNA328102	SAMN41920570	CP170054-CP170057	4	Vibrio cyclitrophicus	this study	N03	nanopore "N03"
10N.237.312.D07	PRJNA328102	SAMN41920577	JBFSPO000000000.1	127	Vibrio splendidus	this study	I01	described_in_methods
10N.237.312.D08	PRJNA328102	SAMN41920583	JBFSPU000000000.1	135	Vibrio splendidus	this study	I01	described_in_methods
10N.237.312.D10	PRJNA328102	SAMN41920593	JBFSQD000000000.1	40	Vibrio cyclitrophicus	this study	I01	described_in_methods
10N.237.312.D11	PRJNA328102	SAMN41920598	JBFSQH000000000.1	48	Vibrio cyclitrophicus	this study	I01	described_in_methods
10N.237.312.D12	PRJNA328102	SAMN41920603	JBFSQN000000000.1	193	Vibrio splendidus	this study	I01	described_in_methods
10N.237.312.E02	PRJNA328102	SAMN41920555	JBFSOS000000000.1	46	Vibrio splendidus	this study	I01	described_in_methods
10N.237.312.E03	PRJNA328102	SAMN41920561	JBFSOY000000000.1	71	Vibrio splendidus	this study	I01	described_in_methods
10N.237.312.E06	PRJNA328102	SAMN41920573	JBFSPK000000000.1	64	Vibrio splendidus	this study	I01	described_in_methods
10N.237.312.E07	PRJNA328102	SAMN41920578	JBFSPP000000000.1	70	Vibrio splendidus	this study	I01	described_in_methods
10N.237.312.E09	PRJNA328102	SAMN41920588	JBFSPZ000000000.1	42	Vibrio cyclitrophicus	this study	I01	described_in_methods
10N.237.312.E11	PRJNA328102	SAMN41920599	JBFSQI000000000.1	90	Vibrio cyclitrophicus	this study	I01	described_in_methods
10N.237.312.E12	PRJNA328102	SAMN41920604	JBFSQO000000000.1	190	Vibrio splendidus	this study	I01	described_in_methods
10N.237.312.F02	PRJNA328102	SAMN41920556	JBFSOT000000000.1	92	Vibrio splendidus	this study	I01	described_in_methods
10N.237.312.F06	PRJNA328102	SAMN41920574	JBFSPL000000000.1	144	Vibrio splendidus	this study	I01	described_in_methods
10N.237.312.F07	PRJNA328102	SAMN41920579	JBFSPQ000000000.1	55	Vibrio splendidus	this study	I01	described_in_methods
10N.237.312.F09	PRJNA328102	SAMN41920589	JBFSQA000000000.1	74	Vibrio splendidus	this study	I01	described_in_methods
10N.237.312.F10	PRJNA328102	SAMN41920594	JBGFTN000000000.1	791	Vibrio splendidus	this study	I01	described_in_methods
10N.237.312.F12	PRJNA328102	SAMN41920605	JBFSQP000000000.1	183	Vibrio splendidus	this study	I01	described_in_methods
10N.237.312.G03	PRJNA328102	SAMN41920562	JBFSOZ000000000.1	187	Vibrio splendidus	this study	I01	described_in_methods
10N.237.312.G07	PRJNA328102	SAMN41920580	JBFSPR000000000.1	130	Vibrio splendidus	this study	I01	described_in_methods
10N.237.312.G08	PRJNA328102	SAMN41920584	CP170583-CP170584	2	Vibrio cyclitrophicus	this study	N03	nanopore "N03"
10N.237.312.H09	PRJNA328102	SAMN41920590	JBFSQB000000000.1	170	Vibrio splendidus	this study	I01	described_in_methods
10N.237.312.H10	PRJNA328102	SAMN41920595	JBFSQE000000000.1	191	Vibrio splendidus	this study	I01	described_in_methods
10N.239.311.A05	PRJNA328102	SAMN41920606	JBFSQQ000000000.1	37	Vibrio cyclitrophicus	this study	I01	described_in_methods
10N.239.311.A09	PRJNA328102	SAMN41920607	CP170058-CP170060	3	Vibrio cyclitrophicus	this study	N03	nanopore "N03"
10N.239.311.A12	PRJNA328102	SAMN41920608	JBFSQS000000000.1	190	Vibrio splendidus	this study	I01	described_in_methods
10N.239.311.B02	PRJNA328102	SAMN41920609	JBFSQT000000000.1	30	Vibrio cyclitrophicus	this study	I01	described_in_methods
10N.239.311.B03	PRJNA328102	SAMN41920610	JBFSQU000000000.2	5	Vibrio cyclitrophicus	this study	N02	nanopore "N02"
10N.239.311.B06	PRJNA328102	SAMN41920611	JBFSQV000000000.1	51	Vibrio splendidus	this study	I01	described_in_methods
10N.239.311.B07	PRJNA328102	SAMN41920612	JBFSQW000000000.1	66	Vibrio splendidus	this study	I01	described_in_methods
10N.239.311.B10	PRJNA328102	SAMN41920613	JBFSQX000000000.1	43	Vibrio cyclitrophicus	this study	I01	described_in_methods
10N.239.311.B10C7	PRJNA328102	SAMN41920614	JBFSQY000000000.1	44	Vibrio cyclitrophicus	this study	I01	described_in_methods
10N.239.311.B11	PRJNA328102	SAMN41920615	JBFSQZ000000000.1	48	Vibrio cyclitrophicus	this study	I01	described_in_methods
10N.239.311.C04	PRJNA328102	SAMN41920616	JBFSRA000000000.1	204	Vibrio splendidus	this study	I01	described_in_methods
10N.239.311.C11	PRJNA328102	SAMN41920617	JBFSRB000000000.2	10	Vibrio cyclitrophicus	this study	N03	nanopore "N03"
10N.239.311.D03	PRJNA328102	SAMN41920618	CP170061-CP170063	13	Vibrio splendidus	this study	N03	nanopore "N03"
10N.239.311.D05	PRJNA328102	SAMN41920619	JBFSRD000000000.2	11	Vibrio cyclitrophicus	this study	N02	nanopore "N02"
10N.239.311.D06	PRJNA328102	SAMN41920620	JBFSRE000000000.1	167	Vibrio splendidus	this study	I01	described_in_methods
10N.239.311.D07	PRJNA328102	SAMN41920621	CP170064-CP170067	4	Vibrio cyclitrophicus	this study	N03	nanopore "N03"
10N.239.311.D11	PRJNA328102	SAMN41920622	JBFSRG000000000.1	132	Vibrio F13	this study	I01	described_in_methods
10N.239.311.E01	PRJNA328102	SAMN41920623	JBFSRH000000000.1	90	Vibrio cyclitrophicus	this study	I01	described_in_methods
10N.239.311.E01B7	PRJNA328102	SAMN41920624	JBGFTO000000000.1	88	Vibrio cyclitrophicus	this study	I01	described_in_methods
10N.239.311.E02	PRJNA328102	SAMN41920625	JBFSRI000000000.1	168	Vibrio splendidus	this study	I01	described_in_methods
10N.239.311.E03	PRJNA328102	SAMN41920626	JBGFTP000000000.2	9	Vibrio cyclitrophicus	this study	N02	nanopore "N02"
10N.239.311.E06	PRJNA328102	SAMN41920627	JBFSRJ000000000.1	39	Vibrio cyclitrophicus	this study	I01	described_in_methods
10N.239.311.F08	PRJNA328102	SAMN41920628	CP170068-CP170069	2	Vibrio cyclitrophicus	this study	N03	nanopore "N03"
10N.239.311.F12	PRJNA328102	SAMN41920629	JBFSRL000000000.1	115	Vibrio splendidus	this study	I01	described_in_methods
10N.239.311.G01	PRJNA328102	SAMN41920630	JBFSRM000000000.1	82	Vibrio F13	this study	I01	described_in_methods
10N.239.311.G07	PRJNA328102	SAMN41920631	JBFSRN000000000.2	6	Vibrio cyclitrophicus	this study	N01	nanopore "N01"
10N.239.311.G11	PRJNA328102	SAMN41920632	JBFSRO000000000.1	36	Vibrio cyclitrophicus	this study	I01	described_in_methods
10N.239.311.G12	PRJNA328102	SAMN41920633	JBFSRP000000000.1	52	Vibrio splendidus	this study	I01	described_in_methods
10N.239.311.H02	PRJNA328102	SAMN41920634	JBFSRQ000000000.1	193	Vibrio splendidus	this study	I01	described_in_methods
10N.239.311.H09	PRJNA328102	SAMN41920635	JBFSRR000000000.1	66	Vibrio splendidus	this study	I01	described_in_methods
10N.239.311.H11	PRJNA328102	SAMN41920636	CP170070-CP170074	5	Vibrio cyclitrophicus	this study	N03	nanopore "N03"
10N.239.312.A01	PRJNA328102	SAMN39557230	CP170075-CP170076	2	Vibrio cyclitrophicus	this study	N03	nanopore "N03"
10N.239.312.A05	PRJNA328102	SAMN41920637	JBFSRU000000000.1	151	Vibrio splendidus	this study	I01	described_in_methods
10N.239.312.A10	PRJNA328102	SAMN41920638	JBFSRV000000000.1	205	Vibrio splendidus	this study	I01	described_in_methods
10N.239.312.B01	PRJNA328102	SAMN41920639	JBFSRW000000000.1	376	Vibrio splendidus	this study	I01	described_in_methods
10N.239.312.B03	PRJNA328102	SAMN41920640	JBFSRX000000000.1	86	Vibrio splendidus	this study	I01	described_in_methods
10N.239.312.B09	PRJNA328102	SAMN41920641	JBFSRY000000000.1	60	Vibrio cyclitrophicus	this study	I01	described_in_methods
10N.239.312.C11	PRJNA328102	SAMN41920642	JBFSRZ000000000.1	144	Vibrio atlanticus - like	this study	I01	described_in_methods
10N.239.312.C12	PRJNA328102	SAMN41920643	JBFSSA000000000.1	96	Vibrio splendidus	this study	I01	described_in_methods
10N.239.312.D01	PRJNA328102	SAMN41920644	JBFSSB000000000.1	63	Vibrio cyclitrophicus	this study	I01	described_in_methods
10N.239.312.D02	PRJNA328102	SAMN41920645	JBFSSC000000000.1	63	Vibrio splendidus	this study	I01	described_in_methods
10N.239.312.D08	PRJNA328102	SAMN41920646	JBFSSD000000000.1	133	Vibrio F13	this study	I01	described_in_methods
10N.239.312.D11	PRJNA328102	SAMN41920647	JBFSSE000000000.1	211	Vibrio splendidus	this study	I01	described_in_methods
10N.239.312.E08	PRJNA328102	SAMN41920648	JBFSSF000000000.1	196	Vibrio splendidus	this study	I01	described_in_methods
10N.239.312.F12	PRJNA328102	SAMN41920649	JBFSSG000000000.1	212	Vibrio F13	this study	I01	described_in_methods
10N.239.312.G01	PRJNA328102	SAMN41920650	JBGFTQ000000000.1	42	Vibrio cyclitrophicus	this study	I01	described_in_methods
10N.239.312.G07	PRJNA328102	SAMN41920651	JBFSSH000000000.1	133	Vibrio splendidus	this study	I01	described_in_methods
10N.239.312.H01	PRJNA328102	SAMN41920652	JBFSSI000000000.2	4	Vibrio cyclitrophicus	this study	N02	nanopore "N02"
10N.239.312.H02	PRJNA328102	SAMN41920653	JBFSSJ000000000.1	54	Vibrio lentus	this study	I01	described_in_methods
10N.239.312.H03	PRJNA328102	SAMN41920654	JBFSSK000000000.1	197	Vibrio splendidus	this study	I01	described_in_methods
10N.239.312.H11	PRJNA328102	SAMN41920655	JBFSSL000000000.1	38	Vibrio cyclitrophicus	this study	I01	described_in_methods
10N.247.310.01	PRJNA328102	SAMN41920656	JBFSSM000000000.1	47	Vibrio cyclitrophicus	this study	I01	described_in_methods
10N.247.310.04	PRJNA328102	SAMN41920668	JBFSSY000000000.1	102	Vibrio splendidus	this study	I01	described_in_methods
10N.247.310.11	PRJNA328102	SAMN41920694	JBFSTY000000000.1	61	Vibrio alginolyticus	this study	I01	described_in_methods
10N.247.310.14	PRJNA328102	SAMN41920660	JBFSSQ000000000.1	406	Vibrio alginolyticus	this study	I01	described_in_methods
10N.247.310.17	PRJNA328102	SAMN41920672	JBFSTC000000000.1	237	Vibrio atlanticus - like	this study	I01	described_in_methods
10N.247.310.18	PRJNA328102	SAMN41920675	JBFSTF000000000.1	49	Vibrio splendidus	this study	I01	described_in_methods
10N.247.310.20	PRJNA328102	SAMN41920683	JBFSTN000000000.1	46	Vibrio lentus	this study	I01	described_in_methods
10N.247.310.22	PRJNA328102	SAMN41920689	JBFSTT000000000.1	33	Vibrio cyclitrophicus	this study	I01	described_in_methods
10N.247.310.23	PRJNA328102	SAMN41920695	JBFSTZ000000000.1	108	Vibrio F13	this study	I01	described_in_methods
10N.247.310.24	PRJNA328102	SAMN41920699	JBFSUD000000000.1	196	Vibrio atlanticus - like	this study	I01	described_in_methods
10N.247.310.25	PRJNA328102	SAMN41920657	JBFSSN000000000.1	65	Vibrio splendidus	this study	I01	described_in_methods
10N.247.310.26	PRJNA328102	SAMN41920661	JBFSSR000000000.1	148	Vibrio splendidus	this study	I01	described_in_methods
10N.247.310.27	PRJNA328102	SAMN41920666	JBFSSW000000000.1	99	Vibrio alginolyticus	this study	I01	described_in_methods
10N.247.310.28	PRJNA328102	SAMN41920669	JBFSSZ000000000.1	72	Vibrio alginolyticus	this study	I01	described_in_methods
10N.247.310.31	PRJNA328102	SAMN41920680	JBFSTK000000000.1	70	Vibrio splendidus	this study	I01	described_in_methods
10N.247.310.33	PRJNA328102	SAMN41920687	JBFSTR000000000.1	171	Vibrio atlanticus - like	this study	I01	described_in_methods
10N.247.310.34	PRJNA328102	SAMN41920690	JBFSTU000000000.1	137	Vibrio atlanticus - like	this study	I01	described_in_methods
10N.247.310.35	PRJNA328102	SAMN41920696	JBFSUA000000000.1	66	Vibrio alginolyticus	this study	I01	described_in_methods
10N.247.310.36	PRJNA328102	SAMN41920700	JBFSUE000000000.1	169	Vibrio lentus	this study	I01	described_in_methods
10N.247.310.38	PRJNA328102	SAMN41920662	JBFSSS000000000.1	48	Vibrio cyclitrophicus	this study	I01	described_in_methods
10N.247.310.40	PRJNA328102	SAMN41920670	JBFSTA000000000.1	155	Vibrio splendidus	this study	I01	described_in_methods
10N.247.310.42	PRJNA328102	SAMN41920676	JBFSTG000000000.1	229	Vibrio atlanticus - like	this study	I01	described_in_methods
10N.247.310.46	PRJNA328102	SAMN41920691	JBFSTV000000000.1	57	Vibrio cyclitrophicus	this study	I01	described_in_methods
10N.247.310.49	PRJNA328102	SAMN41920658	JBFSSO000000000.1	61	Vibrio alginolyticus	this study	I01	described_in_methods
10N.247.310.53	PRJNA328102	SAMN41920673	JBFSTD000000000.1	99	Vibrio splendidus	this study	I01	described_in_methods
10N.247.310.55	PRJNA328102	SAMN41920681	JBFSTL000000000.1	64	Vibrio splendidus	this study	I01	described_in_methods
10N.247.310.56	PRJNA328102	SAMN41920685	JBFSTP000000000.1	154	Vibrio atlanticus - like	this study	I01	described_in_methods
10N.247.310.59	PRJNA328102	SAMN41920697	JBFSUB000000000.1	166	Vibrio splendidus	this study	I01	described_in_methods
10N.247.310.60	PRJNA328102	SAMN41920702	JBFSUG000000000.1	167	Vibrio splendidus	this study	I01	described_in_methods
10N.247.310.66	PRJNA328102	SAMN41920677	JBFSTH000000000.1	90	Vibrio alginolyticus	this study	I01	described_in_methods
10N.247.310.73	PRJNA328102	SAMN41920659	JBFSSP000000000.1	121	Vibrio splendidus	this study	I01	described_in_methods
10N.247.310.74	PRJNA328102	SAMN41920664	JBFSSU000000000.1	65	Vibrio splendidus	this study	I01	described_in_methods
10N.247.310.76	PRJNA328102	SAMN41920671	JBFSTB000000000.1	135	Vibrio splendidus	this study	I01	described_in_methods
10N.247.310.78	PRJNA328102	SAMN41920678	JBFSTI000000000.1	161	Vibrio splendidus	this study	I01	described_in_methods
10N.247.310.79	PRJNA328102	SAMN41920682	JBFSTM000000000.1	147	Vibrio splendidus	this study	I01	described_in_methods
10N.247.310.81	PRJNA328102	SAMN41920688	JBFSTS000000000.1	146	Vibrio atlanticus - like	this study	I01	described_in_methods
10N.247.310.86	PRJNA328102	SAMN41920665	JBFSSV000000000.1	35	Vibrio lentus	this study	I01	described_in_methods
10N.247.310.87	PRJNA328102	SAMN41920667	JBFSSX000000000.1	58	Vibrio cyclitrophicus	this study	I01	described_in_methods
10N.247.310.89	PRJNA328102	SAMN41920674	JBFSTE000000000.1	64	Vibrio alginolyticus	this study	I01	described_in_methods
10N.247.310.90	PRJNA328102	SAMN41920679	JBFSTJ000000000.1	93	Vibrio alginolyticus	this study	I01	described_in_methods
10N.247.310.92	PRJNA328102	SAMN41920686	JBFSTQ000000000.1	31	Vibrio cyclitrophicus	this study	I01	described_in_methods
10N.247.310.94	PRJNA328102	SAMN41920693	JBFSTX000000000.1	43	Vibrio lentus	this study	I01	described_in_methods
10N.247.310.95	PRJNA328102	SAMN41920698	JBFSUC000000000.1	38	Vibrio cyclitrophicus	this study	I01	described_in_methods
10N.247.310.97	PRJNA328102	SAMN41920703	JBFSUH000000000.1	48	Vibrio cyclitrophicus	this study	I01	described_in_methods
10N.247.310.98	PRJNA328102	SAMN41920707	JBFSUL000000000.1	132	Vibrio F13	this study	I01	described_in_methods
10N.247.310.99	PRJNA328102	SAMN41920711	JBFSUP000000000.1	107	Vibrio F13	this study	I01	described_in_methods
10N.247.311.00	PRJNA328102	SAMN41920716	JBFSUU000000000.1	115	Vibrio F13	this study	I01	described_in_methods
10N.247.311.12	PRJNA328102	SAMN41920717	JBFSUV000000000.1	109	Vibrio F13	this study	I01	described_in_methods
10N.247.311.13	PRJNA328102	SAMN41920719	JBFSUX000000000.1	149	Vibrio F13	this study	I01	described_in_methods
10N.247.311.14	PRJNA328102	SAMN41920726	JBFSVE000000000.1	122	Vibrio F13	this study	I01	described_in_methods
10N.247.311.15	PRJNA328102	SAMN41920731	JBFSVJ000000000.1	219	Vibrio atlanticus - like	this study	I01	described_in_methods
10N.247.311.18	PRJNA328102	SAMN41920738	JBFSVP000000000.1	133	Vibrio F13	this study	I01	described_in_methods
10N.247.311.21	PRJNA328102	SAMN41920704	JBFSUI000000000.1	173	Vibrio atlanticus - like	this study	I01	described_in_methods
10N.247.311.23	PRJNA328102	SAMN41920712	JBFSUQ000000000.1	143	Vibrio splendidus	this study	I01	described_in_methods
10N.247.311.24	PRJNA328102	SAMN41920718	JBFSUW000000000.1	104	Vibrio cyclitrophicus	this study	I01	described_in_methods
10N.247.311.25	PRJNA328102	SAMN41920720	JBFSUY000000000.1	50	Vibrio splendidus	this study	I01	described_in_methods
10N.247.311.26	PRJNA328102	SAMN41920727	JBFSVF000000000.1	141	Vibrio atlanticus - like	this study	I01	described_in_methods
10N.247.311.28	PRJNA328102	SAMN41920734	JBFSVM000000000.1	80	Vibrio alginolyticus	this study	I01	described_in_methods
10N.247.311.35	PRJNA328102	SAMN41920737	JBFSVO000000000.1	42	Vibrio lentus	this study	I01	described_in_methods
10N.247.311.43	PRJNA328102	SAMN41920721	JBFSUZ000000000.1	39	Vibrio cyclitrophicus	this study	I01	described_in_methods
10N.247.311.44	PRJNA328102	SAMN41920728	JBFSVG000000000.1	53	Vibrio lentus	this study	I01	described_in_methods
10N.247.311.45	PRJNA328102	SAMN41920705	JBFSUJ000000000.1	42	Vibrio cyclitrophicus	this study	I01	described_in_methods
10N.247.311.46	PRJNA328102	SAMN41920708	JBFSUM000000000.1	117	Vibrio F13	this study	I01	described_in_methods
10N.247.311.47	PRJNA328102	SAMN41920713	JBFSUR000000000.1	118	Vibrio F13	this study	I01	described_in_methods
10N.247.311.49	PRJNA328102	SAMN41920722	JBFSVA000000000.1	59	Vibrio F13	this study	I01	described_in_methods
10N.247.311.51	PRJNA328102	SAMN41920732	JBFSVK000000000.1	82	Vibrio F13	this study	I01	described_in_methods
10N.247.311.58	PRJNA328102	SAMN41920709	JBFSUN000000000.1	114	Vibrio cyclitrophicus	this study	I01	described_in_methods
10N.247.311.59	PRJNA328102	SAMN41920714	JBFSUS000000000.1	168	Vibrio F13	this study	I01	described_in_methods
10N.247.311.62	PRJNA328102	SAMN41920729	CP170077-CP170080	4	Vibrio cyclitrophicus	this study	N03	nanopore "N03"
10N.247.311.64	PRJNA328102	SAMN41920736	JBFSVN000000000.1	90	Vibrio F13	this study	I01	described_in_methods
10N.247.311.68	PRJNA328102	SAMN41920740	JBFSVR000000000.1	107	Vibrio alginolyticus	this study	I01	described_in_methods
10N.247.311.71	PRJNA328102	SAMN41920715	JBFSUT000000000.1	170	Vibrio splendidus	this study	I01	described_in_methods
10N.247.311.73	PRJNA328102	SAMN41920724	JBFSVC000000000.1	122	Vibrio breoganii	this study	I01	described_in_methods
10N.247.311.79	PRJNA328102	SAMN41920739	JBFSVQ000000000.1	85	Vibrio splendidus	this study	I01	described_in_methods
10N.247.311.81	PRJNA328102	SAMN41920706	JBFSUK000000000.1	41	Vibrio cyclitrophicus	this study	I01	described_in_methods
10N.247.311.82	PRJNA328102	SAMN41920710	JBFSUO000000000.1	56	Vibrio cyclitrophicus	this study	I01	described_in_methods
10N.247.311.85	PRJNA328102	SAMN41920725	JBFSVD000000000.2	6	Vibrio cyclitrophicus	this study	N03	nanopore "N03"
10N.247.311.86	PRJNA328102	SAMN41920730	JBFSVI000000000.1	32	Vibrio cyclitrophicus	this study	I01	described_in_methods
10N.247.311.87	PRJNA328102	SAMN41920733	JBFSVL000000000.1	114	Vibrio breoganii	this study	I01	described_in_methods
10N.261.45.A1	PRJNA328102	SAMN05418026	MDAK00000000.1	197	Vibrio F13	publicly_available	I01
10N.261.45.A10	PRJNA328102	SAMN05418027	MDAL00000000.1	103	Enterovibrio norvegicus	publicly_available	I01
10N.261.45.A2	PRJNA328102	SAMN05418028	MDAJ00000000.1	70	Vibrio splendidus	publicly_available	I01
10N.261.45.A3	PRJNA328102	SAMN41904986	JBFRRX000000000.1	93	Vibrio cyclitrophicus	this study	I01	like_Kauffman_et_al(2018)
10N.261.45.A4	PRJNA328102	SAMN41904987	JBFRRW000000000.1	604	Vibrio atlanticus - like	this study	I01	like_Kauffman_et_al(2018)
10N.261.45.A6	PRJNA328102	SAMN05418029	MDAI00000000.1	186	Vibrio F13	publicly_available	I01
10N.261.45.A7	PRJNA328102	SAMN41904988	JBFRRV000000000.1	2002	Vibrio F13	this study	I01	like_Kauffman_et_al(2018)
10N.261.45.A8	PRJNA328102	SAMN41904989	JBFRRU000000000.1	114	Vibrio splendidus	this study	I01	like_Kauffman_et_al(2018)
10N.261.45.B10	PRJNA328102	SAMN05418030	MDAH00000000.1	94	Vibrio lentus	publicly_available	I01
10N.261.45.B2	PRJNA328102	SAMN05418031	MDAG00000000.1	98	Enterovibrio norvegicus	publicly_available	I01
10N.261.45.B7	PRJNA328102	SAMN05418032	MDAF00000000.1	167	Vibrio breoganii	publicly_available	I01
10N.261.45.B9	PRJNA328102	SAMN41904990	JBFRRT000000000.1	133	Vibrio breoganii	this study	I01	like_Kauffman_et_al(2018)
10N.261.45.C12	PRJNA328102	SAMN41904991	JBFRRS000000000.1	118	Vibrio splendidus	this study	I01	like_Kauffman_et_al(2018)
10N.261.45.C3	PRJNA328102	SAMN05418033	MDAE00000000.1	56	Vibrio lentus	publicly_available	I01
10N.261.45.C6	PRJNA328102	SAMN05418034	MDAD00000000.1	134	Enterovibrio norvegicus	publicly_available	I01
10N.261.45.C7	PRJNA328102	SAMN05418035	MDAC00000000.1	115	Vibrio lentus	publicly_available	I01
10N.261.45.E1	PRJNA328102	SAMN05768152	MKKP00000000.1	268	Vibrio F13	publicly_available	I01
10N.261.45.E10	PRJNA328102	SAMN41904992	JBFRRR000000000.1	195	Vibrio lentus	this study	I01	like_Kauffman_et_al(2018)
10N.261.45.E11	PRJNA328102	SAMN05418036	MDAB00000000.1	213	Vibrio F13	publicly_available	I01
10N.261.45.E12	PRJNA328102	SAMN05418037	MDAA00000000.1	55	Vibrio lentus	publicly_available	I01
10N.261.45.E2	PRJNA328102	SAMN05418038	MCZZ00000000.1	178	Vibrio F13	publicly_available	I01
10N.261.45.E3	PRJNA328102	SAMN05418039	MCZY00000000.1	94	Vibrio lentus	publicly_available	I01
10N.261.45.E5	PRJNA328102	SAMN41904994	JBFRRP000000000.1	133	Vibrio splendidus	this study	I01	like_Kauffman_et_al(2018)
10N.261.45.E6	PRJNA328102	SAMN41904995	JBFRRO000000000.1	140	Vibrio cyclitrophicus	this study	I01	like_Kauffman_et_al(2018)
10N.261.45.E8	PRJNA328102	SAMN05418040	MCZX00000000.1	292	Vibrio splendidus	publicly_available	I01
10N.261.45.F1	PRJNA328102	SAMN41904996	JBFRRN000000000.1	1061	Vibrio F13	this study	I01	like_Kauffman_et_al(2018)
10N.261.45.F4	PRJNA328102	SAMN41904997	JBFRRM000000000.1	132	Vibrio lentus	this study	I01	like_Kauffman_et_al(2018)
10N.261.45.F6	PRJNA328102	SAMN41904998	JBFRRL000000000.1	157	Vibrio breoganii	this study	I01	like_Kauffman_et_al(2018)
10N.261.45.F7	PRJNA328102	SAMN05418041	CP170598-CP170600	3	Vibrio cyclitrophicus	this study	N03	nanopore "N03"
10N.261.45.F8	PRJNA328102	SAMN05418042	MCZV00000000.1	42	Vibrio lentus	publicly_available	I01
10N.261.45.F9	PRJNA328102	SAMN05418043	MCZU00000000.1	102	Vibrio lentus	publicly_available	I01
10N.261.46.A1	PRJNA328102	SAMN05418044	MCZT00000000.1	44	Vibrio lentus	publicly_available	I01
10N.261.46.A12	PRJNA328102	SAMN41905000	JBFRRJ000000000.1	183	Vibrio splendidus	this study	I01	like_Kauffman_et_al(2018)
10N.261.46.A2	PRJNA328102	SAMN41905001	JBFRRI000000000.1	44	Vibrio lentus	this study	I01	like_Kauffman_et_al(2018)
10N.261.46.A3	PRJNA328102	SAMN41905002	JBFRRH000000000.1	221	Vibrio F13	this study	I01	like_Kauffman_et_al(2018)
10N.261.46.A5	PRJNA328102	SAMN41905003	JBFRRG000000000.1	70	Vibrio cyclitrophicus	this study	I01	like_Kauffman_et_al(2018)
10N.261.46.A9	PRJNA328102	SAMN41905004	JBFRRF000000000.1	266	Vibrio atlanticus - like	this study	I01	like_Kauffman_et_al(2018)
10N.261.46.B1	PRJNA328102	SAMN41905005	JBFRRE000000000.1	605	Vibrio splendidus	this study	I01	like_Kauffman_et_al(2018)
10N.261.46.B10	PRJNA328102	SAMN05418045	MCZS00000000.1	330	Vibrio splendidus	publicly_available	I01
10N.261.46.B12	PRJNA328102	SAMN05418046	MCZR00000000.1	84	Vibrio lentus	publicly_available	I01
10N.261.46.B2	PRJNA328102	SAMN41905006	JBFRRD000000000.1	154	Vibrio kanaloae	this study	I01	like_Kauffman_et_al(2018)
10N.261.46.B4	PRJNA328102	SAMN41905007	JBFRRC000000000.1	192	Vibrio splendidus	this study	I01	like_Kauffman_et_al(2018)
10N.261.46.B5	PRJNA328102	SAMN05418047	MCZQ00000000.2	3	Vibrio lentus	publicly_available	P01
10N.261.46.B6	PRJNA328102	SAMN41905008	JBFRRB000000000.1	267	Vibrio atlanticus - like	this study	I01	like_Kauffman_et_al(2018)
10N.261.46.B7	PRJNA328102	SAMN05418048	MCZP00000000.1	157	Vibrio breoganii	publicly_available	I01
10N.261.46.C10	PRJNA328102	SAMN41905009	JBFRRA000000000.1	433	Vibrio F13	this study	I01	like_Kauffman_et_al(2018)
10N.261.46.C11	PRJNA328102	SAMN41905010	JBFRQZ000000000.1	112	Vibrio breoganii	this study	I01	like_Kauffman_et_al(2018)
10N.261.46.C3	PRJNA328102	SAMN05418049	MCZO00000000.1	149	Vibrio breoganii	publicly_available	I01
10N.261.46.C4	PRJNA328102	SAMN11522380	SYUX00000000.1	171	Enterovibrio norvegicus	publicly_available	I01
10N.261.46.C5	PRJNA328102	SAMN41905011	JBFRQY000000000.1	217	Vibrio atlanticus - like	this study	I01	like_Kauffman_et_al(2018)
10N.261.46.E12	PRJNA328102	SAMN41905014	JBFRQV000000000.1	273	Vibrio F13	this study	I01	like_Kauffman_et_al(2018)
10N.261.46.E4	PRJNA328102	SAMN11522381	SYUW00000000.1	115	Vibrio kanaloae	publicly_available	I01
10N.261.46.E7	PRJNA328102	SAMN41905015	JBFRQU000000000.1	182	Vibrio lentus	this study	I01	like_Kauffman_et_al(2018)
10N.261.46.E8	PRJNA328102	SAMN05418050	MCZN00000000.1	192	Vibrio F13	publicly_available	I01
10N.261.46.E9	PRJNA328102	SAMN05418051	MCZM00000000.1	113	Vibrio splendidus	publicly_available	I01
10N.261.46.F1	PRJNA328102	SAMN41905016	JBFRQT000000000.1	440	Vibrio splendidus	this study	I01	like_Kauffman_et_al(2018)
10N.261.46.F11	PRJNA328102	SAMN41905017	JBFRQS000000000.1	237	Vibrio lentus	this study	I01	like_Kauffman_et_al(2018)
10N.261.46.F12	PRJNA328102	SAMN05418052	MCZL00000000.1	185	Vibrio F13	publicly_available	I01
10N.261.46.F4	PRJNA328102	SAMN11522382	SYUV00000000.1	210	Vibrio kanaloae	publicly_available	I01
10N.261.46.F8	PRJNA328102	SAMN05418053	MCZK00000000.1	186	Vibrio lentus	publicly_available	I01
10N.261.48.A1	PRJNA328102	SAMN05418054	MCZJ00000000.1	47	Vibrio lentus	publicly_available	I01
10N.261.48.A12	PRJNA328102	SAMN41905018	JBFRQR000000000.1	270	Vibrio splendidus	this study	I01	like_Kauffman_et_al(2018)
10N.261.48.A2	PRJNA328102	SAMN41905019	JBFRQQ000000000.1	2280	Vibrio atlanticus - like	this study	I01	like_Kauffman_et_al(2018)
10N.261.48.A3	PRJNA328102	SAMN41905020	JBFRQP000000000.1	180	Vibrio lentus	this study	I01	like_Kauffman_et_al(2018)
10N.261.48.A5	PRJNA328102	SAMN41905021	JBFRQO000000000.1	68	Vibrio cyclitrophicus	this study	I01	like_Kauffman_et_al(2018)
10N.261.48.A6	PRJNA328102	SAMN41905022	JBFRQN000000000.1	71	Vibrio cyclitrophicus	this study	I01	like_Kauffman_et_al(2018)
10N.261.48.A9	PRJNA328102	SAMN05418055	MCZI00000000.1	39	Vibrio lentus	publicly_available	I01
10N.261.48.B1	PRJNA328102	SAMN05418056	MCZG00000000.1	169	Vibrio breoganii	publicly_available	I01
10N.261.48.B11	PRJNA328102	SAMN05418057	MCZH00000000.1	41	Vibrio lentus	publicly_available	I01
10N.261.48.B12	PRJNA328102	SAMN41905023	JBFRQM000000000.1	161	Vibrio breoganii	this study	I01	like_Kauffman_et_al(2018)
10N.261.48.B3	PRJNA328102	SAMN41905025	JBFRQK000000000.1	169	Vibrio atlanticus - like	this study	I01	like_Kauffman_et_al(2018)
10N.261.48.B5	PRJNA328102	SAMN05418058	MCZF00000000.1	326	Vibrio splendidus	publicly_available	I01
10N.261.48.B6	PRJNA328102	SAMN41905026	JBFRQJ000000000.1	95	Vibrio splendidus	this study	I01	like_Kauffman_et_al(2018)
10N.261.48.B7	PRJNA328102	SAMN05418059	MCZE00000000.1	78	Vibrio splendidus	publicly_available	I01
10N.261.48.C11	PRJNA328102	SAMN05418060	MCZD00000000.1	200	Vibrio lentus	publicly_available	I01
10N.261.48.C12	PRJNA328102	SAMN05418061	MCZC00000000.1	51	Vibrio lentus	publicly_available	I01
10N.261.48.C5	PRJNA328102	SAMN05418062	MCZB00000000.1	260	Vibrio lentus	publicly_available	I01
10N.261.48.C6	PRJNA328102	SAMN05418063	MCZA00000000.1	149	Vibrio breoganii	publicly_available	I01
10N.261.48.C7	PRJNA328102	SAMN41905027	JBFRQI000000000.1	153	Vibrio breoganii	this study	I01	like_Kauffman_et_al(2018)
10N.261.48.E2	PRJNA328102	SAMN41905028	JBFRQH000000000.1	149	Vibrio breoganii	this study	I01	like_Kauffman_et_al(2018)
10N.261.48.E3	PRJNA328102	SAMN05418064	MCYZ00000000.1	142	Vibrio breoganii	publicly_available	I01
10N.261.48.E4	PRJNA328102	SAMN41905029	JBFRQG000000000.1	164	Vibrio breoganii	this study	I01	like_Kauffman_et_al(2018)
10N.261.48.E5	PRJNA328102	SAMN05418065	MCYY00000000.1	145	Vibrio breoganii	publicly_available	I01
10N.261.48.E7	PRJNA328102	SAMN11522383	SYUU00000000.1	187	Vibrio kanaloae	publicly_available	I01
10N.261.48.F1	PRJNA328102	SAMN41905030	JBFRQF000000000.1	158	Vibrio breoganii	this study	I01	like_Kauffman_et_al(2018)
10N.261.48.F2	PRJNA328102	SAMN41905031	JBFRQE000000000.1	53	Vibrio cyclitrophicus	this study	I01	like_Kauffman_et_al(2018)
10N.261.48.F3	PRJNA328102	SAMN41905032	JBFRQD000000000.1	154	Vibrio breoganii	this study	I01	like_Kauffman_et_al(2018)
10N.261.48.F6	PRJNA328102	SAMN41905033	JBFRQC000000000.1	85	Vibrio cyclitrophicus	this study	I01	like_Kauffman_et_al(2018)
10N.261.48.F9	PRJNA328102	SAMN41905034	JBFRQB000000000.1	180	Vibrio splendidus	this study	I01	like_Kauffman_et_al(2018)
10N.261.49.A1	PRJNA328102	SAMN05418066	MCYX00000000.1	251	Vibrio splendidus	publicly_available	I01
10N.261.49.A11	PRJNA328102	SAMN41905035	JBFRQA000000000.1	279	Vibrio atlanticus - like	this study	I01	like_Kauffman_et_al(2018)
10N.261.49.A12	PRJNA328102	SAMN41905036	JBFRPZ000000000.1	184	Vibrio F13	this study	I01	like_Kauffman_et_al(2018)
10N.261.49.A2	PRJNA328102	SAMN41905037	JBFRPY000000000.1	131	Vibrio F13	this study	I01	like_Kauffman_et_al(2018)
10N.261.49.A3	PRJNA328102	SAMN41905038	JBFRPX000000000.1	518	Vibrio F13	this study	I01	like_Kauffman_et_al(2018)
10N.261.49.A5	PRJNA328102	SAMN41905039	JBFRPW000000000.1	1319	Vibrio atlanticus - like	this study	I01	like_Kauffman_et_al(2018)
10N.261.49.A7	PRJNA328102	SAMN41905040	JBFRPV000000000.1	261	Vibrio splendidus	this study	I01	like_Kauffman_et_al(2018)
10N.261.49.B3	PRJNA328102	SAMN05418067	MCYW00000000.1	141	Vibrio kanaloae	publicly_available	I01
10N.261.49.B4	PRJNA328102	SAMN41905041	JBFRPU000000000.1	95	Vibrio splendidus	this study	I01	like_Kauffman_et_al(2018)
10N.261.49.B52	PRJNA328102	SAMN41905042	JBFRPT000000000.1	332	Vibrio splendidus	this study	I01	like_Kauffman_et_al(2018)
10N.261.49.B9	PRJNA328102	SAMN41905043	JBFRPS000000000.1	243	Vibrio breoganii	this study	I01	like_Kauffman_et_al(2018)
10N.261.49.C1	PRJNA328102	SAMN05418068	MCYU00000000.1	160	Vibrio breoganii	publicly_available	I01
10N.261.49.C11	PRJNA328102	SAMN05418069	MCYV00000000.2	10	Vibrio splendidus	publicly_available	P01
10N.261.49.C12	PRJNA328102	SAMN41905044	JBFRPR000000000.1	276	Vibrio F13	this study	I01	like_Kauffman_et_al(2018)
10N.261.49.E10	PRJNA328102	SAMN41905045	JBFRPQ000000000.1	151	Vibrio breoganii	this study	I01	like_Kauffman_et_al(2018)
10N.261.49.E11	PRJNA328102	SAMN05418070	MCYT00000000.1	245	Vibrio F13	publicly_available	I01
10N.261.49.E12	PRJNA328102	SAMN11522385	SYUS00000000.1	171	Enterovibrio norvegicus	publicly_available	I01
10N.261.49.E4	PRJNA328102	SAMN05418071	MCYS00000000.1	138	Vibrio breoganii	publicly_available	I01
10N.261.49.F11	PRJNA328102	SAMN41905046	JBFRPP000000000.1	138	Vibrio breoganii	this study	I01	like_Kauffman_et_al(2018)
10N.261.49.F3	PRJNA328102	SAMN05418072	MCYR00000000.1	184	Vibrio breoganii	publicly_available	I01
10N.261.49.F5	PRJNA328102	SAMN05418073	MCYQ00000000.1	80	Enterovibrio norvegicus	publicly_available	I01
10N.261.49.F8	PRJNA328102	SAMN05418074	MCYP00000000.2	5	Vibrio lentus	publicly_available	P01
10N.261.51.A1	PRJNA328102	SAMN41905047	JBFRPO000000000.1	189	Vibrio F13	this study	I01	like_Kauffman_et_al(2018)
10N.261.51.A10	PRJNA328102	SAMN41905048	JBFRPN000000000.1	191	Vibrio splendidus	this study	I01	like_Kauffman_et_al(2018)
10N.261.51.A11	PRJNA328102	SAMN41905049	JBFRPM000000000.1	136	Vibrio splendidus	this study	I01	like_Kauffman_et_al(2018)
10N.261.51.A2	PRJNA328102	SAMN41905050	JBFRPL000000000.1	124	Vibrio breoganii	this study	I01	like_Kauffman_et_al(2018)
10N.261.51.A3	PRJNA328102	SAMN41905051	JBFRPK000000000.1	178	Vibrio F13	this study	I01	like_Kauffman_et_al(2018)
10N.261.51.A4	PRJNA328102	SAMN41905052	JBFRPJ000000000.1	193	Vibrio F13	this study	I01	like_Kauffman_et_al(2018)
10N.261.51.A7	PRJNA328102	SAMN05418075	MCYO00000000.1	182	Vibrio F13	publicly_available	I01
10N.261.51.A8	PRJNA328102	SAMN41905053	JBFRPI000000000.1	258	Vibrio breoganii	this study	I01	like_Kauffman_et_al(2018)
10N.261.51.A9	PRJNA328102	SAMN05418076	MCYN00000000.2	9	Vibrio lentus	publicly_available	P01
10N.261.51.B1	PRJNA328102	SAMN41905054	JBFRPH000000000.1	99	Vibrio breoganii	this study	I01	like_Kauffman_et_al(2018)
10N.261.51.B11	PRJNA328102	SAMN41905055	JBFRPG000000000.1	131	Vibrio breoganii	this study	I01	like_Kauffman_et_al(2018)
10N.261.51.B5	PRJNA328102	SAMN41905056	JBFRPF000000000.1	118	Vibrio breoganii	this study	I01	like_Kauffman_et_al(2018)
10N.261.51.B7	PRJNA328102	SAMN05418077	MCYM00000000.1	169	Vibrio breoganii	publicly_available	I01
10N.261.51.B8	PRJNA328102	SAMN05418078	MCYL00000000.1	47	Vibrio lentus	publicly_available	I01
10N.261.51.C11	PRJNA328102	SAMN41905057	JBFRPE000000000.1	209	Vibrio breoganii	this study	I01	like_Kauffman_et_al(2018)
10N.261.51.C12	PRJNA328102	SAMN41905058	JBFRPD000000000.1	2371	Vibrio breoganii	this study	I01	like_Kauffman_et_al(2018)
10N.261.51.C5	PRJNA328102	SAMN41905059	JBFRPC000000000.1	222	Vibrio atlanticus - like	this study	I01	like_Kauffman_et_al(2018)
10N.261.51.C6	PRJNA328102	SAMN41905060	JBFRPB000000000.1	159	Vibrio F13	this study	I01	like_Kauffman_et_al(2018)
10N.261.51.C9	PRJNA328102	SAMN05418079	MCYK00000000.1	100	Vibrio lentus	publicly_available	I01
10N.261.51.E10	PRJNA328102	SAMN41905061	JBFRPA000000000.1	195	Vibrio breoganii	this study	I01	like_Kauffman_et_al(2018)
10N.261.51.E11	PRJNA328102	SAMN05418080	MCYJ00000000.1	129	Vibrio atlanticus - like	publicly_available	I01
10N.261.51.E3	PRJNA328102	SAMN41905062	JBFROZ000000000.1	164	Vibrio breoganii	this study	I01	like_Kauffman_et_al(2018)
10N.261.51.E4	PRJNA328102	SAMN41905063	JBFROY000000000.1	951	Vibrio breoganii	this study	I01	like_Kauffman_et_al(2018)
10N.261.51.E5	PRJNA328102	SAMN41905064	JBFROX000000000.1	144	Vibrio F13	this study	I01	like_Kauffman_et_al(2018)
10N.261.51.E6	PRJNA328102	SAMN05418081	MCYI00000000.1	149	Vibrio breoganii	publicly_available	I01
10N.261.51.F11	PRJNA328102	SAMN41905065	JBFROW000000000.1	130	Vibrio F13	this study	I01	like_Kauffman_et_al(2018)
10N.261.51.F2	PRJNA328102	SAMN05418082	MCYH00000000.1	183	Vibrio breoganii	publicly_available	I01
10N.261.51.F3	PRJNA328102	SAMN41905067	JBFROU000000000.1	152	Vibrio breoganii	this study	I01	like_Kauffman_et_al(2018)
10N.261.51.F5	PRJNA328102	SAMN41905068	JBFROT000000000.1	70	Vibrio cyclitrophicus	this study	I01	like_Kauffman_et_al(2018)
10N.261.51.F7	PRJNA328102	SAMN41905069	JBFROS000000000.1	131	Vibrio breoganii	this study	I01	like_Kauffman_et_al(2018)
10N.261.51.F8	PRJNA328102	SAMN05418083	MCYG00000000.1	94	Vibrio lentus	publicly_available	I01
10N.261.51.F9	PRJNA328102	SAMN05418084	MCYF00000000.1	37	Vibrio lentus	publicly_available	I01
10N.261.52.A10	PRJNA328102	SAMN05418086	MCYE00000000.1	143	Vibrio breoganii	publicly_available	I01
10N.261.52.A11	PRJNA328102	SAMN41905070	JBFROR000000000.1	128	Vibrio breoganii	this study	I01	like_Kauffman_et_al(2018)
10N.261.52.A2	PRJNA328102	SAMN41905071	JBFROQ000000000.1	152	Vibrio breoganii	this study	I01	like_Kauffman_et_al(2018)
10N.261.52.A3	PRJNA328102	SAMN11522386	SYUR00000000.1	123	Vibrio alginolyticus	publicly_available	I01
10N.261.52.A5	PRJNA328102	SAMN41905072	JBFROP000000000.1	104	Vibrio splendidus	this study	I01	like_Kauffman_et_al(2018)
10N.261.52.A6	PRJNA328102	SAMN05418087	MCYC00000000.1	138	Vibrio atlanticus - like	publicly_available	I01
10N.261.52.A7	PRJNA328102	SAMN41905073	JBFROO000000000.1	120	Vibrio splendidus	this study	I01	like_Kauffman_et_al(2018)
10N.261.52.B1	PRJNA328102	SAMN05418088	MCYB00000000.1	177	Vibrio breoganii	publicly_available	I01
10N.261.52.B10	PRJNA328102	SAMN41905074	JBFRON000000000.1	139	Vibrio breoganii	this study	I01	like_Kauffman_et_al(2018)
10N.261.52.B12	PRJNA328102	SAMN41905075	JBFROM000000000.1	162	Vibrio breoganii	this study	I01	like_Kauffman_et_al(2018)
10N.261.52.B2	PRJNA328102	SAMN05418089	MCYA00000000.1	54	Vibrio lentus	publicly_available	I01
10N.261.52.B7	PRJNA328102	SAMN41905076	JBFROL000000000.1	327	Vibrio breoganii	this study	I01	like_Kauffman_et_al(2018)
10N.261.52.B8	PRJNA328102	SAMN41905077	JBFROK000000000.1	61	Vibrio lentus	this study	I01	like_Kauffman_et_al(2018)
10N.261.52.C1	PRJNA328102	SAMN05418090	MCXZ00000000.1	110	Vibrio breoganii	publicly_available	I01
10N.261.52.C10	PRJNA328102	SAMN41905078	JBFROJ000000000.1	143	Vibrio breoganii	this study	I01	like_Kauffman_et_al(2018)
10N.261.52.C11	PRJNA328102	SAMN41905079	JBFROI000000000.1	166	Vibrio F13	this study	I01	like_Kauffman_et_al(2018)
10N.261.52.C2	PRJNA328102	SAMN41905080	JBFROH000000000.1	120	Vibrio F13	this study	I01	like_Kauffman_et_al(2018)
10N.261.52.C4	PRJNA328102	SAMN05418091	CP170031-CP170033	3	Vibrio cyclitrophicus	this study	N03	nanopore "N03"
10N.261.52.C5	PRJNA328102	SAMN05418092	MCXX00000000.1	49	Vibrio lentus	publicly_available	I01
10N.261.52.C6	PRJNA328102	SAMN41905081	JBFROG000000000.1	113	Vibrio splendidus	this study	I01	like_Kauffman_et_al(2018)
10N.261.52.C7	PRJNA328102	SAMN05418093	MCXW00000000.1	86	Vibrio lentus	publicly_available	I01
10N.261.52.C8	PRJNA328102	SAMN41905082	JBFROF000000000.1	139	Vibrio breoganii	this study	I01	like_Kauffman_et_al(2018)
10N.261.52.C9	PRJNA328102	SAMN05418094	MCXV00000000.1	288	Vibrio lentus	publicly_available	I01
10N.261.52.E1	PRJNA328102	SAMN05418095	MCXU00000000.1	79	Vibrio cyclitrophicus	publicly_available	I01
10N.261.52.E10	PRJNA328102	SAMN41905083	JBFROE000000000.1	587	Vibrio lentus	this study	I01	like_Kauffman_et_al(2018)
10N.261.52.E11	PRJNA328102	SAMN41905084	JBFROD000000000.1	155	Vibrio breoganii	this study	I01	like_Kauffman_et_al(2018)
10N.261.52.E3	PRJNA328102	SAMN41905085	JBFROC000000000.1	128	Vibrio breoganii	this study	I01	like_Kauffman_et_al(2018)
10N.261.52.E5	PRJNA328102	SAMN05418096	MCXT00000000.1	103	Vibrio F13	publicly_available	I01
10N.261.52.E6	PRJNA328102	SAMN41905086	JBFROB000000000.1	114	Vibrio F13	this study	I01	like_Kauffman_et_al(2018)
10N.261.52.E9	PRJNA328102	SAMN41905087	JBFROA000000000.1	707	Vibrio breoganii	this study	I01	like_Kauffman_et_al(2018)
10N.261.52.F1	PRJNA328102	SAMN05418097	MCXQ00000000.1	49	Vibrio lentus	publicly_available	I01
10N.261.52.F10	PRJNA328102	SAMN05418098	MCXS00000000.1	143	Vibrio breoganii	publicly_available	I01
10N.261.52.F11	PRJNA328102	SAMN41905088	JBFRNZ000000000.1	93	Vibrio lentus	this study	I01	like_Kauffman_et_al(2018)
10N.261.52.F12	PRJNA328102	SAMN05418099	MCXR00000000.2	3	Vibrio lentus	publicly_available	P01
10N.261.52.F2	PRJNA328102	SAMN05418100	MCXP00000000.2	16	Vibrio splendidus	this study	N02	nanopore "N02"
10N.261.52.F3	PRJNA328102	SAMN41905089	JBFRNY000000000.1	143	Vibrio F13	this study	I01	like_Kauffman_et_al(2018)
10N.261.52.F5	PRJNA328102	SAMN05418101	MCXO00000000.2	10	Vibrio breoganii	this study	N02	nanopore "N02"
10N.261.52.F6	PRJNA328102	SAMN05418102	MCXN00000000.2	3	Vibrio breoganii	this study	N02	nanopore "N02"
10N.261.52.F7	PRJNA328102	SAMN05418103	MCXM00000000.2	17	Vibrio lentus	this study	N02	nanopore "N02"
10N.261.52.F8	PRJNA328102	SAMN05418104	MCXL00000000.2	16	Vibrio breoganii	this study	N02	nanopore "N02"
10N.261.54.A1	PRJNA328102	SAMN05418105	MCXK00000000.2	9	Vibrio splendidus	this study	N02	nanopore "N02"
10N.261.54.A10	PRJNA328102	SAMN11522387	SYUQ00000000.1	122	Vibrio kanaloae	publicly_available	I01
10N.261.54.A11	PRJNA328102	SAMN41905091	JBFRNW000000000.1	141	Vibrio F13	this study	I01	like_Kauffman_et_al(2018)
10N.261.54.A2	PRJNA328102	SAMN05418106	MCXJ00000000.1	79	Vibrio lentus	publicly_available	I01
10N.261.54.A3	PRJNA328102	SAMN41905092	JBFRNV000000000.1	80	Vibrio cyclitrophicus	this study	I01	like_Kauffman_et_al(2018)
10N.261.54.A5	PRJNA328102	SAMN41905093	JBFRNU000000000.1	134	Vibrio F13	this study	I01	like_Kauffman_et_al(2018)
10N.261.54.A6	PRJNA328102	SAMN41905094	JBFRNT000000000.1	178	Vibrio breoganii	this study	I01	like_Kauffman_et_al(2018)
10N.261.54.A7	PRJNA328102	SAMN41905095	JBFRNS000000000.1	68	Vibrio cyclitrophicus	this study	I01	like_Kauffman_et_al(2018)
10N.261.54.A9	PRJNA328102	SAMN41905096	JBFRNR000000000.1	91	Vibrio splendidus	this study	I01	like_Kauffman_et_al(2018)
10N.261.54.B1	PRJNA328102	SAMN41905097	JBFRNQ000000000.1	129	Vibrio breoganii	this study	I01	like_Kauffman_et_al(2018)
10N.261.54.B12	PRJNA328102	SAMN41905098	JBFRNP000000000.1	43	Vibrio cyclitrophicus	this study	I01	like_Kauffman_et_al(2018)
10N.261.54.B2	PRJNA328102	SAMN05418107	MCXI00000000.2	8	Vibrio breoganii	this study	N02	nanopore "N02"
10N.261.54.B5	PRJNA328102	SAMN05418108	MCXH00000000.2	4	Vibrio cyclitrophicus	this study	N03	nanopore "N03"
10N.261.54.B7	PRJNA328102	SAMN41905099	JBFRNO000000000.1	56	Vibrio lentus	this study	I01	like_Kauffman_et_al(2018)
10N.261.54.B8	PRJNA328102	SAMN41905100	JBFRNN000000000.1	57	Vibrio cyclitrophicus	this study	I01	like_Kauffman_et_al(2018)
10N.261.54.C3	PRJNA328102	SAMN05418109	MCXG00000000.2	7	Vibrio F13	this study	N02	nanopore "N02"
10N.261.54.C7	PRJNA328102	SAMN05418110	MCXF00000000.2	11	Vibrio breoganii	this study	N02	nanopore "N02"
10N.261.54.E1	PRJNA328102	SAMN41905101	JBFRNM000000000.1	49	Vibrio cyclitrophicus	this study	I01	like_Kauffman_et_al(2018)
10N.261.54.E10	PRJNA328102	SAMN05418111	MCXE00000000.2	16	Vibrio F13	this study	N02	nanopore "N02"
10N.261.54.E12	PRJNA328102	SAMN05418112	MCXD00000000.2	6	Vibrio splendidus	this study	N02	nanopore "N02"
10N.261.54.E3	PRJNA328102	SAMN41905102	JBFRNL000000000.1	140	Vibrio breoganii	this study	I01	like_Kauffman_et_al(2018)
10N.261.54.E4	PRJNA328102	SAMN41905103	JBFRNK000000000.1	93	Vibrio splendidus	this study	I01	like_Kauffman_et_al(2018)
10N.261.54.E7	PRJNA328102	SAMN41905104	JBFRNJ000000000.1	77	Vibrio splendidus	this study	I01	like_Kauffman_et_al(2018)
10N.261.54.F1	PRJNA328102	SAMN05418113	MCXC00000000.1	82	Vibrio cyclitrophicus	publicly_available	I01
10N.261.54.F10	PRJNA328102	SAMN41905105	JBFRNI000000000.1	82	Vibrio splendidus	this study	I01	like_Kauffman_et_al(2018)
10N.261.54.F12	PRJNA328102	SAMN41905106	JBFRNH000000000.1	57	Vibrio cyclitrophicus	this study	I01	like_Kauffman_et_al(2018)
10N.261.54.F2	PRJNA328102	SAMN41905107	JBFRNG000000000.1	62	Vibrio cyclitrophicus	this study	I01	like_Kauffman_et_al(2018)
10N.261.54.F5	PRJNA328102	SAMN05418114	MCXB00000000.2	19	Vibrio splendidus	this study	N02	nanopore "N02"
10N.261.54.F8	PRJNA328102	SAMN41905108	JBFRNF000000000.1	59	Vibrio cyclitrophicus	this study	I01	like_Kauffman_et_al(2018)
10N.261.54.F9	PRJNA328102	SAMN41905109	JBFRNE000000000.1	57	Vibrio cyclitrophicus	this study	I01	like_Kauffman_et_al(2018)
10N.261.55.A1	PRJNA328102	SAMN41905110	JBFRND000000000.1	107	Vibrio cyclitrophicus	this study	I01	like_Kauffman_et_al(2018)
10N.261.55.A10	PRJNA328102	SAMN41905111	JBFRNC000000000.1	148	Vibrio F13	this study	I01	like_Kauffman_et_al(2018)
10N.261.55.A11	PRJNA328102	SAMN05418115	MCXA00000000.2	6	Vibrio cyclitrophicus	this study	N02	nanopore "N02"
10N.261.55.A12	PRJNA328102	SAMN41905112	JBFRNB000000000.1	69	Vibrio splendidus	this study	I01	like_Kauffman_et_al(2018)
10N.261.55.A2	PRJNA328102	SAMN41905113	JBFRNA000000000.1	845	Vibrio splendidus	this study	I01	like_Kauffman_et_al(2018)
10N.261.55.A3	PRJNA328102	SAMN41905114	JBFRMZ000000000.1	153	Aliivibrio fischerii	this study	I01	like_Kauffman_et_al(2018)
10N.261.55.A5	PRJNA328102	SAMN41905115	JBFRMY000000000.1	66	Vibrio cyclitrophicus	this study	I01	like_Kauffman_et_al(2018)
10N.261.55.A8	PRJNA328102	SAMN05418117	MCWY00000000.2	32	Vibrio lentus	this study	N02	nanopore "N02"
10N.261.55.B2	PRJNA328102	SAMN41905116	JBFRMX000000000.1	92	Vibrio splendidus	this study	I01	like_Kauffman_et_al(2018)
10N.261.55.B3	PRJNA328102	SAMN05418118	MCWX00000000.2	137	Vibrio lentus	this study	N02	nanopore "N02"
10N.261.55.B4	PRJNA328102	SAMN41905117	JBFRMW000000000.1	57	Vibrio cyclitrophicus	this study	I01	like_Kauffman_et_al(2018)
10N.261.55.B5	PRJNA328102	SAMN41905118	JBFRMV000000000.1	117	Vibrio breoganii	this study	I01	like_Kauffman_et_al(2018)
10N.261.55.B8	PRJNA328102	SAMN41905119	JBFRMU000000000.1	145	Vibrio F13	this study	I01	like_Kauffman_et_al(2018)
10N.261.55.B9	PRJNA328102	SAMN05418119	CP170028-CP170030	3	Vibrio cyclitrophicus	this study	N03	nanopore "N03"
10N.261.55.C2	PRJNA328102	SAMN41905120	JBFRMT000000000.1	148	Vibrio breoganii	this study	I01	like_Kauffman_et_al(2018)
10N.261.55.C5	PRJNA328102	SAMN41905121	JBFRMS000000000.1	144	Vibrio F13	this study	I01	like_Kauffman_et_al(2018)
10N.261.55.C8	PRJNA328102	SAMN05418120	MCWV00000000.2	4	Vibrio lentus	publicly_available	P01
10N.261.55.C9	PRJNA328102	SAMN41905122	JBFRMR000000000.1	224	Vibrio F13	this study	I01	like_Kauffman_et_al(2018)
10N.261.55.E11	PRJNA328102	SAMN05418121	MCWU00000000.1	85	Vibrio splendidus	publicly_available	I01
10N.261.55.E12	PRJNA328102	SAMN41905123	JBFRMQ000000000.1	185	Vibrio F13	this study	I01	like_Kauffman_et_al(2018)
10N.261.55.E2	PRJNA328102	SAMN41905124	JBFRMP000000000.1	113	Vibrio splendidus	this study	I01	like_Kauffman_et_al(2018)
10N.261.55.E5	PRJNA328102	SAMN05418122	MCWT00000000.2	6	Vibrio lentus	this study	N02	nanopore "N02"
10N.261.55.E6	PRJNA328102	SAMN05418123	CP170025-CP170027	3	Vibrio cyclitrophicus	this study	N03	nanopore "N03"
10N.261.55.E8	PRJNA328102	SAMN05418124	MCWR00000000.2	16	Vibrio lentus	this study	N02	nanopore "N02"
10N.261.55.F11	PRJNA328102	SAMN41905125	JBFRMO000000000.1	56	Vibrio cyclitrophicus	this study	I01	like_Kauffman_et_al(2018)
10N.261.55.F3	PRJNA328102	SAMN41905126	JBFRMN000000000.1	55	Vibrio cyclitrophicus	this study	I01	like_Kauffman_et_al(2018)
10N.261.55.F4	PRJNA328102	SAMN41905127	JBFRMM000000000.1	78	Vibrio F13	this study	I01	like_Kauffman_et_al(2018)
10N.261.55.F5	PRJNA328102	SAMN05418125	MCWQ00000000.2	15	Vibrio breoganii	this study	N02	nanopore "N02"
10N.261.55.F6	PRJNA328102	SAMN41905128	JBFRML000000000.1	100	Vibrio F13	this study	I01	like_Kauffman_et_al(2018)
10N.261.55.F9	PRJNA328102	SAMN05418126	MCWP00000000.2	5	Vibrio cyclitrophicus	this study	N02	nanopore "N02"
10N.286.45.A12	PRJNA328102	SAMN41905130	JBFRMJ000000000.1	202	Vibrio splendidus	this study	I01	like_Kauffman_et_al(2018)
10N.286.45.A2	PRJNA328102	SAMN11522388	SYUP00000000.1	194	Vibrio F13	publicly_available	I01
10N.286.45.A3	PRJNA328102	SAMN11522389	SYUO00000000.1	143	Vibrio F13	publicly_available	I01
10N.286.45.A5	PRJNA328102	SAMN05418128	MCWN00000000.1	103	Vibrio cyclitrophicus	publicly_available	I01
10N.286.45.A8	PRJNA328102	SAMN41905131	JBFRMI000000000.1	269	Vibrio splendidus	this study	I01	like_Kauffman_et_al(2018)
10N.286.45.A9	PRJNA328102	SAMN11522390	SYUN00000000.1	178	Vibrio kanaloae	publicly_available	I01
10N.286.45.B11	PRJNA328102	SAMN41905132	JBFRMH000000000.1	237	Vibrio splendidus	this study	I01	like_Kauffman_et_al(2018)
10N.286.45.B12	PRJNA328102	SAMN05418129	MCWM00000000.2	9	Vibrio cyclitrophicus	this study	N02	nanopore "N02"
10N.286.45.B3	PRJNA328102	SAMN05418130	MCWL00000000.2	63	Vibrio splendidus	this study	N02	nanopore "N02"
10N.286.45.B6	PRJNA328102	SAMN05418131	MCWK00000000.1	201	Vibrio F13	publicly_available	I01
10N.286.45.B7	PRJNA328102	SAMN05418132	CP170022-CP170024	3	Vibrio cyclitrophicus	this study	N03	nanopore "N03"
10N.286.45.B8	PRJNA328102	SAMN05418133	MCWI00000000.2	8	Vibrio lentus	this study	N02	nanopore "N02"
10N.286.45.B9	PRJNA328102	SAMN05418134	MCWH00000000.2	12	Vibrio lentus	this study	N02	nanopore "N02"
10N.286.45.C1	PRJNA328102	SAMN05418135	MCWG00000000.2	10	Vibrio lentus	this study	N02	nanopore "N02"
10N.286.45.C10	PRJNA328102	SAMN41905133	JBFRMG000000000.1	244	Vibrio atlanticus - like	this study	I01	like_Kauffman_et_al(2018)
10N.286.45.C3	PRJNA328102	SAMN05418136	MCWF00000000.2	19	Vibrio lentus	this study	N02	nanopore "N02"
10N.286.45.C5	PRJNA328102	SAMN41905134	JBFRMF000000000.1	224	Vibrio lentus	this study	I01	like_Kauffman_et_al(2018)
10N.286.45.C8	PRJNA328102	SAMN05418137	MCWE00000000.2	5	Vibrio lentus	this study	N02	nanopore "N02"
10N.286.45.E10	PRJNA328102	SAMN05418138	MCWD00000000.2	8	Vibrio F13	this study	N02	nanopore "N02"
10N.286.45.E12	PRJNA328102	SAMN05417966	JBHGBS000000000.1	489	Vibrio cyclitrophicus	this study	N02	nanopore "N02"
10N.286.45.E4	PRJNA328102	SAMN41905135	JBFRME000000000.1	324	Vibrio atlanticus - like	this study	I01	like_Kauffman_et_al(2018)
10N.286.45.E6	PRJNA328102	SAMN05418139	MCWC00000000.2	8	Vibrio lentus	this study	N02	nanopore "N02"
10N.286.45.E7	PRJNA328102	SAMN41905136	JBFRMD000000000.1	810	Vibrio splendidus	this study	I01	like_Kauffman_et_al(2018)
10N.286.45.E9	PRJNA328102	SAMN05418140	MCWB00000000.2	16	Vibrio lentus	this study	N02	nanopore "N02"
10N.286.45.F1	PRJNA328102	SAMN05418141	MCVZ00000000.2	76	Vibrio splendidus	this study	N02	nanopore "N02"
10N.286.45.F12	PRJNA328102	SAMN05418142	MCWA00000000.2	12	Vibrio splendidus	this study	N02	nanopore "N02"
10N.286.45.F3	PRJNA328102	SAMN41905137	JBFRMC000000000.1	246	Vibrio F13	this study	I01	like_Kauffman_et_al(2018)
10N.286.45.F6	PRJNA328102	SAMN41905138	JBFRMB000000000.1	172	Vibrio cyclitrophicus	this study	I01	like_Kauffman_et_al(2018)
10N.286.45.F7	PRJNA328102	SAMN05417967	JBHFAC000000000.2	11	Vibrio cyclitrophicus	this study	N02	nanopore "N02"
10N.286.45.F8	PRJNA328102	SAMN05418143	MCVY00000000.2	4	Vibrio cyclitrophicus	this study	N02	nanopore "N02"
10N.286.46.A1	PRJNA328102	SAMN41905139	JBFRMA000000000.1	64	Vibrio splendidus	this study	I01	like_Kauffman_et_al(2018)
10N.286.46.A10	PRJNA328102	SAMN05418144	MCVX00000000.2	11	Vibrio lentus	this study	N02	nanopore "N02"
10N.286.46.A11	PRJNA328102	SAMN05418145	MCVW00000000.2	27	Vibrio lentus	this study	N02	nanopore "N02"
10N.286.46.A12	PRJNA328102	SAMN05417975	JBHOMU000000000.1	17	Vibrio lentus	this study	N02	nanopore "N02"
10N.286.46.A2	PRJNA328102	SAMN41905140	JBFRLZ000000000.1	151	Vibrio breoganii	this study	I01	like_Kauffman_et_al(2018)
10N.286.46.A4	PRJNA328102	SAMN05418146	MCVV00000000.2	13	Vibrio splendidus	this study	N02	nanopore "N02"
10N.286.46.A8	PRJNA328102	SAMN41905142	JBFRLX000000000.1	418	Vibrio atlanticus - like	this study	I01	like_Kauffman_et_al(2018)
10N.286.46.B11	PRJNA328102	SAMN05418147	MCVU00000000.2	16	Vibrio lentus	this study	N02	nanopore "N02"
10N.286.46.B2	PRJNA328102	SAMN41905143	JBFRLW000000000.1	84	Vibrio splendidus	this study	I01	like_Kauffman_et_al(2018)
10N.286.46.B3	PRJNA328102	SAMN05418148	MCVT00000000.1	173	Vibrio cyclitrophicus	publicly_available	I01
10N.286.46.B4	PRJNA328102	SAMN41905144	JBFRLV000000000.1	131	Vibrio breoganii	this study	I01	like_Kauffman_et_al(2018)
10N.286.46.B6	PRJNA328102	SAMN41905145	CP170050-CP170053	4	Vibrio cyclitrophicus	this study	N03	nanopore "N03"
10N.286.46.B7	PRJNA328102	SAMN41905146	JBFRLT000000000.1	46	Vibrio lentus	this study	I01	like_Kauffman_et_al(2018)
10N.286.46.B8	PRJNA328102	SAMN05418149	MCVS00000000.2	30	Vibrio lentus	this study	N02	nanopore "N02"
10N.286.46.C10	PRJNA328102	SAMN05417962	JBHOMT000000000.1	12	Enterovibrio norvegicus	this study	N02	nanopore "N02"
10N.286.46.C12	PRJNA328102	SAMN41905147	JBFRLS000000000.1	97	Vibrio lentus	this study	I01	like_Kauffman_et_al(2018)
10N.286.46.C3	PRJNA328102	SAMN05418150	MCVR00000000.1	147	Enterovibrio norvegicus	publicly_available	I01
10N.286.46.C4	PRJNA328102	SAMN05418151	MCVQ00000000.2	17	Enterovibrio norvegicus	this study	N02	nanopore "N02"
10N.286.46.C6	PRJNA328102	SAMN41905148	JBFRLR000000000.1	120	Vibrio splendidus	this study	I01	like_Kauffman_et_al(2018)
10N.286.46.C7	PRJNA328102	SAMN41905149	JBFRLQ000000000.1	102	Vibrio cyclitrophicus	this study	I01	like_Kauffman_et_al(2018)
10N.286.46.C9	PRJNA328102	SAMN05418152	MCVP00000000.2	5	Vibrio splendidus	this study	N02	nanopore "N02"
10N.286.46.E1	PRJNA328102	SAMN05418153	MCVN00000000.2	6	Vibrio breoganii	this study	N02	nanopore "N02"
10N.286.46.E10	PRJNA328102	SAMN05418154	MCVO00000000.2	54	Vibrio F13	this study	N02	nanopore "N02"
10N.286.46.E3	PRJNA328102	SAMN41905150	JBFRLP000000000.1	131	Enterovibrio norvegicus	this study	I01	like_Kauffman_et_al(2018)
10N.286.46.E4	PRJNA328102	SAMN11522391	SYUM00000000.1	166	Vibrio F13	publicly_available	I01
10N.286.46.E8	PRJNA328102	SAMN05418155	MCVM00000000.2	11	Vibrio lentus	this study	N02	nanopore "N02"
10N.286.46.F3	PRJNA328102	SAMN41905151	JBFRLO000000000.1	153	Vibrio splendidus	this study	I01	like_Kauffman_et_al(2018)
10N.286.46.F8	PRJNA328102	SAMN05418156	MCVL00000000.2	4	Vibrio cyclitrophicus	this study	N03	nanopore "N03"
10N.286.48.A12	PRJNA328102	SAMN22346951	JAJGZN000000000.2	12	Vibrio lentus	this study	N02	nanopore "N02"
10N.286.48.A2	PRJNA328102	SAMN05418157	MCVK00000000.2	8	Vibrio lentus	this study	N02	nanopore "N02"
10N.286.48.A3	PRJNA328102	SAMN41905152	JBFRLN000000000.1	227	Vibrio lentus	this study	I01	like_Kauffman_et_al(2018)
10N.286.48.A4	PRJNA328102	SAMN05418158	MCVJ00000000.2	4	Vibrio lentus	this study	N02	nanopore "N02"
10N.286.48.A7	PRJNA328102	SAMN41905153	JBFRLM000000000.1	357	Vibrio F13	this study	I01	like_Kauffman_et_al(2018)
10N.286.48.A8	PRJNA328102	SAMN11522392	SYUL00000000.1	209	Vibrio F13	publicly_available	I01
10N.286.48.A9	PRJNA328102	SAMN05418160	MCVH00000000.2	7	Vibrio lentus	this study	N02	nanopore "N02"
10N.286.48.B12	PRJNA328102	SAMN41905154	JBFRLL000000000.1	124	Vibrio splendidus	this study	I01	like_Kauffman_et_al(2018)
10N.286.48.C11	PRJNA328102	SAMN41905155	JBFRLK000000000.1	187	Vibrio F13	this study	I01	like_Kauffman_et_al(2018)
10N.286.48.C5	PRJNA328102	SAMN41905156	CP170048-CP170049	2	Vibrio cyclitrophicus	this study	N03	nanopore "N03"
10N.286.48.E12	PRJNA328102	SAMN41905157	JBFRLI000000000.1	66	Vibrio lentus	this study	I01	like_Kauffman_et_al(2018)
10N.286.48.E2	PRJNA328102	SAMN05418163	MCVE00000000.1	74	Vibrio cyclitrophicus	publicly_available	I01
10N.286.48.E4	PRJNA328102	SAMN41905158	JBFRLH000000000.1	212	Vibrio lentus	this study	I01	like_Kauffman_et_al(2018)
10N.286.48.E9	PRJNA328102	SAMN05418164	MCVD00000000.1	1220	Vibrio cyclitrophicus	publicly_available	I01
10N.286.48.F2	PRJNA328102	SAMN05418165	MCVC00000000.2	17	Vibrio splendidus	this study	N02	nanopore "N02"
10N.286.48.F3	PRJNA328102	SAMN05418166	MCVB00000000.2	19	Enterovibrio norvegicus	this study	N02	nanopore "N02"
10N.286.48.F5	PRJNA328102	SAMN41905159	JBFRLG000000000.1	94	Vibrio F13	this study	I01	like_Kauffman_et_al(2018)
10N.286.48.F9	PRJNA328102	SAMN41905160	JBFRLF000000000.1	297	Vibrio lentus	this study	I01	like_Kauffman_et_al(2018)
10N.286.49.A1	PRJNA328102	SAMN41905161	JBFRLE000000000.1	413	Vibrio atlanticus - like	this study	I01	like_Kauffman_et_al(2018)
10N.286.49.A10	PRJNA328102	SAMN41905162	JBFRLD000000000.1	61	Vibrio lentus	this study	I01	like_Kauffman_et_al(2018)
10N.286.49.A11	PRJNA328102	SAMN41905163	JBFRLC000000000.1	120	Vibrio F13	this study	I01	like_Kauffman_et_al(2018)
10N.286.49.A12	PRJNA328102	SAMN05418168	MCUZ00000000.2	11	Vibrio lentus	this study	N02	nanopore "N02"
10N.286.49.A2	PRJNA328102	SAMN41905164	JBFRLB000000000.1	103	Vibrio lentus	this study	I01	like_Kauffman_et_al(2018)
10N.286.49.A3	PRJNA328102	SAMN41905165	JBFRLA000000000.1	235	Vibrio splendidus	this study	I01	like_Kauffman_et_al(2018)
10N.286.49.A4	PRJNA328102	SAMN41905166	JBFRKZ000000000.1	127	Vibrio breoganii	this study	I01	like_Kauffman_et_al(2018)
10N.286.49.A5	PRJNA328102	SAMN05418169	MCUY00000000.2	21	Vibrio cyclitrophicus	this study	N02	nanopore "N02"
10N.286.49.A7	PRJNA328102	SAMN41905167	JBFRKY000000000.1	79	Vibrio splendidus	this study	I01	like_Kauffman_et_al(2018)
10N.286.49.B11	PRJNA328102	SAMN05418171	CP170019-CP170021	3	Vibrio cyclitrophicus	this study	N03	nanopore "N03"
10N.286.49.B12	PRJNA328102	SAMN41905168	JBFRKX000000000.1	131	Vibrio breoganii	this study	I01	like_Kauffman_et_al(2018)
10N.286.49.B4	PRJNA328102	SAMN05417969	JBHGBR000000000.1	115	Vibrio cyclitrophicus	this study	N02	nanopore "N02"
10N.286.49.B6	PRJNA328102	SAMN41905169	JBFRKW000000000.1	112	Vibrio splendidus	this study	I01	like_Kauffman_et_al(2018)
10N.286.49.B7	PRJNA328102	SAMN41905170	JBFRKV000000000.1	89	Vibrio cyclitrophicus	this study	I01	like_Kauffman_et_al(2018)
10N.286.49.B9	PRJNA328102	SAMN05418173	MCUU00000000.1	57	Vibrio cyclitrophicus	publicly_available	I01
10N.286.49.C1	PRJNA328102	SAMN41905171	JBFRKU000000000.1	225	Vibrio splendidus	this study	I01	like_Kauffman_et_al(2018)
10N.286.49.C3	PRJNA328102	SAMN41905172	JBFRKT000000000.1	121	Vibrio atlanticus - like	this study	I01	like_Kauffman_et_al(2018)
10N.286.49.C5	PRJNA328102	SAMN05418175	MCUS00000000.1	50	Vibrio lentus	publicly_available	I01
10N.286.49.C6	PRJNA328102	SAMN41905173	JBFRKS000000000.1	69	Vibrio splendidus	this study	I01	like_Kauffman_et_al(2018)
10N.286.49.E1	PRJNA328102	SAMN41905174	JBFRKR000000000.1	1323	Vibrio atlanticus - like	this study	I01	like_Kauffman_et_al(2018)
10N.286.49.E10	PRJNA328102	SAMN05418176	MCUR00000000.1	87	Vibrio cyclitrophicus	publicly_available	I01
10N.286.49.E11	PRJNA328102	SAMN41905175	JBFRKQ000000000.1	174	Vibrio F13	this study	I01	like_Kauffman_et_al(2018)
10N.286.49.E3	PRJNA328102	SAMN05418177	MCUQ00000000.2	6	Vibrio cyclitrophicus	this study	N03	nanopore "N03"
10N.286.49.E9	PRJNA328102	SAMN05418178	MCUP00000000.1	125	Vibrio breoganii	publicly_available	I01
10N.286.49.F1	PRJNA328102	SAMN05418179	MCUN00000000.1	55	Vibrio splendidus	publicly_available	I01
10N.286.49.F10	PRJNA328102	SAMN41905176	JBFRKP000000000.1	51	Vibrio cyclitrophicus	this study	I01	like_Kauffman_et_al(2018)
10N.286.49.F11	PRJNA328102	SAMN05418180	MCUO00000000.1	108	Vibrio lentus	publicly_available	I01
10N.286.49.F3	PRJNA328102	SAMN41905177	JBFRKO000000000.1	179	Vibrio F13	this study	I01	like_Kauffman_et_al(2018)
10N.286.49.F5	PRJNA328102	SAMN05418181	MCUM00000000.1	217	Vibrio splendidus	publicly_available	I01
10N.286.51.A1	PRJNA328102	SAMN05418182	MCUL00000000.1	60	Vibrio lentus	publicly_available	I01
10N.286.51.A10	PRJNA328102	SAMN41905178	JBFRKN000000000.1	61	Vibrio splendidus	this study	I01	like_Kauffman_et_al(2018)
10N.286.51.A12	PRJNA328102	SAMN41905179	JBFRKM000000000.1	259	Vibrio lentus	this study	I01	like_Kauffman_et_al(2018)
10N.286.51.A2	PRJNA328102	SAMN41905180	JBFRKL000000000.1	108	Vibrio splendidus	this study	I01	like_Kauffman_et_al(2018)
10N.286.51.A4	PRJNA328102	SAMN41905181	JBFRKK000000000.1	711	Vibrio atlanticus - like	this study	I01	like_Kauffman_et_al(2018)
10N.286.51.A5	PRJNA328102	SAMN41905182	JBFRKJ000000000.1	98	Vibrio cyclitrophicus	this study	I01	like_Kauffman_et_al(2018)
10N.286.51.A6	PRJNA328102	SAMN05418183	MCUK00000000.1	141	Vibrio breoganii	publicly_available	I01
10N.286.51.A7	PRJNA328102	SAMN05418184	MCUJ00000000.1	172	Vibrio breoganii	publicly_available	I01
10N.286.51.A9	PRJNA328102	SAMN05418185	MCUI00000000.1	164	Vibrio breoganii	publicly_available	I01
10N.286.51.B1	PRJNA328102	SAMN05418186	MCUH00000000.2	3	Vibrio cyclitrophicus	this study	N03	nanopore "N03"
10N.286.51.B11	PRJNA328102	SAMN41905183	JBFRKI000000000.1	88	Vibrio F13	this study	I01	like_Kauffman_et_al(2018)
10N.286.51.B5	PRJNA328102	SAMN05418187	MCUG00000000.1	144	Vibrio breoganii	publicly_available	I01
10N.286.51.B9	PRJNA328102	SAMN05418189	MCUE00000000.1	45	Vibrio lentus	publicly_available	I01
10N.286.51.C11	PRJNA328102	SAMN41905186	JBFRKF000000000.1	53	Vibrio cyclitrophicus	this study	I01	like_Kauffman_et_al(2018)
10N.286.51.C2	PRJNA328102	SAMN05418190	MCUD00000000.1	215	Vibrio lentus	publicly_available	I01
10N.286.51.C3	PRJNA328102	SAMN11522393	SYUK00000000.1	59	Vibrio F13	publicly_available	I01
10N.286.51.C6	PRJNA328102	SAMN41905187	JBFRKE000000000.1	166	Vibrio breoganii	this study	I01	like_Kauffman_et_al(2018)
10N.286.51.C7	PRJNA328102	SAMN41905188	JBFRKD000000000.1	76	Vibrio splendidus	this study	I01	like_Kauffman_et_al(2018)
10N.286.51.E10	PRJNA328102	SAMN41905189	JBFRKC000000000.1	61	Vibrio cyclitrophicus	this study	I01	like_Kauffman_et_al(2018)
10N.286.51.E11	PRJNA328102	SAMN41905190	JBFRKB000000000.1	193	Vibrio breoganii	this study	I01	like_Kauffman_et_al(2018)
10N.286.51.E2	PRJNA328102	SAMN41905191	JBFRKA000000000.1	79	Vibrio splendidus	this study	I01	like_Kauffman_et_al(2018)
10N.286.51.E5	PRJNA328102	SAMN41905192	JBFRJZ000000000.1	163	Vibrio F13	this study	I01	like_Kauffman_et_al(2018)
10N.286.51.F11	PRJNA328102	SAMN41905193	JBFRJY000000000.1	105	Vibrio splendidus	this study	I01	like_Kauffman_et_al(2018)
10N.286.51.F12	PRJNA328102	SAMN05418191	MCUC00000000.1	167	Vibrio lentus	publicly_available	I01
10N.286.51.F2	PRJNA328102	SAMN05418192	MCUB00000000.1	158	Vibrio splendidus	publicly_available	I01
10N.286.51.F4	PRJNA328102	SAMN41905194	JBFRJX000000000.1	266	Vibrio F13	this study	I01	like_Kauffman_et_al(2018)
10N.286.51.F6	PRJNA328102	SAMN41905195	JBFRJW000000000.1	137	Vibrio breoganii	this study	I01	like_Kauffman_et_al(2018)
10N.286.51.F8	PRJNA328102	SAMN41905196	JBFRJV000000000.1	287	Vibrio splendidus	this study	I01	like_Kauffman_et_al(2018)
10N.286.51.F9	PRJNA328102	SAMN41905197	JBFRJU000000000.1	45	Vibrio cyclitrophicus	this study	I01	like_Kauffman_et_al(2018)
10N.286.52.A12	PRJNA328102	SAMN41905198	JBFRJT000000000.1	40	Vibrio lentus	this study	I01	like_Kauffman_et_al(2018)
10N.286.52.A2	PRJNA328102	SAMN41905199	JBFRJS000000000.1	103	Vibrio cyclitrophicus	this study	I01	like_Kauffman_et_al(2018)
10N.286.52.A6	PRJNA328102	SAMN41905200	JBFRJR000000000.1	209	Vibrio splendidus	this study	I01	like_Kauffman_et_al(2018)
10N.286.52.B1	PRJNA328102	SAMN41905202	JBFRJP000000000.1	165	Vibrio F13	this study	I01	like_Kauffman_et_al(2018)
10N.286.52.B2	PRJNA328102	SAMN41905203	JBFRJO000000000.1	113	Vibrio kanaloae	this study	I01	like_Kauffman_et_al(2018)
10N.286.52.B4	PRJNA328102	SAMN05418193	MCUA00000000.1	173	Vibrio splendidus	publicly_available	I01
10N.286.52.B5	PRJNA328102	SAMN41905204	JBFRJN000000000.1	65	Vibrio lentus	this study	I01	like_Kauffman_et_al(2018)
10N.286.52.B7	PRJNA328102	SAMN05418194	MCTZ00000000.1	84	Vibrio lentus	publicly_available	I01
10N.286.52.C10	PRJNA328102	SAMN05418196	CP170017-CP170018	2	Vibrio cyclitrophicus	this study	N03	nanopore "N03"
10N.286.52.C12	PRJNA328102	SAMN05418197	MCTW00000000.1	467	Vibrio breoganii	publicly_available	I01
10N.286.52.C3	PRJNA328102	SAMN41905205	JBFRJM000000000.1	166	Vibrio F13	this study	I01	like_Kauffman_et_al(2018)
10N.286.52.C6	PRJNA328102	SAMN05418199	MCTU00000000.1	143	Vibrio splendidus	publicly_available	I01
10N.286.52.C9	PRJNA328102	SAMN41905206	JBFRJL000000000.1	110	Vibrio cyclitrophicus	this study	I01	like_Kauffman_et_al(2018)
10N.286.52.E10	PRJNA328102	SAMN05418200	MCTT00000000.1	88	Vibrio lentus	publicly_available	I01
10N.286.52.E2	PRJNA328102	SAMN41905207	JBFRJK000000000.1	193	Vibrio F13	this study	I01	like_Kauffman_et_al(2018)
10N.286.52.E3	PRJNA328102	SAMN05418201	MCTS00000000.1	665	Vibrio splendidus	publicly_available	I01
10N.286.52.E8	PRJNA328102	SAMN41905209	JBFRJI000000000.1	57	Vibrio lentus	this study	I01	like_Kauffman_et_al(2018)
10N.286.52.F10	PRJNA328102	SAMN05418202	MCTR00000000.1	56	Vibrio splendidus	publicly_available	I01
10N.286.52.F11	PRJNA328102	SAMN41905210	JBFRJH000000000.1	352	Vibrio splendidus	this study	I01	like_Kauffman_et_al(2018)
10N.286.52.F6	PRJNA328102	SAMN05418203	CP170015-CP170016	2	Vibrio cyclitrophicus	this study	N03	nanopore "N03"
10N.286.52.F7	PRJNA328102	SAMN41905211	JBFRJG000000000.1	177	Vibrio splendidus	this study	I01	like_Kauffman_et_al(2018)
10N.286.52.F8	PRJNA328102	SAMN41905212	JBFRJF000000000.1	91	Vibrio F13	this study	I01	like_Kauffman_et_al(2018)
10N.286.52.F9	PRJNA328102	SAMN05418204	MCTP00000000.1	153	Vibrio breoganii	publicly_available	I01
10N.286.54.A1	PRJNA328102	SAMN05418205	MCTM00000000.2	12	Vibrio lentus	publicly_available	P01
10N.286.54.A10	PRJNA328102	SAMN05418206	MCTO00000000.1	138	Vibrio breoganii	publicly_available	I01
10N.286.54.A11	PRJNA328102	SAMN05418207	MCTN00000000.2	12	Vibrio lentus	publicly_available	P01
10N.286.54.A12	PRJNA328102	SAMN41905213	JBFRJE000000000.1	106	Vibrio splendidus	this study	I01	like_Kauffman_et_al(2018)
10N.286.54.A6	PRJNA328102	SAMN05418208	MCTL00000000.2	3	Vibrio lentus	publicly_available	P01
10N.286.54.A7	PRJNA328102	SAMN41905215	JBFRJC000000000.1	225	Vibrio lentus	this study	I01	like_Kauffman_et_al(2018)
10N.286.54.A8	PRJNA328102	SAMN05418209	MCTK00000000.2	6	Vibrio lentus	publicly_available	P01
10N.286.54.A9	PRJNA328102	SAMN41905216	JBFRJB000000000.1	172	Vibrio F13	this study	I01	like_Kauffman_et_al(2018)
10N.286.54.B1	PRJNA328102	SAMN05418210	MCTJ00000000.2	17	Vibrio lentus	publicly_available	P01
10N.286.54.B2	PRJNA328102	SAMN41905217	JBFRJA000000000.1	151	Vibrio F13	this study	I01	like_Kauffman_et_al(2018)
10N.286.54.B3	PRJNA328102	SAMN41905218	JBFRIZ000000000.1	57	Vibrio lentus	this study	I01	like_Kauffman_et_al(2018)
10N.286.54.B8	PRJNA328102	SAMN05418211	MCTI00000000.2	8	Vibrio lentus	publicly_available	P01
10N.286.54.C10	PRJNA328102	SAMN05418212	MCTH00000000.1	954	Vibrio breoganii	publicly_available	I01
10N.286.54.C11	PRJNA328102	SAMN41905220	JBFRIX000000000.1	59	Vibrio cyclitrophicus	this study	I01	like_Kauffman_et_al(2018)
10N.286.54.C6	PRJNA328102	SAMN41905221	JBFRIW000000000.1	79	Vibrio lentus	this study	I01	like_Kauffman_et_al(2018)
10N.286.54.C7	PRJNA328102	SAMN05418213	CP170013-CP170014	2	Vibrio cyclitrophicus	this study	N03	nanopore "N03"
10N.286.54.C8	PRJNA328102	SAMN05418214	MCTF00000000.1	795	Vibrio lentus	publicly_available	I01
10N.286.54.C9	PRJNA328102	SAMN41905222	JBFRIV000000000.1	571	Vibrio breoganii	this study	I01	like_Kauffman_et_al(2018)
10N.286.54.E1	PRJNA328102	SAMN05418215	MCTC00000000.2	10	Vibrio lentus	publicly_available	P01
10N.286.54.E11	PRJNA328102	SAMN05418216	MCTE00000000.2	3	Vibrio cyclitrophicus	this study	N03	nanopore "N03"
10N.286.54.E12	PRJNA328102	SAMN05418217	MCTD00000000.2	9	Vibrio lentus	publicly_available	P01
10N.286.54.E3	PRJNA328102	SAMN41905223	JBFRIU000000000.1	56	Vibrio cyclitrophicus	this study	I01	like_Kauffman_et_al(2018)
10N.286.54.E4	PRJNA328102	SAMN05418218	CP170011-CP170012	2	Vibrio cyclitrophicus	this study	N03	nanopore "N03"
10N.286.54.E5	PRJNA328102	SAMN05418219	CP170587-CP170588	2	Vibrio cyclitrophicus	this study	N03	nanopore "N03"
10N.286.54.E7	PRJNA328102	SAMN05418220	MCSZ00000000.2	11	Vibrio lentus	publicly_available	P01
10N.286.54.E8	PRJNA328102	SAMN05418221	MCSY00000000.2	2	Vibrio cyclitrophicus	this study	N03	nanopore "N03"
10N.286.54.F1	PRJNA328102	SAMN41905224	JBFRIT000000000.1	51	Vibrio lentus	this study	I01	like_Kauffman_et_al(2018)
10N.286.54.F11	PRJNA328102	SAMN41905225	JBFRIS000000000.1	55	Vibrio cyclitrophicus	this study	I01	like_Kauffman_et_al(2018)
10N.286.54.F12	PRJNA328102	SAMN41905226	JBFRIR000000000.1	59	Vibrio lentus	this study	I01	like_Kauffman_et_al(2018)
10N.286.54.F2	PRJNA328102	SAMN05418222	CP170009-CP170010	2	Vibrio cyclitrophicus	this study	N03	nanopore "N03"
10N.286.54.F3	PRJNA328102	SAMN05418223	MCSW00000000.1	232	Vibrio splendidus	publicly_available	I01
10N.286.54.F4	PRJNA328102	SAMN05418224	CP170007-CP170008	2	Vibrio cyclitrophicus	this study	N03	nanopore "N03"
10N.286.54.F6	PRJNA328102	SAMN05418225	MCSU00000000.2	8	Vibrio lentus	publicly_available	P01
10N.286.54.F7	PRJNA328102	SAMN05418226	MCST00000000.2	3	Vibrio lentus	publicly_available	P01
10N.286.54.F8	PRJNA328102	SAMN05418227	MCSS00000000.1	316	Vibrio lentus	publicly_available	I01
10N.286.54.F9	PRJNA328102	SAMN05418228	CP170005-CP170006	2	Vibrio cyclitrophicus	this study	N03	nanopore "N03"
10N.286.55.A1	PRJNA328102	SAMN05418229	MCSP00000000.2	9	Vibrio lentus	publicly_available	P01
10N.286.55.A12	PRJNA328102	SAMN05418230	MCSQ00000000.2	4	Vibrio cyclitrophicus	this study	N03	nanopore "N03"
10N.286.55.A2	PRJNA328102	SAMN05418231	MCSO00000000.1	205	Vibrio lentus	publicly_available	I01
10N.286.55.A3	PRJNA328102	SAMN41905227	JBFRIQ000000000.1	72	Vibrio cyclitrophicus	this study	I01	like_Kauffman_et_al(2018)
10N.286.55.A5	PRJNA328102	SAMN05418232	CP170003-CP170004	2	Vibrio cyclitrophicus	this study	N03	nanopore "N03"
10N.286.55.A6	PRJNA328102	SAMN41905228	JBFRIP000000000.1	59	Vibrio cyclitrophicus	this study	I01	like_Kauffman_et_al(2018)
10N.286.55.A7	PRJNA328102	SAMN41905229	JBFRIO000000000.1	137	Vibrio splendidus	this study	I01	like_Kauffman_et_al(2018)
10N.286.55.B1	PRJNA328102	SAMN41905231	JBFRIM000000000.1	71	Vibrio lentus	this study	I01	like_Kauffman_et_al(2018)
10N.286.55.B11	PRJNA328102	SAMN41905232	JBFRIL000000000.1	51	Vibrio cyclitrophicus	this study	I01	like_Kauffman_et_al(2018)
10N.286.55.B3	PRJNA328102	SAMN41905233	JBFRIK000000000.1	47	Vibrio cyclitrophicus	this study	I01	like_Kauffman_et_al(2018)
10N.286.55.B4	PRJNA328102	SAMN05418233	CP170001-CP170002	2	Vibrio cyclitrophicus	this study	N03	nanopore "N03"
10N.286.55.C1	PRJNA328102	SAMN05418234	MCSI00000000.1	200	Vibrio lentus	publicly_available	I01
10N.286.55.C10	PRJNA328102	SAMN05418235	CP169999-CP170000	2	Vibrio cyclitrophicus	this study	N03	nanopore "N03"
10N.286.55.C11	PRJNA328102	SAMN05418236	MCSK00000000.1	66	Vibrio F13	publicly_available	I01
10N.286.55.C12	PRJNA328102	SAMN05418237	MCSJ00000000.1	52	Vibrio lentus	publicly_available	I01
10N.286.55.C2	PRJNA328102	SAMN05418238	MCSH00000000.1	205	Vibrio lentus	publicly_available	I01
10N.286.55.C3	PRJNA328102	SAMN05418239	MCSG00000000.2	3	Vibrio cyclitrophicus	this study	N03	nanopore "N03"
10N.286.55.C4	PRJNA328102	SAMN05418240	CP169997-CP169998	2	Vibrio cyclitrophicus	this study	N03	nanopore "N03"
10N.286.55.C7	PRJNA328102	SAMN05418241	CP169994-CP169996	3	Vibrio cyclitrophicus	this study	N03	nanopore "N03"
10N.286.55.C8	PRJNA328102	SAMN41905234	JBFRIJ000000000.1	130	Vibrio cyclitrophicus	this study	I01	like_Kauffman_et_al(2018)
10N.286.55.E1	PRJNA328102	SAMN05418242	MCSB00000000.2	12	Vibrio lentus	publicly_available	P01
10N.286.55.E10	PRJNA328102	SAMN05418243	MCSD00000000.1	61	Vibrio F13	publicly_available	I01
10N.286.55.E11	PRJNA328102	SAMN41905235	JBFRII000000000.1	72	Vibrio cyclitrophicus	this study	I01	like_Kauffman_et_al(2018)
10N.286.55.E12	PRJNA328102	SAMN05418244	MCSC00000000.1	195	Vibrio F13	publicly_available	I01
10N.286.55.E3	PRJNA328102	SAMN41905236	JBFRIH000000000.1	87	Vibrio splendidus	this study	I01	like_Kauffman_et_al(2018)
10N.286.55.E4	PRJNA328102	SAMN41905237	JBFRIG000000000.1	105	Vibrio cyclitrophicus	this study	I01	like_Kauffman_et_al(2018)
10N.286.55.E6	PRJNA328102	SAMN05418245	CP170585-CP170586	2	Vibrio cyclitrophicus	this study	N03	nanopore "N03"
10N.286.55.E7	PRJNA328102	SAMN41905238	JBFRIF000000000.1	39	Vibrio cyclitrophicus	this study	I01	like_Kauffman_et_al(2018)
10N.286.55.E8	PRJNA328102	SAMN05418246	CP169992-CP169993	2	Vibrio cyclitrophicus	this study	N03	nanopore "N03"
10N.286.55.F1	PRJNA328102	SAMN05418247	CP169990-CP169991	2	Vibrio cyclitrophicus	this study	N03	nanopore "N03"
10N.286.55.F10	PRJNA328102	SAMN05418248	MCRY00000000.1	81	Vibrio cyclitrophicus	publicly_available	I01
10N.286.55.F11	PRJNA328102	SAMN41905239	JBFRIE000000000.1	86	Vibrio cyclitrophicus	this study	I01	like_Kauffman_et_al(2018)
10N.286.55.F7	PRJNA328102	SAMN41905240	JBFRID000000000.1	81	Vibrio cyclitrophicus	this study	I01	like_Kauffman_et_al(2018)
12B01	PRJNA13568	SAMN02436082	AAMR00000000.1	119	Vibrio splendidus	publicly_available	I01
12B09	PRJNA164847	SAMN02470510	AJYV00000000.2	107	Vibrio ordalii	publicly_available	I01
12F01	PRJNA81899	SAMN02470437	AIDS00000000.1	153	Vibrio splendidus	publicly_available	I01
12G01	PRJNA13571	SAMN02436162	AAPS00000000.1	106	Vibrio alginolyticus	publicly_available	I01
13B01	PRJNA318805	SAMN04867921	MAKF00000000.1	488	Vibrio splendidus	publicly_available	I01
1A06	PRJNA318805	SAMN04867922	MAKG00000000.1	1025	Vibrio breoganii	publicly_available	I01
1C10	PRJNA169653	SAMN02470512	AKXW00000000.2	340	Vibrio breoganii	publicly_available	I01
1F111	PRJNA81859	SAMN02470464	AHTI00000000.2	409	Vibrio cyclitrophicus	publicly_available	I01
1F145	PRJNA1126034	SAMN42003079	JBGOOW000000000.1	130	Vibrio splendidus	this study	I01	described_in_methods
1F146	PRJNA1126034	SAMN42003083	JBGOOS000000000.1	105	Vibrio alginolyticus	this study	I01	described_in_methods
1F148	PRJNA1126034	SAMN42003088	JBGOON000000000.1	221	Vibrio atlanticus - like	this study	I01	described_in_methods
1F155	PRJNA167047	SAMN02470479	AJZN00000000.2	1643	Vibrio atlanticus - like	publicly_available	I01
1F157	PRJNA167016	SAMN02470444	AJZJ00000000.2	1229	Vibrio splendidus	publicly_available	I01
1F164	PRJNA1126034	SAMN42003091	JBGOOK000000000.1	127	Enterovibrio norvegicus	this study	I01	described_in_methods
1F169	PRJNA1126034	SAMN42003093	JBGOOI000000000.1	186	Vibrio atlanticus - like	this study	I01	described_in_methods
1F175	PRJNA81865	SAMN02470505	AIDB00000000.2	268	Vibrio cyclitrophicus	publicly_available	I01
1F187	PRJNA167019	SAMN02470503	AJZM00000000.3	159	Vibrio atlanticus - like	publicly_available	I01
1F211	PRJNA164639	SAMN02470452	AJYG00000000.2	226	Enterovibrio norvegicus	publicly_available	I01
1F230	PRJNA164641	SAMN02470495	AJYH00000000.2	823	Enterovibrio norvegicus	publicly_available	I01
1F243	PRJNA1126034	SAMN42003103	JBGONY000000000.1	143	Vibrio F13	this study	I01	described_in_methods
1F253	PRJNA1126034	SAMN42003107	JBGONU000000000.1	143	Vibrio atlanticus - like	this study	I01	described_in_methods
1F255	PRJNA1126034	SAMN42003111	JBGONQ000000000.1	92	Vibrio F13	this study	I01	described_in_methods
1F260	PRJNA1126034	SAMN42003115	JBGONM000000000.1	145	Enterovibrio norvegicus	this study	I01	described_in_methods
1F263	PRJNA1126034	SAMN42003119	JBGONI000000000.1	141	Vibrio atlanticus - like	this study	I01	described_in_methods
1F267	PRJNA167048	SAMN02470458	AJZO00000000.2	593	Vibrio atlanticus - like	publicly_available	I01
1F273	PRJNA81867	SAMN02470294	AIDC00000000.3	8	Vibrio cyclitrophicus	this study	N03	nanopore "N03"
1F279	PRJNA1126034	SAMN42003081	JBGOOU000000000.1	124	Vibrio atlanticus - like	this study	I01	described_in_methods
1F289	PRJNA81869	SAMN02470508	AIDD00000000.2	162	Vibrio cyclitrophicus	publicly_available	I01
1F292	PRJNA1126034	SAMN42003085	JBGOOQ000000000.1	120	Vibrio atlanticus - like	this study	I01	described_in_methods
1F53	PRJNA81861	SAMN02470480	AICZ00000000.3	6	Vibrio cyclitrophicus	this study	N03	nanopore "N03"
1F9	PRJNA1126034	SAMN42003090	JBGOOL000000000.1	228	Vibrio atlanticus - like	this study	I01	described_in_methods
1F97	PRJNA81863	SAMN02470293	AIDA00000000.3	128	Vibrio cyclitrophicus	publicly_available	I01
1S120	PRJNA1126034	SAMN42003095	JBGOOG000000000.1	67	Vibrio kanaloae	this study	I01	described_in_methods
1S124	PRJNA167018	SAMN02470502	AJZL00000000.2	673	Vibrio splendidus	publicly_available	I01
1S139	PRJNA1126034	SAMN42003098	JBGOOD000000000.1	170	Vibrio F13	this study	I01	described_in_methods
1S77	PRJNA1126034	SAMN42003104	JBGONX000000000.1	70	Vibrio kanaloae	this study	I01	described_in_methods
5F146	PRJNA318805	SAMN04867936	MAJR00000000.1	150	Aliivibrio fischerii	publicly_available	I01
5F23	PRJNA318805	SAMN04867937	MAJQ00000000.1	128	Aliivibrio fischerii	publicly_available	I01
5F306	PRJNA318805	SAMN04867938	MAJP00000000.1	94	Aliivibrio fischerii	publicly_available	I01
5F33	PRJNA318805	SAMN04867939	MAJO00000000.1	81	Aliivibrio fischerii	publicly_available	I01
5F59	PRJNA318805	SAMN04867934	MAKB00000000.1	374	Vibrio cyclitrophicus	publicly_available	I01
5F7	PRJNA318805	SAMN05449651	MCGJ00000000.1	84	Aliivibrio fischerii	publicly_available	I01
5F79	PRJNA318805	SAMN04867935	MAKA00000000.1	694	Vibrio lentus	publicly_available	I01
5F97	PRJNA318805	SAMN04867940	MAJN00000000.1	83	Aliivibrio fischerii	publicly_available	I01
5S101	PRJNA167013	SAMN02470477	AJZG00000000.2	92	Vibrio splendidus	publicly_available	I01
5S118	PRJNA1126034	SAMN42003112	JBGONP000000000.1	65	Vibrio splendidus	this study	I01	described_in_methods
5S122	PRJNA1126034	SAMN42003116	JBGONL000000000.1	84	Vibrio splendidus	this study	I01	described_in_methods
5S149	PRJNA167004	SAMN02470441	AJYX00000000.2	64	Vibrio kanaloae	publicly_available	I01
5S235	PRJNA1126034	SAMN42003084	JBGOOR000000000.1	79	Vibrio splendidus	this study	I01	described_in_methods
5S239	PRJNA1126034	SAMN42003089	JBGOOM000000000.1	71	Vibrio kanaloae	this study	I01	described_in_methods
5S240	PRJNA1126034	SAMN42003092	JBGOOJ000000000.1	64	Vibrio kanaloae	this study	I01	described_in_methods
5S242	PRJNA1126034	SAMN42003094	JBGOOH000000000.1	63	Vibrio splendidus	this study	I01	described_in_methods
5S263	PRJNA1126034	SAMN42003097	JBGOOE000000000.1	52	Vibrio splendidus	this study	I01	described_in_methods
5S269	PRJNA1126034	SAMN42003100	JBGOOB000000000.1	74	Vibrio splendidus	this study	I01	described_in_methods
5S5	PRJNA1126034	SAMN42003101	JBGOOA000000000.1	70	Vibrio splendidus	this study	I01	described_in_methods
9CS106	PRJNA318805	SAMN04867928	AJYY00000000.1	534	Vibrio F13	publicly_available	I01
9ZC13	PRJNA167006	SAMN02470442	AJYZ00000000.2	90	Vibrio F13	publicly_available	I01
9ZC77	PRJNA167007	SAMN02470499	AJZA00000000.2	947	Vibrio F13	publicly_available	I01
9ZC88	PRJNA167008	SAMN02470487	AJZB00000000.2	552	Vibrio F13	publicly_available	I01
FF1	PRJNA1126034	SAMN42003105	JBGONW000000000.1	130	Vibrio splendidus	this study	I01	described_in_methods
FF112	PRJNA1126034	SAMN42003108	JBGONT000000000.1	207	Vibrio atlanticus - like	this study	I01	described_in_methods
FF145	PRJNA1126034	SAMN42003120	JBGONH000000000.1	134	Vibrio atlanticus - like	this study	I01	described_in_methods
FF152	PRJNA1126034	SAMN42003102	JBGONZ000000000.1	191	Vibrio splendidus	this study	I01	described_in_methods
FF160	PRJNA81873	SAMN02470462	AIDF00000000.2	160	Vibrio lentus	publicly_available	I01
FF167	PRJNA164835	SAMN02470476	AJYR00000000.2	593	Vibrio ordalii	publicly_available	I01
FF227	PRJNA318805	SAMN04867929	MAJW00000000.1	183	Aliivibrio fischerii	publicly_available	I01
FF233	PRJNA1126034	SAMN42003086	JBGOOP000000000.1	131	Vibrio splendidus	this study	I01	described_in_methods
FF262	PRJNA1126034	SAMN42003106	JBGONV000000000.1	116	Enterovibrio norvegicus	this study	I01	described_in_methods
FF266	PRJNA1126034	SAMN42003087	JBGOOO000000000.1	121	Vibrio atlanticus - like	this study	I01	described_in_methods
FF273	PRJNA318805	SAMN04867927	MAKC00000000.1	565	Vibrio alginolyticus	publicly_available	I01
FF304	PRJNA1126034	SAMN42003109	JBGONS000000000.1	188	Vibrio splendidus	this study	I01	described_in_methods
FF308	PRJNA1126034	SAMN42003110	JBGONR000000000.1	164	Vibrio splendidus	this study	I01	described_in_methods
FF472	PRJNA1126034	SAMN42003114	JBGONN000000000.1	125	Enterovibrio norvegicus	this study	I01	described_in_methods
FF482	PRJNA1126034	SAMN42003096	JBGOOF000000000.1	101	Vibrio alginolyticus	this study	I01	described_in_methods
FF50	PRJNA318805	SAMN04867928	CP016177.1-CP016179.1	616	Vibrio breoganii	publicly_available	I01
FF500	PRJNA167014	SAMN02470478	AJZH00000000.2	137	Vibrio splendidus	publicly_available	I01
FF59	PRJNA1126034	SAMN42003118	JBGONJ000000000.1	221	Vibrio atlanticus - like	this study	I01	described_in_methods
FF6	PRJNA167015	SAMN02470457	AJZI00000000.2	793	Vibrio splendidus	publicly_available	I01
FF75	PRJNA81871	SAMN02470295	AIDE00000000.2	128	Vibrio cyclitrophicus	publicly_available	I01
FF85	PRJNA164637	SAMN02470494	AJYF00000000.2	907	Enterovibrio norvegicus	publicly_available	I01
FF93	PRJNA164841	SAMN02470440	AJYT00000000.2	487	Vibrio ordalii	publicly_available	I01
FS144	PRJNA164843	SAMN02470466	AJYU00000000.2	608	Vibrio ordalii	publicly_available	I01
FS238	PRJNA164837	SAMN02470454	AJYS00000000.2	599	Vibrio ordalii	publicly_available	I01
ZF14	PRJNA81877	SAMN02470506	CP166824-CP166825	2	Vibrio cyclitrophicus	this study	N03	nanopore "N03"
ZF170	PRJNA81887	SAMN02470436	AIDM00000000.2	202	Vibrio cyclitrophicus	publicly_available	I01
ZF205	PRJNA81889	SAMN02470461	AIDO00000000.2	100	Vibrio cyclitrophicus	publicly_available	I01
ZF207	PRJNA81891	SAMN02470507	AIDN00000000.2	131	Vibrio cyclitrophicus	publicly_available	I01
ZF211	PRJNA164727	SAMN02470496	AJYI00000000.2	558	Aliivibrio fischerii	publicly_available	I01
ZF25	PRJNA224116	SAMN05449650	MCGK00000000.1	118	Aliivibrio fischerii	publicly_available	I01
ZF255	PRJNA81893	SAMN02470483	MAKE00000000.1	471	Vibrio cyclitrophicus	publicly_available	I01
ZF264	PRJNA81895	SAMN02470509	AIDQ00000000.2	186	Vibrio cyclitrophicus	publicly_available	I01
ZF270	PRJNA81897	SAMN02470504	AIDR00000000.2	494	Vibrio cyclitrophicus	publicly_available	I01
ZF28	PRJNA81879	SAMN02470484	AIDI00000000.2	164	Vibrio cyclitrophicus	publicly_available	I01
ZF29	PRJNA164811	SAMN02470438	AJYM00000000.2	144	Vibrio breoganii	publicly_available	I01
ZF30	PRJNA81881	SAMN02470482	AIDJ00000000.2	146	Vibrio cyclitrophicus	publicly_available	I01
ZF47	PRJNA318805	SAMN04867925	MAJY00000000.1	103	Aliivibrio fischerii	publicly_available	I01
ZF55	PRJNA164807	SAMN02470465	AJYL00000000.2	329	Vibrio breoganii	publicly_available	I01
ZF57	PRJNA318805	SAMN04867924	MAKD00000000.1	226	Vibrio F13	publicly_available	I01
ZF65	PRJNA81883	SAMN02470463	AIDK00000000.2	266	Vibrio cyclitrophicus	publicly_available	I01
ZF73	PRJNA318805	SAMN04867926	MAJX00000000.1	128	Aliivibrio fischerii	publicly_available	I01
ZF90	PRJNA167012	SAMN02470501	AJZF00000000.2	463	Vibrio splendidus	publicly_available	I01
ZF91	PRJNA167009	SAMN02470500	AJZC00000000.2	605	Vibrio F13	publicly_available	I01
ZF99	PRJNA81885	SAMN02470460	AIDL00000000.2	181	Vibrio cyclitrophicus	publicly_available	I01
ZS139	PRJNA167011	SAMN02470467	AJZE00000000.2	405	Vibrio splendidus	publicly_available	I01
ZS17	PRJNA167050	SAMN02470446	AJZQ00000000.2	99	Vibrio lentus	publicly_available	I01

## Sheet: C_V.cyclitrophicus_illumina_set
strainID	BioProject	BioSample	WGS_accession	contigs_(unfiltered)	seq_id	origin	Taxonomy
10N.222.45.E8	PRJNA328102	SAMN05417988	MDBX00000000.1	81	I01	publicly_available	Vibrio cyclitrophicus
10N.222.46.E12	PRJNA328102	SAMN05417994	MDBS00000000.1	110	I01	publicly_available	Vibrio cyclitrophicus
10N.222.46.F12	PRJNA328102	SAMN05417995	MDBQ00000000.1	97	I01	publicly_available	Vibrio cyclitrophicus
10N.222.54.F11	PRJNA328102	SAMN05418022	MDAP00000000.1	56	I01	publicly_available	Vibrio cyclitrophicus
10N.261.45.F7	PRJNA328102	SAMN05418041	MCZW00000000.1	48	I01	publicly_available	Vibrio cyclitrophicus
10N.261.52.C4	PRJNA328102	SAMN05418091	MCXY00000000.1	47	I01	publicly_available	Vibrio cyclitrophicus
10N.261.54.B5	PRJNA328102	SAMN05418108	MCXH00000000.1	57	I01	publicly_available	Vibrio cyclitrophicus
10N.261.55.A11	PRJNA328102	SAMN05418115	MCXA00000000.1	88	I01	publicly_available	Vibrio cyclitrophicus
10N.261.55.B9	PRJNA328102	SAMN05418119	MCWW00000000.1	75	I01	publicly_available	Vibrio cyclitrophicus
10N.261.55.E6	PRJNA328102	SAMN05418123	MCWS00000000.1	68	I01	publicly_available	Vibrio cyclitrophicus
10N.261.55.F9	PRJNA328102	SAMN05418126	MCWP00000000.1	215	I01	publicly_available	Vibrio cyclitrophicus
10N.286.45.B12	PRJNA328102	SAMN05418129	MCWM00000000.1	115	I01	publicly_available	Vibrio cyclitrophicus
10N.286.45.F8	PRJNA328102	SAMN05418143	MCVY00000000.1	201	I01	publicly_available	Vibrio cyclitrophicus
10N.286.46.F8	PRJNA328102	SAMN05418156	MCVL00000000.1	65	I01	publicly_available	Vibrio cyclitrophicus
10N.286.49.B11	PRJNA328102	SAMN05418171	MCUX00000000.1	62	I01	publicly_available	Vibrio cyclitrophicus
10N.286.49.E3	PRJNA328102	SAMN05418177	MCUQ00000000.1	57	I01	publicly_available	Vibrio cyclitrophicus
10N.286.51.B1	PRJNA328102	SAMN05418186	MCUH00000000.1	61	I01	publicly_available	Vibrio cyclitrophicus
10N.286.52.C10	PRJNA328102	SAMN05418196	MCTX00000000.1	661	I01	publicly_available	Vibrio cyclitrophicus
10N.286.52.F6	PRJNA328102	SAMN05418203	MCTQ00000000.1	65	I01	publicly_available	Vibrio cyclitrophicus
10N.286.54.C7	PRJNA328102	SAMN05418213	MCTG00000000.1	88	I01	publicly_available	Vibrio cyclitrophicus
10N.286.54.E11	PRJNA328102	SAMN05418216	MCTE00000000.1	170	I01	publicly_available	Vibrio cyclitrophicus
10N.286.54.E4	PRJNA328102	SAMN05418218	MCTB00000000.1	46	I01	publicly_available	Vibrio cyclitrophicus
10N.286.54.E5	PRJNA328102	SAMN05418219	MCTA00000000.1	56	I01	publicly_available	Vibrio cyclitrophicus
10N.286.54.E8	PRJNA328102	SAMN05418221	MCSY00000000.1	71	I01	publicly_available	Vibrio cyclitrophicus
10N.286.54.F2	PRJNA328102	SAMN05418222	MCSX00000000.1	75	I01	publicly_available	Vibrio cyclitrophicus
10N.286.54.F4	PRJNA328102	SAMN05418224	MCSV00000000.1	146	I01	publicly_available	Vibrio cyclitrophicus
10N.286.54.F9	PRJNA328102	SAMN05418228	MCSR00000000.1	639	I01	publicly_available	Vibrio cyclitrophicus
10N.286.55.A12	PRJNA328102	SAMN05418230	MCSQ00000000.1	96	I01	publicly_available	Vibrio cyclitrophicus
10N.286.55.A5	PRJNA328102	SAMN05418232	MCSN00000000.1	58	I01	publicly_available	Vibrio cyclitrophicus
10N.286.55.B4	PRJNA328102	SAMN05418233	MCSM00000000.1	68	I01	publicly_available	Vibrio cyclitrophicus
10N.286.55.C10	PRJNA328102	SAMN05418235	MCSL00000000.1	55	I01	publicly_available	Vibrio cyclitrophicus
10N.286.55.C3	PRJNA328102	SAMN05418239	MCSG00000000.1	181	I01	publicly_available	Vibrio cyclitrophicus
10N.286.55.C4	PRJNA328102	SAMN05418240	MCSF00000000.1	73	I01	publicly_available	Vibrio cyclitrophicus
10N.286.55.C7	PRJNA328102	SAMN05418241	MCSE00000000.1	467	I01	publicly_available	Vibrio cyclitrophicus
10N.286.55.E6	PRJNA328102	SAMN05418245	MCSA00000000.1	53	I01	publicly_available	Vibrio cyclitrophicus
10N.286.55.E8	PRJNA328102	SAMN05418246	MCRZ00000000.1	52	I01	publicly_available	Vibrio cyclitrophicus
10N.286.55.F1	PRJNA328102	SAMN05418247	MCRX00000000.1	103	I01	publicly_available	Vibrio cyclitrophicus
10N.239.311.F08	PRJNA328102	SAMN41920628	JBFSRK000000000.1	51	I01	publicly_available	Vibrio cyclitrophicus
10N.239.311.G07	PRJNA328102	SAMN41920631	JBFSRN000000000.1	134	I01	publicly_available	Vibrio cyclitrophicus
10N.239.312.H01	PRJNA328102	SAMN41920652	JBFSSI000000000.1	79	I01	publicly_available	Vibrio cyclitrophicus
10N.239.312.A01	PRJNA328102	SAMN39557230	JBFSRT000000000.1	59	I01	publicly_available	Vibrio cyclitrophicus
10N.239.311.A09	PRJNA328102	SAMN41920607	JBFSQR000000000.1	76	I01	publicly_available	Vibrio cyclitrophicus
10N.237.312.C11	PRJNA328102	SAMN41920597	JBFSQG000000000.1	173	I01	publicly_available	Vibrio cyclitrophicus
10N.237.312.D05	PRJNA328102	SAMN41920570	JBFSPH000000000.1	88	I01	publicly_available	Vibrio cyclitrophicus
10N.237.312.G08	PRJNA328102	SAMN41920584	JBFSPV000000000.1	65	I01	publicly_available	Vibrio cyclitrophicus
10N.239.311.B03	PRJNA328102	SAMN41920610	JBFSQU000000000.1	83	I01	publicly_available	Vibrio cyclitrophicus
10N.239.311.C11	PRJNA328102	SAMN41920617	JBFSRB000000000.1	93	I01	publicly_available	Vibrio cyclitrophicus
10N.239.311.D07	PRJNA328102	SAMN41920621	JBFSRF000000000.1	122	I01	publicly_available	Vibrio cyclitrophicus
10N.239.311.D05	PRJNA328102	SAMN41920619	JBFSRD000000000.1	55	I01	publicly_available	Vibrio cyclitrophicus
10N.239.311.E03	PRJNA328102	SAMN41920626	JBGFTP000000000.1	80	I01	publicly_available	Vibrio cyclitrophicus
10N.239.311.H11	PRJNA328102	SAMN41920636	JBFSRS000000000.1	110	I01	publicly_available	Vibrio cyclitrophicus
10N.247.311.62	PRJNA328102	SAMN41920729	JBFSVH000000000.1	92	I01	publicly_available	Vibrio cyclitrophicus
10N.247.311.85	PRJNA328102	SAMN41920725	JBFSVD000000000.1	95	I01	publicly_available	Vibrio cyclitrophicus
10N.286.45.B7	PRJNA328102	SAMN05418132	MCWJ00000000.1	94	I01	publicly_available	Vibrio cyclitrophicus
10N.286.48.C5	PRJNA328102	SAMN41905156	JBFRLJ000000000.1	612	I01	publicly_available	Vibrio cyclitrophicus
1F53	PRJNA81861	SAMN02470480	AICZ00000000.2	457	I01	publicly_available	Vibrio cyclitrophicus
1F273	PRJNA81867	SAMN02470294	AIDC00000000.2	651	I01	publicly_available	Vibrio cyclitrophicus
ZF14	PRJNA81877	SAMN02470506	AIDH00000000.2	98	I01	publicly_available	Vibrio cyclitrophicus

## Sheet: D_Induced_culture_reads
strain_ID	library_ID	SRA_accession	Biosample	Bioproject	#Reads	harvesting_time
10N.222.45.E8	10N.222.45.E8_MMC	SRR29890768	SAMN05417988	PRJNA1137887	544570	17h
10N.222.46.E12	10N.222.46.E12_MMC	SRR29890767	SAMN05417994	PRJNA1137887	300404	14h
10N.222.46.F12	10N.222.46.F12_MMC	SRR29890756	SAMN05417995	PRJNA1137887	298588	14h
10N.222.54.F11	10N.222.54.F11_MMC	SRR29890745	SAMN05418022	PRJNA1137887	1240892	14h
10N.261.45.F7	10N.261.45.F7_MMC	SRR29890755	SAMN05418041	PRJNA1137887	774698	14h
10N.261.52.C4	10N.261.52.C4_MMC	SRR29890754	SAMN05418091	PRJNA1137887	643252	14h
10N.261.54.B5	10N.261.54.B5_MMC	SRR29890753	SAMN05418108	PRJNA1137887	727332	14h
10N.261.55.A11	10N.261.55.A11_MMC	SRR29890752	SAMN05418115	PRJNA1137887	1162238	14h
10N.261.55.B9	10N.261.55.B9_MMC	SRR29890751	SAMN05418119	PRJNA1137887	674396	14h
10N.261.55.E6	10N.261.55.E6_MMC	SRR29890750	SAMN05418123	PRJNA1137887	1306282	14h
10N.261.55.F9	10N.261.55.F9_MMC	SRR29890749	SAMN05418126	PRJNA1137887	1400712	14h
10N.286.45.B12	10N.286.45.B12_MMC	SRR29890748	SAMN05418129	PRJNA1137887	922536	14h
10N.286.45.F8	10N.286.45.F8_MMC	SRR29890746	SAMN05418143	PRJNA1137887	320354	14h
10N.286.46.F8	10N.286.46.F8_MMC	SRR29890744	SAMN05418156	PRJNA1137887	631838	14h
10N.286.49.B11	10N.286.49.B11_MMC	SRR29890742	SAMN05418171	PRJNA1137887	1263396	14h
10N.286.49.E3	10N.286.49.E3_MMC	SRR29890741	SAMN05418177	PRJNA1137887	1160668	14h
10N.286.51.B1	10N.286.51.B1_MMC	SRR29890740	SAMN05418186	PRJNA1137887	791022	14h
10N.286.52.C10	10N.286.52.C10_MMC	SRR29890739	SAMN05418196	PRJNA1137887	814986	14h
10N.286.52.F6	10N.286.52.F6_MMC	SRR29890738	SAMN05418203	PRJNA1137887	1053152	14h
10N.286.54.C7	10N.286.54.C7_MMC	SRR29890737	SAMN05418213	PRJNA1137887	343714	14h
10N.286.54.E11	10N.286.54.E11_MMC	SRR29890736	SAMN05418216	PRJNA1137887	837222	14h
10N.286.54.E4	10N.286.54.E4_MMC	SRR29890735	SAMN05418218	PRJNA1137887	1148456	15h
10N.286.54.E5	10N.286.54.E5_MMC	SRR29890733	SAMN05418219	PRJNA1137887	2839344	14h
10N.286.54.E8	10N.286.54.E8_MMC	SRR29890732	SAMN05418221	PRJNA1137887	765254	14h
10N.286.54.F2	10N.286.54.F2_MMC	SRR29890731	SAMN05418222	PRJNA1137887	1067330	14h
10N.286.54.F4	10N.286.54.F4_MMC	SRR29890730	SAMN05418224	PRJNA1137887	256542	15h
10N.286.54.F9	10N.286.54.F9_MMC	SRR29890729	SAMN05418228	PRJNA1137887	908694	14h
10N.286.55.A12	10N.286.55.A12_MMC	SRR29890728	SAMN05418230	PRJNA1137887	682992	14h
10N.286.55.A5	10N.286.55.A5_MMC	SRR29890727	SAMN05418232	PRJNA1137887	398424	14h
10N.286.55.B4	10N.286.55.B4_MMC	SRR29890726	SAMN05418233	PRJNA1137887	2827854	14h
10N.286.55.C10	10N.286.55.C10_MMC	SRR29890725	SAMN05418235	PRJNA1137887	661728	14h
10N.286.55.C3	10N.286.55.C3_MMC	SRR29890724	SAMN05418239	PRJNA1137887	710622	14h
10N.286.55.C4	10N.286.55.C4_MMC	SRR29890722	SAMN05418240	PRJNA1137887	1799930	14h
10N.286.55.C7	10N.286.55.C7_MMC	SRR29890721	SAMN05418241	PRJNA1137887	587984	15h
10N.286.55.E6	10N.286.55.E6_MMC	SRR29890720	SAMN05418245	PRJNA1137887	534388	14h
10N.286.55.E8	10N.286.55.E8_MMC	SRR29890719	SAMN05418246	PRJNA1137887	636092	14h
10N.286.55.F1	10N.286.55.F1_MMC	SRR29890718	SAMN05418247	PRJNA1137887	1758476	16h
10N.239.311.F08	10N.239.311.F08_MMC	SRR29890763	SAMN41920628	PRJNA1137887	712174	14h
10N.239.311.G07	10N.239.311.G07_MMC	SRR29890762	SAMN41920631	PRJNA1137887	562644	14h
10N.239.312.H01	10N.239.312.H01_MMC	SRR29890759	SAMN41920652	PRJNA1137887	1061872	6h
10N.239.312.A01	10N.239.312.A01_MMC	SRR29890760	SAMN39557230	PRJNA1137887	486340	14h
10N.239.311.A09	10N.239.311.A09_MMC	SRR29890713	SAMN41920607	PRJNA1137887	340332	6h
10N.237.312.C11	10N.237.312.C11_MMC	SRR29890734	SAMN41920597	PRJNA1137887	1153482	6h
10N.237.312.D05	10N.237.312.D05_MMC	SRR29890723	SAMN41920570	PRJNA1137887	1176154	6h
10N.237.312.G08	10N.237.312.G08_MMC	SRR29890714	SAMN41920584	PRJNA1137887	364238	14h
10N.239.311.B03	10N.239.311.B03_MMC	SRR29890712	SAMN41920610	PRJNA1137887	1544304	6h
10N.239.311.C11	10N.239.311.C11_MMC	SRR29890711	SAMN41920617	PRJNA1137887	1636394	14h
10N.239.311.D07	10N.239.311.D07_MMC	SRR29890765	SAMN41920621	PRJNA1137887	292838	14h
10N.239.311.D05	10N.239.311.D05_MMC	SRR29890766	SAMN41920619	PRJNA1137887	388242	6h
10N.239.311.E03	10N.239.311.E03_MMC	SRR29890764	SAMN41920626	PRJNA1137887	390494	14h
10N.239.311.H11	10N.239.311.H11_MMC	SRR29890761	SAMN41920636	PRJNA1137887	313260	14h
10N.247.311.62	10N.247.311.62_MMC	SRR29890758	SAMN41920729	PRJNA1137887	903632	6h
10N.247.311.85	10N.247.311.85_MMC	SRR29890757	SAMN41920725	PRJNA1137887	1142050	6h
10N.286.45.B7	10N.286.45.B7_MMC	SRR29890747	SAMN05418132	PRJNA1137887	1360292	14h
10N.286.48.C5	10N.286.48.C5_MMC	SRR29890743	SAMN41905156	PRJNA1137887	611148	16h
1F53	1F53_MMC	SRR29890716	SAMN02470480	PRJNA1137887	719222	6h
1F273	1F273_MMC	SRR29890717	SAMN02470294	PRJNA1137887	359218	14h
ZF14	ZF14_MMC	SRR29890715	SAMN02470506	PRJNA1137887	467466	14h

## Sheet: E_Curated_Prophage_Genomes
Prophage_ID	Genbank_ID
10N.222.45.E8_PE001	PQ189284
10N.222.45.E8_PE002	PQ189285
10N.222.46.E12_PE001	PQ189286
10N.222.46.F12_PE001	PQ189287
10N.237.312.C11_PE001	PQ189288
10N.237.312.C11_PE002A	PQ189289
10N.237.312.C11_PE002B	PQ189290
10N.237.312.D05_PE001	PQ189291
10N.237.312.D05_PE002	PQ189292
10N.237.312.G08_PE001	PQ189293
10N.237.312.G08_PE002	PQ189294
10N.237.312.G08_PE003	PQ189295
10N.239.311.A09_PE001	PQ189296
10N.239.311.A09_PE002A	PQ189297
10N.239.311.A09_PE002B	PQ189298
10N.239.311.B03_PE001	PQ189299
10N.239.311.B03_PE002	PQ189300
10N.239.311.C11_PE001	PQ189301
10N.239.311.C11_PE002A	PQ189302
10N.239.311.C11_PE002B	PQ189303
10N.239.311.C11_PE003	PQ189304
10N.239.311.C11_PE004	PQ189305
10N.239.311.D05_PE001	PQ189306
10N.239.311.D07_PE001	PQ189307
10N.239.311.D07_PE002	PQ189308
10N.239.311.E03_PE001	PQ189309
10N.239.311.H11_PE001	PQ189310
10N.239.311.H11_PE002	PQ189311
10N.239.311.H11_PE003	PQ189312
10N.239.312.A01_PE001	PQ189313
10N.239.312.H01_PE001	PQ189314
10N.247.311.62_PE001	PQ189315
10N.247.311.62_PE002	PQ189316
10N.247.311.85_PE001	PQ189317
10N.247.311.85_PE002	PQ189318
10N.261.45.F7_PE001	PQ189319
10N.261.45.F7_PE002A	PQ189320
10N.261.45.F7_PE002B	PQ189321
10N.261.52.C4_PE001	PQ189322
10N.261.52.C4_PE002	PQ189323
10N.261.54.B5_PE001	PQ189324
10N.261.55.B9_PE001	PQ189325
10N.261.55.B9_PE002	PQ189326
10N.261.55.B9_PE003	PQ189327
10N.261.55.E6_PE001	PQ189328
10N.261.55.E6_PE002	PQ189329
10N.286.45.B12_PE001	PQ189330
10N.286.45.B12_PE002	PQ189331
10N.286.45.F8_PE001	PQ189332
10N.286.45.F8_PE002	PQ189333
10N.286.49.B11_PE001	PQ189334
10N.286.49.B11_PE002	PQ189335
10N.286.49.B11_PE003	PQ189336
10N.286.49.E3_PE001	PQ189337
10N.286.52.C10_PE001	PQ189338
10N.286.52.C10_PE002	PQ189339
10N.286.52.F6_PE001	PQ189340
10N.286.52.F6_PE002A	PQ189341
10N.286.52.F6_PE002B	PQ189342
10N.286.52.F6_PE003A	PQ189343
10N.286.52.F6_PE003B	PQ189344
10N.286.54.C7_PE001	PQ189345
10N.286.54.E11_PE001	PQ189346
10N.286.54.E11_PE002A	PQ189347
10N.286.54.E11_PE002B	PQ189348
10N.286.54.E11_PE003	PQ189349
10N.286.54.E4_PE001	PQ189350
10N.286.54.E4_PE002	PQ189351
10N.286.54.E5_PE001	PQ189352
10N.286.54.E5_PE002	PQ189353
10N.286.54.F2_PE001	PQ189354
10N.286.54.F2_PE002	PQ189355
10N.286.54.F4_PE001	PQ189356
10N.286.54.F4_PE002	PQ189357
10N.286.54.F9_PE001	PQ189358
10N.286.55.A12_PE001	PQ189359
10N.286.55.A12_PE002	PQ189360
10N.286.55.A12_PE003	PQ189361
10N.286.55.A5_PE001	PQ189362
10N.286.55.A5_PE002	PQ189363
10N.286.55.A5_PE003	PQ189364
10N.286.55.A5_PE004	PQ189365
10N.286.55.B4_PE001	PQ189366
10N.286.55.B4_PE002	PQ189367
10N.286.55.B4_PE003	PQ189368
10N.286.55.C3_PE001	PQ189369
10N.286.55.C3_PE002	PQ189370
10N.286.55.C4_PE001	PQ189371
10N.286.55.C7_PE001	PQ189372
10N.286.55.C7_PE002	PQ189373
10N.286.55.C7_PE003	PQ189374
10N.286.55.C7_PE004	PQ189375
10N.286.55.E6_PE001	PQ189376
10N.286.55.E6_PE002	PQ189377
10N.286.55.E8_PE001	PQ189378
10N.286.55.E8_PE002	PQ189379
10N.286.55.E8_PE003	PQ189380
10N.286.55.E8_PE004	PQ189381
10N.286.55.F1_PE001	PQ189382
1F273_PE001	PQ189383
1F273_PE002	PQ189384
1F273_PE003	PQ189385
1F53_PE001	PQ189386
1F53_PE002	PQ189387
1F53_PE003	PQ189388
1F53_PE004	PQ189389
ZF14_PE001	PQ189390
