# Supplementary material for: Tailless and filamentous prophages are predominant in marine Vibrio
Source: ISME J. 2024 Oct 18;18(1):wrae202. doi: 10.1093/ismejo/wrae202 (PMC11630473; doi:10.1093/ismejo/wrae202)
Supplement: Table_S3_wrae202 [file table_s3_wrae202.xlsx]

## Sheet: Description
Sheet name	Description of contents
A	V. cyclitrophicus Prophage Annotation. Gene annotation of the 107 well-curated prophages.
B	Vibrio Tailless Prophage Annotation. Gene annotation of all tailless prophages across the Vibrionaceae
C	Vibrio Filamentous Prophage Annotation. Gene annotation of all tailless prophages across the Vibrionaceae
D	Vibrio Tailed Prophage Annotation. Gene annotation of all tailless prophages across the Vibrionaceae

## Sheet: A_CuratedProphageAnnotation
element	gene	consensus	prediction_tool	evalue||percentage	VOG	VOG_eval	complete_defense_system	complete_defense_eval	putativedefense	putative_defense_eval	APIS	APIS_eval	SwissProt	SP_perc	NCBIfam	NCBIfam_eval	Pfam	Pfam_eval	PrositeProfiles	ProSite_score	SUPERFAMILY	SUPERFAM_eval
1F53_PE001	1F53_PE001_1	lambda_repressor-like_DNA-binding_domains	interpro_SUPERFAMILY	3.05e-05	REFSEQ_hypothetical_protein	5.4e-37	-	-	-	-	-	-	-	-	-	-	Phage_related_protein	4.1e-16	Cro/C1-type_HTH_domain_profile.	9.64417	lambda_repressor-like_DNA-binding_domains	3.05e-05
1F53_PE001	1F53_PE001_2	hypothetical_protein	none	NA	REFSEQ_hypothetical_protein	6.8e-05	-	-	-	-	-	-	-	-	-	-	-	-	-	-	-	-
1F53_PE001	1F53_PE001_3	hypothetical_protein	none	NA	REFSEQ_hypothetical_protein	1.1e-31	-	-	-	-	-	-	-	-	-	-	-	-	-	-	-	-
1F53_PE001	1F53_PE001_4	REFSEQ_DNA_replication_initiation_protein	VOG	7.1e-112	REFSEQ_DNA_replication_initiation_protein	7.1e-112	-	-	-	-	-	-	-	-	-	-	Replication_initiation_factor	1.2e-11	-	-	-	-
1F53_PE001	1F53_PE001_5	Protein_of_unknown_function_(DUF1293)	Pfam	1.3e-15	REFSEQ_hypothetical_protein	2.3e-45	-	-	-	-	-	-	-	-	-	-	Protein_of_unknown_function_(DUF1293)	1.3e-15	-	-	-	-
1F53_PE001	1F53_PE001_6	hypothetical_protein	none	NA	REFSEQ_hypothetical_protein	3e-15	-	-	-	-	-	-	-	-	-	-	-	-	-	-	-	-
1F53_PE001	1F53_PE001_7	REFSEQ_Vpf81	VOG	2.1e-14	REFSEQ_Vpf81	2.1e-14	-	-	-	-	-	-	-	-	-	-	-	-	-	-	-	-
1F53_PE001	1F53_PE001_8	hypothetical_protein	none	NA	-	-	-	-	-	-	-	-	-	-	-	-	-	-	-	-	-	-
1F53_PE001	1F53_PE001_9	sp|P38441|ACE_VIBCH_Accessory_cholera_enterotoxin	VOG	2.1e-29	sp|P38441|ACE_VIBCH_Accessory_cholera_enterotoxin	2.1e-29	-	-	-	-	-	-	-	-	-	-	-	-	-	-	-	-
1F53_PE001	1F53_PE001_10	sp|O55247|G1P_BPPHL_Gene_1_protein	VOG	1.5e-65	sp|O55247|G1P_BPPHL_Gene_1_protein	1.5e-65	-	-	-	-	-	-	-	-	-	-	Zonular_occludens_toxin_(Zot)	8.9e-37	-	-	-	-
1F53_PE001	1F53_PE001_11	hypothetical_protein	none	NA	REFSEQ_hypothetical_protein	1.5e-05	-	-	-	-	-	-	-	-	-	-	-	-	-	-	-	-
1F53_PE001	1F53_PE001_12	REFSEQ_holin	VOG	2.8e-05	REFSEQ_holin	2.8e-05	-	-	-	-	-	-	-	-	-	-	-	-	-	-	-	-
1F53_PE001	1F53_PE001_13	REFSEQ_putative_transcription_regulator	VOG	5.7e-38	REFSEQ_putative_transcription_regulator	5.7e-38	-	-	-	-	-	-	-	-	-	-	-	-	-	-	-	-
1F53_PE001	1F53_PE001_14	sp|P16942|T629_SHISO_Transposase_for_insertion_sequence_element_IS629	VOG	3.4e-09	sp|P16942|T629_SHISO_Transposase_for_insertion_sequence_element_IS629	3.4e-09	-	-	-	-	-	-	-	-	ISNCY_family_transposase	5.9e-121	-	-	Integrase_catalytic_domain_profile.	15.2122	Homeodomain-like	4.12e-08
1F53_PE002	1F53_PE002_1	hypothetical_protein	none	NA	REFSEQ_hypothetical_protein	8e-42	-	-	-	-	-	-	-	-	-	-	Phage_related_protein	4.7e-17	-	-	-	-
1F53_PE002	1F53_PE002_2	REFSEQ_DNA_primase	VOG	5.5e-08	REFSEQ_DNA_primase	5.5e-08	-	-	-	-	-	-	-	-	-	-	-	-	-	-	-	-
1F53_PE002	1F53_PE002_3	hypothetical_protein	none	NA	REFSEQ_hypothetical_protein	1.1e-31	-	-	-	-	-	-	-	-	-	-	-	-	-	-	-	-
1F53_PE002	1F53_PE002_4	REFSEQ_DNA_replication_initiation_protein	VOG	1.8e-111	REFSEQ_DNA_replication_initiation_protein	1.8e-111	-	-	-	-	-	-	-	-	-	-	Replication_initiation_factor	2.3e-11	-	-	-	-
1F53_PE002	1F53_PE002_5	Protein_of_unknown_function_(DUF1293)	Pfam	2e-16	REFSEQ_hypothetical_protein	7.1e-46	-	-	-	-	-	-	-	-	-	-	Protein_of_unknown_function_(DUF1293)	2e-16	-	-	-	-
1F53_PE002	1F53_PE002_6	hypothetical_protein	none	NA	REFSEQ_hypothetical_protein	3e-15	-	-	-	-	-	-	-	-	-	-	-	-	-	-	-	-
1F53_PE002	1F53_PE002_7	REFSEQ_Vpf81	VOG	2.1e-14	REFSEQ_Vpf81	2.1e-14	-	-	-	-	-	-	-	-	-	-	-	-	-	-	-	-
1F53_PE002	1F53_PE002_8	hypothetical_protein	none	NA	-	-	-	-	-	-	-	-	-	-	-	-	-	-	-	-	-	-
1F53_PE002	1F53_PE002_9	sp|P38441|ACE_VIBCH_Accessory_cholera_enterotoxin	VOG	2.1e-29	sp|P38441|ACE_VIBCH_Accessory_cholera_enterotoxin	2.1e-29	-	-	-	-	-	-	-	-	-	-	-	-	-	-	-	-
1F53_PE002	1F53_PE002_10	sp|O55247|G1P_BPPHL_Gene_1_protein	VOG	2.7e-65	sp|O55247|G1P_BPPHL_Gene_1_protein	2.7e-65	-	-	-	-	-	-	-	-	-	-	Zonular_occludens_toxin_(Zot)	1.3e-36	-	-	-	-
1F53_PE002	1F53_PE002_11	hypothetical_protein	none	NA	REFSEQ_hypothetical_protein	7.9e-06	-	-	-	-	-	-	-	-	-	-	-	-	-	-	-	-
1F53_PE002	1F53_PE002_12	REFSEQ_DUF4393_domain-containing_protein	VOG	4.4e-10	REFSEQ_DUF4393_domain-containing_protein	4.4e-10	-	-	-	-	-	-	-	-	-	-	Abortive_infection_alpha	8.1e-05	-	-	-	-
1F53_PE002	1F53_PE002_13	hypothetical_protein	none	NA	REFSEQ_hypothetical_protein	3.2e-06	-	-	-	-	-	-	-	-	-	-	-	-	-	-	-	-
1F53_PE002	1F53_PE002_14	REFSEQ_putative_transcription_regulator	VOG	6.9e-39	REFSEQ_putative_transcription_regulator	6.9e-39	-	-	-	-	-	-	-	-	-	-	-	-	-	-	-	-
1F53_PE003	1F53_PE003_1	sp|P46495|Y1572_HAEIN_Putative_integrase/recombinase_HI_1572	VOG	2.4e-54	sp|P46495|Y1572_HAEIN_Putative_integrase/recombinase_HI_1572	2.4e-54	-	-	-	-	-	-	-	-	-	-	Phage_integrase_family	2.5e-16	Tyrosine_recombinase_domain_profile.	25.3704	DNA_breaking-rejoining_enzymes	1.97e-45
1F53_PE003	1F53_PE003_2	Rst_3HP__Hp3	defensefinder	5.5e-11	-	-	Rst_3HP__Hp3	5.5e-11	Rst_3HP__Hp3	0.55	-	-	-	-	-	-	-	-	-	-	-	-
1F53_PE003	1F53_PE003_3	Rst_3HP__Hp2	defensefinder	2.4e-23	-	-	Rst_3HP__Hp2	2.4e-23	Rst_3HP__Hp2	0.024	-	-	-	-	-	-	-	-	-	-	-	-
1F53_PE003	1F53_PE003_4	Rst_3HP__Hp1	defensefinder	2.3e-62	REFSEQ_hypothetical_protein	6.8e-05	Rst_3HP__Hp1	2.3e-62	Rst_3HP__Hp1	2.3e-06	-	-	-	-	-	-	-	-	-	-	-	-
1F53_PE003	1F53_PE003_5	LexA/Signal_peptidase	interpro_SUPERFAMILY	2.22e-20	sp|P07040|REPC_BPD10_Repressor_c_protein	4.7e-12	-	-	-	-	-	-	-	-	-	-	Mu_DNA-binding_domain	0.0053	Mu-type_HTH_domain_profile.	24.3579	LexA/Signal_peptidase	2.22e-20
1F53_PE003	1F53_PE003_6	REFSEQ_excisionase	VOG	1e-18	REFSEQ_excisionase	1e-18	-	-	-	-	-	-	-	-	-	-	Pyocin_activator_protein_PrtN	3e-05	-	-	-	-
1F53_PE003	1F53_PE003_7	sp|P21316|YR7B_ECOLX_Protein_ORFb_in_retron_Ec67	VOG	1.2e-36	sp|P21316|YR7B_ECOLX_Protein_ORFb_in_retron_Ec67	1.2e-36	-	-	-	-	-	-	-	-	-	-	Phage_regulatory_protein_CII_(CP76)	1.7e-30	-	-	-	-
1F53_PE003	1F53_PE003_8	hypothetical_protein	none	NA	-	-	-	-	-	-	-	-	-	-	-	-	-	-	-	-	-	-
1F53_PE003	1F53_PE003_9	hypothetical_protein	none	NA	-	-	-	-	-	-	-	-	-	-	-	-	-	-	-	-	-	-
1F53_PE003	1F53_PE003_10	hypothetical_protein	none	NA	-	-	-	-	-	-	-	-	-	-	-	-	-	-	-	-	-	-
1F53_PE003	1F53_PE003_11	hypothetical_protein	none	NA	REFSEQ_hypothetical_protein	6.3e-40	-	-	-	-	-	-	-	-	-	-	-	-	-	-	-	-
1F53_PE003	1F53_PE003_12	hypothetical_protein	none	NA	REFSEQ_hypothetical_protein	9.8e-32	-	-	-	-	-	-	-	-	-	-	-	-	-	-	-	-
1F53_PE003	1F53_PE003_13	hypothetical_protein	none	NA	-	-	-	-	-	-	-	-	-	-	-	-	-	-	-	-	-	-
1F53_PE003	1F53_PE003_14	hypothetical_protein	none	NA	REFSEQ_coil_containing_protein	0	-	-	-	-	-	-	-	-	-	-	-	-	-	-	-	-
1F53_PE003	1F53_PE003_15	sp|P08711|VPB_BP186_Late_control_gene_B_protein	VOG	2e-23	sp|P08711|VPB_BP186_Late_control_gene_B_protein	2e-23	-	-	-	-	-	-	-	-	-	-	Ogr/Delta-like_zinc_finger	4.9e-12	-	-	-	-
1F53_PE003	1F53_PE003_16	hypothetical_protein	none	NA	-	-	-	-	-	-	-	-	-	-	-	-	-	-	-	-	-	-
1F53_PE003	1F53_PE003_17	sp|P71389|VPN_HAEIN_Mu-like_prophage_FluMu_DNA_circularization_protein	VOG	1.8e-25	sp|P71389|VPN_HAEIN_Mu-like_prophage_FluMu_DNA_circularization_protein	1.8e-25	-	-	-	-	-	-	-	-	-	-	DNA_circularisation_protein_N-terminus	1.5e-18	-	-	-	-
1F53_PE003	1F53_PE003_18	sp|P08558|BP44_BPMU_Baseplate_hub_protein_gp44	VOG	5e-13	sp|P08558|BP44_BPMU_Baseplate_hub_protein_gp44	5e-13	-	-	-	-	-	-	-	-	-	-	-	-	-	-	Phage_tail_proteins	1.53e-25
1F53_PE003	1F53_PE003_19	sp|P31340|SPIKE_BPP2_Spike_protein	VOG	8.9e-11	sp|P31340|SPIKE_BPP2_Spike_protein	8.9e-11	-	-	-	-	-	-	-	-	phage_baseplate_assembly_protein_V	8.4e-12	Bacteriophage_Mu_Gp45_spike_protein	3.4e-10	-	-	-	-
1F53_PE003	1F53_PE003_20	Phage_protein_GP46	Pfam	9.7e-20	sp|P44239|VG46_HAEIN_Mu-like_prophage_FluMu_protein_gp46	5.6e-16	-	-	-	-	-	-	-	-	-	-	Phage_protein_GP46	9.7e-20	-	-	-	-
1F53_PE003	1F53_PE003_21	sp|P51767|BPJ_BPP2_Baseplate_protein_J	VOG	6e-35	sp|P51767|BPJ_BPP2_Baseplate_protein_J	6e-35	-	-	-	-	-	-	-	-	-	-	Baseplate_J-like_protein	2.4e-29	-	-	-	-
1F53_PE003	1F53_PE003_22	sp|P75982|YMFQ_ECOLI_Uncharacterized_protein_YmfQ	VOG	1.7e-08	sp|P75982|YMFQ_ECOLI_Uncharacterized_protein_YmfQ	1.7e-08	-	-	-	-	-	-	-	-	-	-	-	-	-	-	-	-
1F53_PE003	1F53_PE003_23	REFSEQ_tail_fiber_protein	VOG	2.4e-12	REFSEQ_tail_fiber_protein	2.4e-12	-	-	-	-	-	-	-	-	-	-	-	-	-	-	Receptor-binding_domain_of_short_tail_fibre_protein_gp12	5.23e-10
1F53_PE003	1F53_PE003_24	REFSEQ_tail_fiber_assembly	VOG	1.9e-23	REFSEQ_tail_fiber_assembly	1.9e-23	-	-	-	-	-	-	-	-	-	-	-	-	-	-	-	-
1F53_PE003	1F53_PE003_25	REFSEQ_baseplate_hub_subunit_and_tail_lysozyme	VOG	9e-14	REFSEQ_baseplate_hub_subunit_and_tail_lysozyme	9e-14	-	-	-	-	-	-	-	-	-	-	Phage_lysozyme	2.8e-13	-	-	Lysozyme-like	6.14e-38
1F53_PE003	1F53_PE003_26	hypothetical_protein	none	NA	REFSEQ_hypothetical_protein	1.7e-33	-	-	-	-	-	-	-	-	-	-	-	-	-	-	-	-
1F53_PE003	1F53_PE003_27	sp|Q05239|VG30_BPML5_Gene_30_protein	VOG	9.5e-11	sp|Q05239|VG30_BPML5_Gene_30_protein	9.5e-11	-	-	-	-	-	-	-	-	-	-	-	-	-	-	-	-
1F53_PE003	1F53_PE003_28	sp|Q6QGD5|PORTL_BPT5_Portal_protein	VOG	5.1e-46	sp|Q6QGD5|PORTL_BPT5_Portal_protein	5.1e-46	-	-	-	-	-	-	-	-	-	-	Phage_portal_protein	4.9e-12	-	-	-	-
1F53_PE003	1F53_PE003_29	sp|P25479|VPP_BPP2_Terminase,_ATPase_subunit	VOG	1.1e-145	sp|P25479|VPP_BPP2_Terminase,_ATPase_subunit	1.1e-145	-	-	-	-	-	-	-	-	-	-	Terminase_large_subunit,_T4likevirus-type,_N-terminal	1.5e-32	-	-	-	-
1F53_PE003	1F53_PE003_30	sp|P25478|SCAF_BPP2_Capsid_assembly_scaffolding_protein	VOG	2.4e-55	sp|P25478|SCAF_BPP2_Capsid_assembly_scaffolding_protein	2.4e-55	-	-	-	-	-	-	-	-	-	-	Phage_capsid_scaffolding_protein_(GPO)_serine_peptidase	5.2e-37	-	-	-	-
1F53_PE003	1F53_PE003_31	sp|P25477|CAPSD_BPP2_Capsid_proteins	VOG	3.7e-92	sp|P25477|CAPSD_BPP2_Capsid_proteins	3.7e-92	-	-	-	-	-	-	-	-	phage_major_capsid_protein,_P2_family	1.7e-71	Phage_major_capsid_protein,_P2_family	2.5e-113	-	-	-	-
1F53_PE003	1F53_PE003_32	sp|P25475|VPL_BPP2_Head_completion/stabilization_protein	VOG	9.2e-16	sp|P25475|VPL_BPP2_Head_completion/stabilization_protein	9.2e-16	-	-	-	-	-	-	-	-	-	-	Phage_head_completion_protein_(GPL)	0.00013	-	-	-	-
1F53_PE003	1F53_PE003_33	sp|P36933|VPR_BPP2_Tail_completion_protein_R	VOG	3.6e-19	sp|P36933|VPR_BPP2_Tail_completion_protein_R	3.6e-19	-	-	-	-	-	-	-	-	-	-	P2_phage_tail_completion_protein_R_(GpR)	1.1e-20	-	-	-	-
1F53_PE003	1F53_PE003_34	sp|P36934|VPS_BPP2_Tail_completion_protein_S	VOG	2.8e-11	sp|P36934|VPS_BPP2_Tail_completion_protein_S	2.8e-11	-	-	-	-	-	-	-	-	-	-	Phage_virion_morphogenesis_family	7.7e-05	-	-	-	-
1F53_PE003	1F53_PE003_35	sp|P79677|GP38_BPMU_Putative_sheath_terminator_protein	VOG	4.7e-15	sp|P79677|GP38_BPMU_Putative_sheath_terminator_protein	4.7e-15	-	-	-	-	-	-	-	-	-	-	Protein_of_unknown_function_(DUF2635)	2.9e-12	-	-	-	-
1F53_PE003	1F53_PE003_36	sp|P44233|VPL_HAEIN_Mu-like_prophage_FluMu_tail_sheath_protein	VOG	2.6e-82	sp|P44233|VPL_HAEIN_Mu-like_prophage_FluMu_tail_sheath_protein	2.6e-82	-	-	-	-	-	-	-	-	-	-	Phage_tail_sheath_C-terminal_domain	6.2e-07	-	-	-	-
1F53_PE003	1F53_PE003_37	sp|P79679|TUBE_BPMU_Tail_tube_protein	VOG	5.9e-09	sp|P79679|TUBE_BPMU_Tail_tube_protein	5.9e-09	-	-	-	-	-	-	-	-	-	-	Phage_tail_tube_protein	7.1e-26	-	-	-	-
1F53_PE003	1F53_PE003_38	sp|P25476|VPM_BPP2_Terminase,_endonuclease_subunit	VOG	1.4e-26	sp|P25476|VPM_BPP2_Terminase,_endonuclease_subunit	1.4e-26	-	-	-	-	-	-	-	-	-	-	Phage_small_terminase_subunit	5.8e-10	TPR_repeat_profile.	9.0274	-	-
1F53_PE003	1F53_PE003_39	sp|O64312|TAPFS_BPP2_Tail_assembly_protein_E'	VOG	2.6e-19	sp|O64312|TAPFS_BPP2_Tail_assembly_protein_E'	2.6e-19	-	-	-	-	-	-	-	-	-	-	Phage_tail_assembly_chaperone_proteins,_E,_or_41_or_14	1.9e-06	-	-	-	-
1F53_PE003	1F53_PE003_40	sp|P51731|TMP_BPHC1_Probable_tape_measure_protein	VOG	7e-19	sp|P51731|TMP_BPHC1_Probable_tape_measure_protein	7e-19	-	-	-	-	-	-	-	-	-	-	-	-	-	-	-	-
1F53_PE003	1F53_PE003_41	hypothetical_protein	none	NA	-	-	-	-	-	-	-	-	-	-	-	-	-	-	-	-	-	-
1F53_PE003	1F53_PE003_42	sp|P44193|Y1422_HAEIN_Uncharacterized_protein_HI_1422	VOG	1.6e-28	sp|P44193|Y1422_HAEIN_Uncharacterized_protein_HI_1422	1.6e-28	-	-	-	-	-	-	-	-	-	-	BRO_family,_N-terminal_domain	6.4e-10	Bro-N_domain_profile.	12.3465	-	-
1F53_PE003	1F53_PE003_43	hypothetical_protein	none	NA	-	-	-	-	-	-	-	-	-	-	-	-	-	-	-	-	-	-
1F53_PE004	1F53_PE004_1	sp|P46495|Y1572_HAEIN_Putative_integrase/recombinase_HI_1572	VOG	7.1e-54	sp|P46495|Y1572_HAEIN_Putative_integrase/recombinase_HI_1572	7.1e-54	-	-	-	-	-	-	-	-	-	-	Phage_integrase_family	9.9e-19	Core-binding_(CB)_domain_profile.	8.72165	DNA_breaking-rejoining_enzymes	4.12e-42
1F53_PE004	1F53_PE004_2	hypothetical_protein	none	NA	-	-	-	-	-	-	-	-	-	-	-	-	-	-	-	-	-	-
1F53_PE004	1F53_PE004_3	RM_Type_II__Type_II_MTases	defensefinder_incomplete	0.00096	sp|O34939|YDIO_BACSU_Type_II_methyltransferase_M1.BsuMI	4.2e-55	-	-	RM_Type_II__Type_II_MTases	0.00096	-	-	-	-	DNA_(cytosine-5-)-methyltransferase	2.4e-39	C-5_cytosine-specific_DNA_methylase	1.4e-45	C-5_cytosine-specific_DNA_methylase_(Dnmt)_domain_profile.	44.4399	S-adenosyl-L-methionine-dependent_methyltransferases	1.78e-22
1F53_PE004	1F53_PE004_4	sp|Q9XJR0|GPK_BPPM2_Uncharacterized_protein_Gp-k	VOG	1.7e-05	sp|Q9XJR0|GPK_BPPM2_Uncharacterized_protein_Gp-k	1.7e-05	-	-	-	-	-	-	-	-	-	-	-	-	-	-	-	-
1F53_PE004	1F53_PE004_5	hypothetical_protein	none	NA	-	-	-	-	-	-	-	-	-	-	-	-	-	-	-	-	-	-
1F53_PE004	1F53_PE004_6	sp|Q37958|P4_BPPM2_Protein_P4	VOG	7e-05	sp|Q37958|P4_BPPM2_Protein_P4	7e-05	-	-	-	-	-	-	-	-	-	-	-	-	-	-	-	-
1F53_PE004	1F53_PE004_7	REFSEQ_head_protein	VOG	6.2e-17	REFSEQ_head_protein	6.2e-17	-	-	-	-	-	-	-	-	-	-	-	-	-	-	-	-
1F53_PE004	1F53_PE004_8	REFSEQ_tail_fiber_protein	VOG	6.8e-18	REFSEQ_tail_fiber_protein	6.8e-18	-	-	-	-	-	-	-	-	-	-	Phage_tail_assembly_chaperone_protein	3.3e-10	-	-	-	-
1F53_PE004	1F53_PE004_9	hypothetical_protein	none	NA	-	-	-	-	-	-	-	-	-	-	-	-	-	-	-	-	-	-
1F53_PE004	1F53_PE004_10	hypothetical_protein	none	NA	-	-	-	-	-	-	-	-	-	-	-	-	-	-	-	-	-	-
1F53_PE004	1F53_PE004_11	hypothetical_protein	none	NA	-	-	-	-	-	-	-	-	-	-	-	-	-	-	-	-	-	-
1F53_PE004	1F53_PE004_12	sp|Q9XJR4|GPJ_BPPM2_Uncharacterized_protein_Gp-j	VOG	1.5e-13	sp|Q9XJR4|GPJ_BPPM2_Uncharacterized_protein_Gp-j	1.5e-13	-	-	-	-	-	-	-	-	-	-	-	-	-	-	-	-
1F53_PE004	1F53_PE004_13	hypothetical_protein	none	NA	REFSEQ_hypothetical_protein	4e-05	-	-	-	-	-	-	-	-	-	-	-	-	-	-	-	-
1F53_PE004	1F53_PE004_14	hypothetical_protein	none	NA	-	-	-	-	-	-	-	-	-	-	-	-	-	-	-	-	-	-
1F53_PE004	1F53_PE004_15	hypothetical_protein	none	NA	REFSEQ_hypothetical_protein	2.3e-07	-	-	-	-	-	-	-	-	-	-	-	-	-	-	-	-
1F53_PE004	1F53_PE004_16	REFSEQ_TMhelix_containing_protein	VOG	8.3e-06	REFSEQ_TMhelix_containing_protein	8.3e-06	-	-	-	-	-	-	-	-	-	-	-	-	-	-	-	-
1F53_PE004	1F53_PE004_17	sp|P15794|CAPSD_BPPM2_Major_capsid_protein_P2	VOG	6.4e-19	sp|P15794|CAPSD_BPPM2_Major_capsid_protein_P2	6.4e-19	-	-	-	-	-	-	-	-	-	-	Viral_coat_protein_P2_N-terminal_domain	2e-41	-	-	-	-
1F53_PE004	1F53_PE004_18	hypothetical_protein	none	NA	-	-	-	-	-	-	-	-	-	-	-	-	-	-	-	-	-	-
1F53_PE004	1F53_PE004_19	sp|A0A7H0DND1|PG160_MONPV_DNA_packaging_protein_OPG160	VOG	2.5e-10	sp|A0A7H0DND1|PG160_MONPV_DNA_packaging_protein_OPG160	2.5e-10	-	-	-	-	-	-	-	-	-	-	-	-	-	-	P-loop_containing_nucleoside_triphosphate_hydrolases	6.75e-12
1F53_PE004	1F53_PE004_20	hypothetical_protein	none	NA	REFSEQ_hypothetical_protein	8.3e-06	-	-	-	-	-	-	-	-	-	-	-	-	-	-	-	-
1F53_PE004	1F53_PE004_21	REFSEQ_internal_virion_protein	VOG	9.2e-05	REFSEQ_internal_virion_protein	9.2e-05	-	-	-	-	-	-	-	-	-	-	-	-	-	-	-	-
1F53_PE004	1F53_PE004_22	hypothetical_protein	none	NA	-	-	-	-	-	-	-	-	-	-	-	-	-	-	-	-	-	-
1F53_PE004	1F53_PE004_23	REFSEQ_coil_containing_protein	VOG	1.9e-156	REFSEQ_coil_containing_protein	1.9e-156	-	-	-	-	-	-	-	-	-	-	-	-	-	-	-	-
1F53_PE004	1F53_PE004_24	hypothetical_protein	none	NA	-	-	-	-	-	-	-	-	-	-	-	-	-	-	-	-	-	-
1F53_PE004	1F53_PE004_25	hypothetical_protein	none	NA	-	-	-	-	-	-	-	-	-	-	-	-	-	-	-	-	-	-
1F53_PE004	1F53_PE004_26	REFSEQ_excisionase	VOG	2.3e-34	REFSEQ_excisionase	2.3e-34	-	-	-	-	-	-	-	-	-	-	Pyocin_activator_protein_PrtN	3.5e-15	-	-	-	-
1F53_PE004	1F53_PE004_27	LexA/Signal_peptidase	interpro_SUPERFAMILY	1.02e-24	sp|Q38441|YOR5_BPSPP_Uncharacterized_10.3_kDa_protein_in_GP2-GP6_intergenic_region	2.1e-08	-	-	-	-	-	-	-	-	-	-	Bacteriophage_CI_repressor_helix-turn-helix_domain	0.0091	-	-	LexA/Signal_peptidase	1.02e-24
1F273_PE001	1F273_PE001_1	sp|P16942|T629_SHISO_Transposase_for_insertion_sequence_element_IS629	VOG	6.3e-09	sp|P16942|T629_SHISO_Transposase_for_insertion_sequence_element_IS629	6.3e-09	-	-	-	-	-	-	Putative_transposase_y4bF_[Sinorhizobium_fredii_NGR234]	50.165	ISNCY_family_transposase	2e-121	-	-	Integrase_catalytic_domain_profile.	14.9394	Homeodomain-like	4.12e-08
1F273_PE001	1F273_PE001_2	REFSEQ_putative_transcription_regulator	VOG	1.4e-46	REFSEQ_putative_transcription_regulator	1.4e-46	-	-	-	-	-	-	-	-	-	-	-	-	-	-	-	-
1F273_PE001	1F273_PE001_3	hypothetical_protein	none	NA	REFSEQ_hypothetical_protein	4e-06	-	-	-	-	-	-	-	-	-	-	-	-	-	-	-	-
1F273_PE001	1F273_PE001_4	Paris_II__AAA_21	defensefinder_incomplete	0.33	REFSEQ_putative_orfan	3.4e-05	-	-	Paris_II__AAA_21	0.33	-	-	-	-	-	-	AAA_domain,_putative_AbiEii_toxin,_Type_IV_TA_system	1.1e-09	-	-	P-loop_containing_nucleoside_triphosphate_hydrolases	4.39e-12
1F273_PE001	1F273_PE001_5	sp|O55247|G1P_BPPHL_Gene_1_protein	VOG	3.1e-83	sp|O55247|G1P_BPPHL_Gene_1_protein	3.1e-83	-	-	-	-	-	-	-	-	-	-	Zonular_occludens_toxin_(Zot)	5.5e-32	-	-	-	-
1F273_PE001	1F273_PE001_6	sp|P38441|ACE_VIBCH_Accessory_cholera_enterotoxin	VOG	7.8e-31	sp|P38441|ACE_VIBCH_Accessory_cholera_enterotoxin	7.8e-31	-	-	-	-	-	-	-	-	-	-	-	-	-	-	-	-
1F273_PE001	1F273_PE001_7	hypothetical_protein	none	NA	REFSEQ_hypothetical_protein	6e-29	-	-	-	-	-	-	-	-	-	-	-	-	-	-	-	-
1F273_PE001	1F273_PE001_8	hypothetical_protein	none	NA	-	-	-	-	-	-	-	-	-	-	-	-	-	-	-	-	-	-
1F273_PE001	1F273_PE001_9	REFSEQ_Vpf81	VOG	2.2e-20	REFSEQ_Vpf81	2.2e-20	-	-	-	-	-	-	-	-	-	-	-	-	-	-	-	-
1F273_PE001	1F273_PE001_10	hypothetical_protein	none	NA	REFSEQ_hypothetical_protein	1.7e-21	-	-	-	-	-	-	-	-	-	-	-	-	-	-	-	-
1F273_PE001	1F273_PE001_11	hypothetical_protein	none	NA	-	-	-	-	-	-	-	-	-	-	-	-	-	-	-	-	-	-
1F273_PE001	1F273_PE001_12	Protein_of_unknown_function_(DUF1293)	Pfam	3.2e-15	REFSEQ_hypothetical_protein	1e-44	-	-	-	-	-	-	-	-	-	-	Protein_of_unknown_function_(DUF1293)	3.2e-15	-	-	-	-
1F273_PE001	1F273_PE001_13	REFSEQ_DNA_replication_initiation_protein	VOG	5.1e-111	REFSEQ_DNA_replication_initiation_protein	5.1e-111	-	-	-	-	-	-	-	-	-	-	Replication_initiation_factor	1.2e-11	-	-	-	-
1F273_PE001	1F273_PE001_14	hypothetical_protein	none	NA	REFSEQ_hypothetical_protein	1.2e-31	-	-	-	-	-	-	-	-	-	-	-	-	-	-	-	-
1F273_PE001	1F273_PE001_15	DEDDh_I_II_III_IV_V_VI_1	defensefinder_incomplete	0.0058	sp|P04536|EXOD_BPT4_Exodeoxyribonuclease	4.9e-21	-	-	DEDDh_I_II_III_IV_V_VI_1	0.0058	-	-	-	-	-	-	Exonuclease	5.9e-09	-	-	Ribonuclease_H-like	7.09e-30
1F273_PE001	1F273_PE001_16	lambda_repressor-like_DNA-binding_domains	interpro_SUPERFAMILY	2.49e-05	REFSEQ_hypothetical_protein	9e-37	-	-	-	-	-	-	-	-	-	-	Phage_related_protein	2.7e-15	Cro/C1-type_HTH_domain_profile.	9.64417	lambda_repressor-like_DNA-binding_domains	2.49e-05
1F273_PE002	1F273_PE002_1	sp|P22877|INTR_SACER_Integrase	VOG	3.5e-41	sp|P22877|INTR_SACER_Integrase	3.5e-41	-	-	-	-	-	-	-	-	-	-	Arm_DNA-binding_domain	1.2e-14	Tyrosine_recombinase_domain_profile.	26.9534	DNA_breaking-rejoining_enzymes	1.18e-42
1F273_PE002	1F273_PE002_2	sp|Q8LTD0|SPAN2_BPP2_Probable_spanin,_outer_lipoprotein_subunit	VOG	4.2e-05	sp|Q8LTD0|SPAN2_BPP2_Probable_spanin,_outer_lipoprotein_subunit	4.2e-05	-	-	-	-	-	-	-	-	-	-	-	-	Prokaryotic_membrane_lipoprotein_lipid_attachment_site_profile.	5	-	-
1F273_PE002	1F273_PE002_3	hypothetical_protein	none	NA	-	-	-	-	-	-	-	-	-	-	-	-	-	-	-	-	-	-
1F273_PE002	1F273_PE002_4	sp|P39253|Y04N_BPT4_Uncharacterized_12.2_kDa_protein_in_nrdC-mobD_intergenic_region	VOG	3.7e-12	sp|P39253|Y04N_BPT4_Uncharacterized_12.2_kDa_protein_in_nrdC-mobD_intergenic_region	3.7e-12	-	-	-	-	-	-	Uncharacterized_12.2_kDa_protein_in_nrdC-mobD_intergenic_region_[Tequatrovirus_T4]	58.065	-	-	-	-	-	-	-	-
1F273_PE002	1F273_PE002_5	hypothetical_protein	none	NA	-	-	-	-	-	-	-	-	-	-	-	-	-	-	-	-	-	-
1F273_PE002	1F273_PE002_6	sp|O34401|YOPX_BACSU_SPbeta_prophage-derived_uncharacterized_protein_YopX	VOG	1e-13	sp|O34401|YOPX_BACSU_SPbeta_prophage-derived_uncharacterized_protein_YopX	1e-13	-	-	-	-	-	-	-	-	-	-	-	-	-	-	YopX-like	1.06e-12
1F273_PE002	1F273_PE002_7	hypothetical_protein	none	NA	-	-	-	-	-	-	-	-	-	-	-	-	-	-	-	-	-	-
1F273_PE002	1F273_PE002_8	hypothetical_protein	none	NA	-	-	-	-	-	-	-	-	-	-	-	-	-	-	-	-	-	-
1F273_PE002	1F273_PE002_9	RM_Type_II__Type_II_MTases	defensefinder_incomplete	1.5e-06	sp|P43641|MTMU_MYCSP_Type_II_methyltransferase_M.MunI	6.7e-79	-	-	RM_Type_II__Type_II_MTases	1.5e-06	-	-	-	-	-	-	MT-A70	2.2e-23	MT-A70-like_family_profile.	23.9391	S-adenosyl-L-methionine-dependent_methyltransferases	1.31e-06
1F273_PE002	1F273_PE002_10	REFSEQ_PmgS-like_head_morphogenesis	VOG	3.6e-49	REFSEQ_PmgS-like_head_morphogenesis	3.6e-49	-	-	-	-	-	-	-	-	-	-	-	-	-	-	-	-
1F273_PE002	1F273_PE002_11	sp|P76513|YFDQ_ECOLI_Uncharacterized_protein_YfdQ	VOG	3.6e-47	sp|P76513|YFDQ_ECOLI_Uncharacterized_protein_YfdQ	3.6e-47	-	-	-	-	-	-	-	-	-	-	Uncharacterized_conserved_protein_(DUF2303)	9.2e-45	-	-	-	-
1F273_PE002	1F273_PE002_12	sp|P76512|YFDP_ECOLI_Uncharacterized_protein_YfdP	VOG	1.1e-12	sp|P76512|YFDP_ECOLI_Uncharacterized_protein_YfdP	1.1e-12	-	-	-	-	-	-	-	-	-	-	-	-	-	-	-	-
1F273_PE002	1F273_PE002_13	sp|Q38441|YOR5_BPSPP_Uncharacterized_10.3_kDa_protein_in_GP2-GP6_intergenic_region	VOG	1.2e-05	sp|Q38441|YOR5_BPSPP_Uncharacterized_10.3_kDa_protein_in_GP2-GP6_intergenic_region	1.2e-05	-	-	-	-	-	-	-	-	-	-	-	-	-	-	lambda_repressor-like_DNA-binding_domains	9.93e-06
1F273_PE002	1F273_PE002_14	hypothetical_protein	none	NA	-	-	-	-	-	-	-	-	-	-	-	-	-	-	-	-	-	-
1F273_PE002	1F273_PE002_15	REFSEQ_HTH_DNA_binding_protein	VOG	3.7e-19	REFSEQ_HTH_DNA_binding_protein	3.7e-19	-	-	-	-	-	-	-	-	-	-	-	-	-	-	-	-
1F273_PE002	1F273_PE002_16	hypothetical_protein	none	NA	-	-	-	-	-	-	-	-	-	-	-	-	-	-	-	-	-	-
1F273_PE002	1F273_PE002_17	hypothetical_protein	none	NA	REFSEQ_hypothetical_protein	2.2e-10	-	-	-	-	-	-	-	-	-	-	-	-	-	-	-	-
1F273_PE002	1F273_PE002_18	hypothetical_protein	none	NA	REFSEQ_hypothetical_protein	8.7e-05	-	-	-	-	-	-	-	-	-	-	-	-	-	-	-	-
1F273_PE002	1F273_PE002_19	hypothetical_protein	none	NA	REFSEQ_hypothetical_protein	5.8e-31	-	-	-	-	-	-	-	-	-	-	-	-	-	-	-	-
1F273_PE002	1F273_PE002_20	hypothetical_protein	none	NA	-	-	-	-	-	-	-	-	-	-	-	-	-	-	-	-	-	-
1F273_PE002	1F273_PE002_21	REFSEQ_nucleoside_triphosphate_pyrophosphohydrolase	VOG	1.9e-10	REFSEQ_nucleoside_triphosphate_pyrophosphohydrolase	1.9e-10	-	-	-	-	-	-	-	-	-	-	-	-	-	-	-	-
1F273_PE002	1F273_PE002_22	hypothetical_protein	none	NA	-	-	-	-	-	-	-	-	-	-	-	-	-	-	-	-	-	-
1F273_PE002	1F273_PE002_23	sp|P35926|REF_BPP1_Recombination_enhancement_function_protein	VOG	5.6e-06	sp|P35926|REF_BPP1_Recombination_enhancement_function_protein	5.6e-06	-	-	-	-	-	-	-	-	-	-	Recombination_enhancement,_RecA-dependent_nuclease	5.3e-05	-	-	-	-
1F273_PE002	1F273_PE002_24	hypothetical_protein	none	NA	-	-	-	-	-	-	-	-	-	-	-	-	-	-	-	-	-	-
1F273_PE002	1F273_PE002_25	hypothetical_protein	none	NA	-	-	-	-	-	-	-	-	-	-	-	-	-	-	-	-	-	-
1F273_PE002	1F273_PE002_26	hypothetical_protein	none	NA	REFSEQ_hypothetical_protein	2.6e-06	-	-	-	-	-	-	-	-	-	-	-	-	-	-	-	-
1F273_PE002	1F273_PE002_27	hypothetical_protein	none	NA	-	-	-	-	-	-	-	-	-	-	-	-	-	-	-	-	-	-
1F273_PE002	1F273_PE002_28	hypothetical_protein	none	NA	REFSEQ_hypothetical_protein	7.3e-05	-	-	-	-	-	-	-	-	-	-	-	-	-	-	-	-
1F273_PE002	1F273_PE002_29	hypothetical_protein	none	NA	-	-	-	-	-	-	-	-	-	-	-	-	-	-	-	-	-	-
1F273_PE002	1F273_PE002_30	hypothetical_protein	none	NA	-	-	-	-	-	-	-	-	-	-	-	-	-	-	-	-	-	-
1F273_PE002	1F273_PE002_31	hypothetical_protein	none	NA	REFSEQ_hypothetical_protein	9.5e-08	-	-	-	-	-	-	-	-	-	-	-	-	-	-	-	-
1F273_PE002	1F273_PE002_32	hypothetical_protein	none	NA	-	-	-	-	-	-	-	-	-	-	-	-	-	-	-	-	-	-
1F273_PE002	1F273_PE002_33	hypothetical_protein	none	NA	REFSEQ_hypothetical_protein	2.3e-18	-	-	-	-	-	-	-	-	-	-	-	-	-	-	-	-
1F273_PE002	1F273_PE002_34	hypothetical_protein	none	NA	REFSEQ_hypothetical_protein	6.5e-05	-	-	-	-	-	-	-	-	-	-	-	-	-	-	-	-
1F273_PE002	1F273_PE002_35	hypothetical_protein	none	NA	REFSEQ_hypothetical_protein	5.2e-39	-	-	-	-	-	-	-	-	-	-	-	-	-	-	-	-
1F273_PE002	1F273_PE002_36	sp|Q9T1S9|PORTL_BPAPS_Portal_protein	VOG	1.4e-113	sp|Q9T1S9|PORTL_BPAPS_Portal_protein	1.4e-113	-	-	-	-	-	-	-	-	-	-	-	-	-	-	-	-
1F273_PE002	1F273_PE002_37	hypothetical_protein	none	NA	-	-	-	-	-	-	-	-	-	-	-	-	-	-	-	-	-	-
1F273_PE002	1F273_PE002_38	hypothetical_protein	none	NA	-	-	-	-	-	-	-	-	-	-	-	-	-	-	-	-	-	-
1F273_PE002	1F273_PE002_39	Thoeris_anti-defense	APIS	2.8e-13	REFSEQ_hypothetical_protein	1.4e-22	-	-	-	-	_Thoeris	2.8e-13	-	-	-	-	Phage_protein_(N4_Gp49/phage_Sf6_gene_66)_family	0.00074	-	-	-	-
1F273_PE002	1F273_PE002_40	Thoeris_anti-defense	APIS	1.4e-28	REFSEQ_hypothetical_protein	1.1e-33	-	-	-	-	Thoeris_Thoeris	1.4e-28	-	-	-	-	Protein_of_unknown_function_(DUF2829)	2.7e-16	-	-	-	-
1F273_PE002	1F273_PE002_41	REFSEQ_endolysin	VOG	6.8e-17	REFSEQ_endolysin	6.8e-17	-	-	-	-	-	-	-	-	-	-	-	-	-	-	-	-
1F273_PE002	1F273_PE002_42	hypothetical_protein	none	NA	REFSEQ_hypothetical_protein	1.9e-57	-	-	-	-	-	-	-	-	-	-	-	-	-	-	-	-
1F273_PE002	1F273_PE002_43	sp|C0HJH8|CAPSD_BPKP2_Major_capsid_protein	VOG	5.2e-120	sp|C0HJH8|CAPSD_BPKP2_Major_capsid_protein	5.2e-120	-	-	-	-	-	-	-	-	N4-gp56_family_major_capsid_protein	2.5e-13	Protein_of_unknown_function_(DUF4043)	7.7e-77	-	-	-	-
1F273_PE002	1F273_PE002_44	REFSEQ_virion_structural_protein	VOG	6.2e-12	REFSEQ_virion_structural_protein	6.2e-12	-	-	-	-	-	-	-	-	-	-	-	-	-	-	-	-
1F273_PE002	1F273_PE002_45	hypothetical_protein	none	NA	REFSEQ_hypothetical_protein	4.8e-37	-	-	-	-	-	-	-	-	-	-	-	-	-	-	-	-
1F273_PE002	1F273_PE002_46	REFSEQ_virion_structural_protein	VOG	4e-29	REFSEQ_virion_structural_protein	4e-29	-	-	-	-	-	-	-	-	-	-	-	-	-	-	-	-
1F273_PE002	1F273_PE002_47	REFSEQ_virion_structural_protein	VOG	1.4e-13	REFSEQ_virion_structural_protein	1.4e-13	-	-	-	-	-	-	-	-	-	-	Family_of_unknown_function_(DUF6682)	3.6e-52	-	-	-	-
1F273_PE002	1F273_PE002_48	REFSEQ_tail_protein	VOG	2e-28	REFSEQ_tail_protein	2e-28	-	-	-	-	-	-	-	-	-	-	-	-	-	-	-	-
1F273_PE002	1F273_PE002_49	REFSEQ_Avd_protein_of_DGR	VOG	1.7e-39	REFSEQ_Avd_protein_of_DGR	1.7e-39	-	-	-	-	-	-	-	-	diversity-generating_retroelement_protein_Avd	8.6e-30	23S_rRNA-intervening_sequence_protein	1.6e-06	-	-	IVS-encoded_protein-like	8.37e-11
1F273_PE002	1F273_PE002_50	RT_I_II_III_IV_V_VI_1	defensefinder_incomplete	2.4e-05	sp|P08548|LIN1_NYCCO_LINE-1_reverse_transcriptase_homolog	1.2e-123	-	-	RT_I_II_III_IV_V_VI_1	2.4e-05	-	-	-	-	-	-	Reverse_transcriptase_(RNA-dependent_DNA_polymerase)	1e-21	Reverse_transcriptase_(RT)_catalytic_domain_profile.	16.8497	DNA/RNA_polymerases	1.04e-33
1F273_PE002	1F273_PE002_51	hypothetical_protein	none	NA	-	-	-	-	-	-	-	-	-	-	-	-	-	-	-	-	-	-
1F273_PE002	1F273_PE002_52	hypothetical_protein	none	NA	-	-	-	-	-	-	-	-	-	-	-	-	-	-	-	-	-	-
1F273_PE002	1F273_PE002_53	hypothetical_protein	none	NA	REFSEQ_hypothetical_protein	6.7e-07	-	-	-	-	-	-	-	-	-	-	-	-	-	-	-	-
1F273_PE002	1F273_PE002_54	hypothetical_protein	none	NA	REFSEQ_hypothetical_protein	1.9e-155	-	-	-	-	-	-	-	-	-	-	-	-	-	-	-	-
1F273_PE002	1F273_PE002_55	REFSEQ_lipoprotein	VOG	2.4e-30	REFSEQ_lipoprotein	2.4e-30	-	-	-	-	-	-	-	-	-	-	-	-	-	-	-	-
1F273_PE002	1F273_PE002_56	hypothetical_protein	none	NA	REFSEQ_hypothetical_protein	8.1e-05	-	-	-	-	-	-	-	-	-	-	-	-	-	-	-	-
1F273_PE002	1F273_PE002_57	hypothetical_protein	none	NA	REFSEQ_hypothetical_protein	1e-15	-	-	-	-	-	-	-	-	-	-	-	-	-	-	-	-
1F273_PE002	1F273_PE002_58	hypothetical_protein	none	NA	REFSEQ_hypothetical_protein	2.5e-10	-	-	-	-	-	-	-	-	-	-	-	-	-	-	-	-
1F273_PE002	1F273_PE002_59	hypothetical_protein	none	NA	REFSEQ_hypothetical_protein	6.8e-29	-	-	-	-	-	-	-	-	-	-	-	-	-	-	-	-
1F273_PE002	1F273_PE002_60	hypothetical_protein	none	NA	REFSEQ_hypothetical_protein	1e-33	-	-	-	-	-	-	-	-	-	-	-	-	-	-	-	-
1F273_PE002	1F273_PE002_61	hypothetical_protein	none	NA	REFSEQ_hypothetical_protein	4.9e-10	-	-	-	-	-	-	-	-	-	-	-	-	-	-	-	-
1F273_PE002	1F273_PE002_62	hypothetical_protein	none	NA	REFSEQ_hypothetical_protein	2.2e-15	-	-	-	-	-	-	-	-	-	-	-	-	-	-	-	-
1F273_PE002	1F273_PE002_63	S-adenosyl-L-methionine-dependent_methyltransferases	interpro_SUPERFAMILY	3.34e-19	REFSEQ_hypothetical_protein	7.9e-228	-	-	-	-	-	-	-	-	PLxRFG_domain	0	Large_polyvalent_protein_associated_domain_39	2.1e-13	-	-	S-adenosyl-L-methionine-dependent_methyltransferases	3.34e-19
1F273_PE002	1F273_PE002_64	sp|P44193|Y1422_HAEIN_Uncharacterized_protein_HI_1422	VOG	9.1e-13	sp|P44193|Y1422_HAEIN_Uncharacterized_protein_HI_1422	9.1e-13	-	-	-	-	-	-	-	-	-	-	-	-	-	-	-	-
1F273_PE003	1F273_PE003_1	lambda_repressor-like_DNA-binding_domains	interpro_SUPERFAMILY	8.16e-09	REFSEQ_hypothetical_protein	5.5e-12	-	-	-	-	-	-	-	-	-	-	Bacteriophage_CI_repressor_helix-turn-helix_domain	0.42	Cro/C1-type_HTH_domain_profile.	9.9333	lambda_repressor-like_DNA-binding_domains	8.16e-09
1F273_PE003	1F273_PE003_2	hypothetical_protein	none	NA	REFSEQ_hypothetical_protein	4.9e-05	-	-	-	-	-	-	-	-	-	-	-	-	-	-	-	-
1F273_PE003	1F273_PE003_3	hypothetical_protein	none	NA	-	-	-	-	-	-	-	-	-	-	-	-	-	-	-	-	-	-
1F273_PE003	1F273_PE003_4	hypothetical_protein	none	NA	REFSEQ_hypothetical_protein	9.2e-06	-	-	-	-	-	-	-	-	-	-	-	-	-	-	-	-
1F273_PE003	1F273_PE003_5	hypothetical_protein	none	NA	-	-	-	-	-	-	-	-	-	-	-	-	-	-	-	-	-	-
1F273_PE003	1F273_PE003_6	sp|A0A7H0DND1|PG160_MONPV_DNA_packaging_protein_OPG160	VOG	7.9e-06	sp|A0A7H0DND1|PG160_MONPV_DNA_packaging_protein_OPG160	7.9e-06	-	-	-	-	-	-	-	-	-	-	-	-	-	-	-	-
1F273_PE003	1F273_PE003_7	hypothetical_protein	none	NA	-	-	-	-	-	-	-	-	-	-	-	-	-	-	-	-	-	-
1F273_PE003	1F273_PE003_8	sp|P15794|CAPSD_BPPM2_Major_capsid_protein_P2	VOG	1.1e-20	sp|P15794|CAPSD_BPPM2_Major_capsid_protein_P2	1.1e-20	-	-	-	-	-	-	-	-	-	-	Viral_coat_protein_P2_N-terminal_domain	3.1e-34	-	-	-	-
1F273_PE003	1F273_PE003_9	hypothetical_protein	none	NA	REFSEQ_hypothetical_protein	1.7e-06	-	-	-	-	-	-	-	-	-	-	-	-	-	-	-	-
1F273_PE003	1F273_PE003_10	hypothetical_protein	none	NA	-	-	-	-	-	-	-	-	-	-	-	-	-	-	-	-	-	-
1F273_PE003	1F273_PE003_11	hypothetical_protein	none	NA	-	-	-	-	-	-	-	-	-	-	-	-	-	-	-	-	-	-
1F273_PE003	1F273_PE003_12	hypothetical_protein	none	NA	-	-	-	-	-	-	-	-	-	-	-	-	-	-	-	-	-	-
1F273_PE003	1F273_PE003_13	REFSEQ_gp8	VOG	1.1e-05	REFSEQ_gp8	1.1e-05	-	-	-	-	-	-	-	-	-	-	-	-	-	-	-	-
1F273_PE003	1F273_PE003_14	hypothetical_protein	none	NA	-	-	-	-	-	-	-	-	-	-	-	-	-	-	-	-	-	-
1F273_PE003	1F273_PE003_15	sp|Q6QGP7|ENLYS_BPT5_L-alanyl-D-glutamate_peptidase	VOG	2.4e-13	sp|Q6QGP7|ENLYS_BPT5_L-alanyl-D-glutamate_peptidase	2.4e-13	-	-	-	-	-	-	-	-	-	-	D-alanyl-D-alanine_carboxypeptidase	3.1e-09	-	-	Hedgehog/DD-peptidase	2.38e-25
1F273_PE003	1F273_PE003_16	hypothetical_protein	none	NA	REFSEQ_hypothetical_protein	8.2e-23	-	-	-	-	-	-	-	-	-	-	-	-	-	-	-	-
1F273_PE003	1F273_PE003_17	sp|Q9XJR0|GPK_BPPM2_Uncharacterized_protein_Gp-k	VOG	1.3e-05	sp|Q9XJR0|GPK_BPPM2_Uncharacterized_protein_Gp-k	1.3e-05	-	-	-	-	-	-	-	-	-	-	-	-	-	-	-	-
1F273_PE003	1F273_PE003_18	Protein_of_unknown_function_(DUF2971)	Pfam	0.026	-	-	-	-	-	-	-	-	-	-	-	-	Protein_of_unknown_function_(DUF2971)	0.026	-	-	-	-
1F273_PE003	1F273_PE003_19	hypothetical_protein	none	NA	-	-	-	-	-	-	-	-	-	-	-	-	-	-	-	-	-	-
1F273_PE003	1F273_PE003_20	hypothetical_protein	none	NA	-	-	-	-	-	-	-	-	-	-	-	-	-	-	-	-	-	-
1F273_PE003	1F273_PE003_21	PfiAT__PfiA	defensefinder	3.9e-10	sp|P95225|Y268_MYCTU_Putative_antitoxin_Rv0268c	1.9e-06	PfiAT__PfiA	3.9e-10	PfiAT__PfiA	0.39	-	-	-	-	type_II_toxin-antitoxin_system_prevent-host-death_family_antitoxin	4.7e-06	Antitoxin_Phd_YefM,_type_II_toxin-antitoxin_system	7.6e-12	-	-	YefM-like	4.27e-16
1F273_PE003	1F273_PE003_22	PfiAT__PfiT	defensefinder	2.7e-07	REFSEQ_toxin	2.1e-06	PfiAT__PfiT	2.7e-07	PfiAT__PfiT	2.7	-	-	-	-	type_II_toxin-antitoxin_system_mRNA_interferase_toxin,_RelE/StbE_family	0.0064	ParE_toxin_of_type_II_toxin-antitoxin_system,_parDE	9.3e-16	-	-	RelE-like	4.32e-06
1F273_PE003	1F273_PE003_23	hypothetical_protein	none	NA	-	-	-	-	-	-	-	-	-	-	-	-	-	-	-	-	-	-
1F273_PE003	1F273_PE003_24	hypothetical_protein	none	NA	-	-	-	-	-	-	-	-	-	-	-	-	-	-	-	-	-	-
1F273_PE003	1F273_PE003_25	hypothetical_protein	none	NA	-	-	-	-	-	-	-	-	-	-	-	-	-	-	Prokaryotic_membrane_lipoprotein_lipid_attachment_site_profile.	5	-	-
1F273_PE003	1F273_PE003_26	Antitoxin_ParD_[Vibrio_cholerae_O1_biovar_El_Tor_str._N16961]	SwissProt	53.488	-	-	-	-	-	-	-	-	Antitoxin_ParD_[Vibrio_cholerae_O1_biovar_El_Tor_str._N16961]	53.488	-	-	Bacterial_antitoxin_of_ParD_toxin-antitoxin_type_II_system_and_RHH	0.00017	-	-	-	-
1F273_PE003	1F273_PE003_27	hypothetical_protein	none	NA	-	-	-	-	-	-	-	-	-	-	-	-	-	-	-	-	-	-
1F273_PE003	1F273_PE003_28	REFSEQ_putative_transcription_regulator	VOG	1.5e-07	REFSEQ_putative_transcription_regulator	1.5e-07	-	-	-	-	-	-	-	-	-	-	Phage_protein	1.1e-09	-	-	-	-
1F273_PE003	1F273_PE003_29	N(4)-acetylcytidine_amidohydrolase;_Short	SwissProt	65.657	REFSEQ_hypothetical_protein	6.7e-05	-	-	-	-	-	-	N(4)-acetylcytidine_amidohydrolase;_Short	65.657	-	-	ASCH_domain	4.3e-14	-	-	PUA_domain-like	9.44e-28
10N.222.45.E8_PE001	10N.222.45.E8_PE001_1	hypothetical_protein	none	NA	-	-	-	-	-	-	-	-	-	-	-	-	-	-	-	-	-	-
10N.222.45.E8_PE001	10N.222.45.E8_PE001_2	REFSEQ_replication_initiation_protein	VOG	2.7e-05	REFSEQ_replication_initiation_protein	2.7e-05	-	-	-	-	-	-	-	-	-	-	-	-	-	-	-	-
10N.222.45.E8_PE001	10N.222.45.E8_PE001_3	hypothetical_protein	none	NA	REFSEQ_hypothetical_protein	4.6e-05	-	-	-	-	-	-	-	-	-	-	-	-	-	-	-	-
10N.222.45.E8_PE001	10N.222.45.E8_PE001_4	sp|Q38199|GIN_BPD10_Serine_recombinase_gin	VOG	2.1e-42	sp|Q38199|GIN_BPD10_Serine_recombinase_gin	2.1e-42	-	-	-	-	-	-	-	-	-	-	Helix-turn-helix_domain_of_resolvase	0.012	Resolvase/invertase-type_recombinase_catalytic_domain_profile.	33.7196	Homeodomain-like	1.79e-05
10N.222.45.E8_PE001	10N.222.45.E8_PE001_5	MrcB-like,_N-terminal_domain	Pfam	3.4e-24	-	-	-	-	-	-	-	-	-	-	-	-	MrcB-like,_N-terminal_domain	3.4e-24	-	-	-	-
10N.222.45.E8_PE001	10N.222.45.E8_PE001_6	sp|Q38199|GIN_BPD10_Serine_recombinase_gin	VOG	3.1e-41	sp|Q38199|GIN_BPD10_Serine_recombinase_gin	3.1e-41	-	-	-	-	-	-	-	-	-	-	Recombinase_zinc_beta_ribbon_domain	5.8e-05	Resolvase/invertase-type_recombinase_catalytic_domain_profile.	13.1564	Resolvase-like	2.88e-13
10N.222.45.E8_PE001	10N.222.45.E8_PE001_7	UPF0153_protein_VC_1057_[Vibrio_cholerae_O1_biovar_El_Tor_str._N16961]	SwissProt	62.195	REFSEQ_hypothetical_protein	5.3e-06	-	-	-	-	-	-	UPF0153_protein_VC_1057_[Vibrio_cholerae_O1_biovar_El_Tor_str._N16961]	62.195	-	-	-	-	-	-	-	-
10N.222.45.E8_PE001	10N.222.45.E8_PE001_8	Putative_zinc-_or_iron-chelating_domain	Pfam	2.3e-07	-	-	-	-	-	-	-	-	UPF0260_protein_VS_0923_[Vibrio_atlanticus_LGP32]	97.931	-	-	Putative_zinc-_or_iron-chelating_domain	2.3e-07	-	-	-	-
10N.222.45.E8_PE001	10N.222.45.E8_PE001_9	hypothetical_protein	none	NA	REFSEQ_hypothetical_protein	1.3e-05	-	-	-	-	-	-	-	-	-	-	-	-	-	-	-	-
10N.222.45.E8_PE001	10N.222.45.E8_PE001_10	sp|P06723|VINT_BP186_Integrase	VOG	1e-108	sp|P06723|VINT_BP186_Integrase	1e-108	-	-	-	-	-	-	-	-	-	-	Phage_integrase_family	1.2e-13	Tyrosine_recombinase_domain_profile.	27.2603	DNA_breaking-rejoining_enzymes	1.03e-36
10N.222.45.E8_PE001	10N.222.45.E8_PE001_11	PD-T4-4__PD-T4-4_B	defensefinder	1.4e-12	-	-	PD-T4-4__PD-T4-4_B	1.4e-12	PD-T4-4__PD-T4-4_B	0.14	-	-	-	-	-	-	-	-	-	-	-	-
10N.222.45.E8_PE001	10N.222.45.E8_PE001_12	PD-T4-4__PD-T4-4_A	defensefinder	3.5e-86	sp|P03754|EA59_LAMBD_Protein_ea59	9.1e-07	PD-T4-4__PD-T4-4_A	3.5e-86	Retron_I_B__ATPase_TOPRIM_COG3593	0.62	-	-	-	-	-	-	AAA_ATPase_domain	6e-18	-	-	P-loop_containing_nucleoside_triphosphate_hydrolases	1.43e-14
10N.222.45.E8_PE001	10N.222.45.E8_PE001_13	sp|Q38441|YOR5_BPSPP_Uncharacterized_10.3_kDa_protein_in_GP2-GP6_intergenic_region	VOG	9.6e-10	sp|Q38441|YOR5_BPSPP_Uncharacterized_10.3_kDa_protein_in_GP2-GP6_intergenic_region	9.6e-10	-	-	-	-	-	-	-	-	-	-	Bacteriophage_CI_repressor_C-terminal_domain	3.2e-08	-	-	-	-
10N.222.45.E8_PE001	10N.222.45.E8_PE001_14	sp|P21681|VAPL_BP186_Protein_apl	VOG	3.1e-26	sp|P21681|VAPL_BP186_Protein_apl	3.1e-26	-	-	-	-	-	-	-	-	-	-	-	-	-	-	-	-
10N.222.45.E8_PE001	10N.222.45.E8_PE001_15	hypothetical_protein	none	NA	REFSEQ_hypothetical_protein	2e-44	-	-	-	-	-	-	-	-	-	-	-	-	-	-	-	-
10N.222.45.E8_PE001	10N.222.45.E8_PE001_16	sp|P21316|YR7B_ECOLX_Protein_ORFb_in_retron_Ec67	VOG	4.2e-57	sp|P21316|YR7B_ECOLX_Protein_ORFb_in_retron_Ec67	4.2e-57	-	-	-	-	-	-	-	-	-	-	Phage_regulatory_protein_CII_(CP76)	4.3e-38	-	-	-	-
10N.222.45.E8_PE001	10N.222.45.E8_PE001_17	hypothetical_protein	none	NA	-	-	-	-	-	-	-	-	-	-	-	-	-	-	-	-	-	-
10N.222.45.E8_PE001	10N.222.45.E8_PE001_18	hypothetical_protein	none	NA	-	-	-	-	-	-	-	-	-	-	-	-	-	-	-	-	-	-
10N.222.45.E8_PE001	10N.222.45.E8_PE001_19	hypothetical_protein	none	NA	REFSEQ_hypothetical_protein	1.2e-41	-	-	-	-	-	-	-	-	-	-	-	-	-	-	-	-
10N.222.45.E8_PE001	10N.222.45.E8_PE001_20	hypothetical_protein	none	NA	REFSEQ_hypothetical_protein	8.7e-32	-	-	-	-	-	-	-	-	-	-	-	-	-	-	-	-
10N.222.45.E8_PE001	10N.222.45.E8_PE001_21	hypothetical_protein	none	NA	-	-	-	-	-	-	-	-	-	-	-	-	-	-	-	-	-	-
10N.222.45.E8_PE001	10N.222.45.E8_PE001_22	hypothetical_protein	none	NA	REFSEQ_coil_containing_protein	0	-	-	-	-	-	-	-	-	-	-	-	-	-	-	-	-
10N.222.45.E8_PE001	10N.222.45.E8_PE001_23	hypothetical_protein	none	NA	-	-	-	-	-	-	-	-	-	-	-	-	-	-	-	-	-	-
10N.222.45.E8_PE001	10N.222.45.E8_PE001_24	hypothetical_protein	none	NA	REFSEQ_hypothetical_protein	2.6e-39	-	-	-	-	-	-	-	-	-	-	-	-	-	-	-	-
10N.222.45.E8_PE001	10N.222.45.E8_PE001_25	sp|P08711|VPB_BP186_Late_control_gene_B_protein	VOG	5.1e-39	sp|P08711|VPB_BP186_Late_control_gene_B_protein	5.1e-39	-	-	-	-	-	-	-	-	-	-	Ogr/Delta-like_zinc_finger	2.1e-06	-	-	-	-
10N.222.45.E8_PE001	10N.222.45.E8_PE001_26	sp|Q6QGD5|PORTL_BPT5_Portal_protein	VOG	5.1e-52	sp|Q6QGD5|PORTL_BPT5_Portal_protein	5.1e-52	-	-	-	-	-	-	-	-	phage_portal_protein	7.6e-59	Phage_portal_protein	1.8e-08	-	-	-	-
10N.222.45.E8_PE001	10N.222.45.E8_PE001_27	sp|P25479|VPP_BPP2_Terminase,_ATPase_subunit	VOG	3.1e-241	sp|P25479|VPP_BPP2_Terminase,_ATPase_subunit	3.1e-241	-	-	-	-	-	-	Probable_terminase,_ATPase_subunit;_AltName:_Full	50	-	-	Putative_ATPase_subunit_of_terminase_(gpP-like)	1e-05	-	-	-	-
10N.222.45.E8_PE001	10N.222.45.E8_PE001_28	sp|P25478|SCAF_BPP2_Capsid_assembly_scaffolding_protein	VOG	2.4e-82	sp|P25478|SCAF_BPP2_Capsid_assembly_scaffolding_protein	2.4e-82	-	-	-	-	-	-	-	-	-	-	Phage_capsid_scaffolding_protein_(GPO)_serine_peptidase	1.1e-41	-	-	-	-
10N.222.45.E8_PE001	10N.222.45.E8_PE001_29	sp|P25477|CAPSD_BPP2_Capsid_proteins	VOG	1e-107	sp|P25477|CAPSD_BPP2_Capsid_proteins	1e-107	-	-	-	-	-	-	-	-	phage_major_capsid_protein,_P2_family	6.2e-91	Phage_major_capsid_protein,_P2_family	7.9e-88	-	-	-	-
10N.222.45.E8_PE001	10N.222.45.E8_PE001_30	sp|P25476|VPM_BPP2_Terminase,_endonuclease_subunit	VOG	2.7e-81	sp|P25476|VPM_BPP2_Terminase,_endonuclease_subunit	2.7e-81	-	-	-	-	-	-	-	-	-	-	Phage_small_terminase_subunit	2.9e-30	-	-	-	-
10N.222.45.E8_PE001	10N.222.45.E8_PE001_31	sp|P25475|VPL_BPP2_Head_completion/stabilization_protein	VOG	3e-37	sp|P25475|VPL_BPP2_Head_completion/stabilization_protein	3e-37	-	-	-	-	-	-	-	-	-	-	Phage_head_completion_protein_(GPL)	1.6e-09	-	-	-	-
10N.222.45.E8_PE001	10N.222.45.E8_PE001_32	sp|P36933|VPR_BPP2_Tail_completion_protein_R	VOG	4.9e-45	sp|P36933|VPR_BPP2_Tail_completion_protein_R	4.9e-45	-	-	-	-	-	-	-	-	-	-	P2_phage_tail_completion_protein_R_(GpR)	6.4e-17	-	-	-	-
10N.222.45.E8_PE001	10N.222.45.E8_PE001_33	sp|P36934|VPS_BPP2_Tail_completion_protein_S	VOG	8.8e-30	sp|P36934|VPS_BPP2_Tail_completion_protein_S	8.8e-30	-	-	-	-	-	-	-	-	-	-	-	-	-	-	-	-
10N.222.45.E8_PE001	10N.222.45.E8_PE001_34	sp|P51725|YO23_BPHC1_Putative_tail_sheath_protein	VOG	1.7e-180	sp|P51725|YO23_BPHC1_Putative_tail_sheath_protein	1.7e-180	-	-	-	-	-	-	-	-	-	-	Protein_of_unknown_function_(DUF2586)	9.5e-128	-	-	-	-
10N.222.45.E8_PE001	10N.222.45.E8_PE001_35	sp|P51726|YO24_BPHC1_Putative_tail_tube_protein	VOG	4.7e-77	sp|P51726|YO24_BPHC1_Putative_tail_tube_protein	4.7e-77	-	-	-	-	-	-	-	-	-	-	Bacteriophage_HP1,_Orf24	1.6e-52	-	-	-	-
10N.222.45.E8_PE001	10N.222.45.E8_PE001_36	sp|P41039|YBII_ECOLI_Uncharacterized_protein_YbiI	VOG	1.1e-15	sp|P41039|YBII_ECOLI_Uncharacterized_protein_YbiI	1.1e-15	-	-	-	-	-	-	-	-	-	-	Prokaryotic_dksA/traR_C4-type_zinc_finger	0.0013	Prokaryotic_dksA_C4-type_zinc_finger_profiles.	11.8592	-	-
10N.222.45.E8_PE001	10N.222.45.E8_PE001_37	REFSEQ_holin	VOG	6.5e-46	REFSEQ_holin	6.5e-46	-	-	-	-	-	-	-	-	-	-	Bacteriophage_holin_family_HP1	0.00063	-	-	-	-
10N.222.45.E8_PE001	10N.222.45.E8_PE001_38	sp|O80288|ENLYS_BPPS3_SAR-endolysin	VOG	8.3e-29	sp|O80288|ENLYS_BPPS3_SAR-endolysin	8.3e-29	-	-	-	-	-	-	-	-	-	-	Phage_lysozyme	2.7e-24	-	-	Lysozyme-like	2.35e-47
10N.222.45.E8_PE001	10N.222.45.E8_PE001_39	REFSEQ_Rz-like_spanin	VOG	2.5e-49	REFSEQ_Rz-like_spanin	2.5e-49	-	-	-	-	-	-	-	-	-	-	-	-	-	-	-	-
10N.222.45.E8_PE001	10N.222.45.E8_PE001_40	sp|P51730|YO26_BPHC1_Uncharacterized_11.3_kDa_protein_in_lys_3'region	VOG	9.8e-38	sp|P51730|YO26_BPHC1_Uncharacterized_11.3_kDa_protein_in_lys_3'region	9.8e-38	-	-	-	-	-	-	-	-	-	-	Phage_tail_assembly_chaperone	7.7e-11	-	-	-	-
10N.222.45.E8_PE001	10N.222.45.E8_PE001_41	sp|P51731|TMP_BPHC1_Probable_tape_measure_protein	VOG	1.7e-65	sp|P51731|TMP_BPHC1_Probable_tape_measure_protein	1.7e-65	-	-	-	-	-	-	-	-	phage_tail_tape_measure_protein	5.4e-19	Phage-related_minor_tail_protein	6.3e-26	-	-	-	-
10N.222.45.E8_PE001	10N.222.45.E8_PE001_42	sp|P51732|YO28_BPHC1_Uncharacterized_12.7_kDa_protein_in_lys_3'region	VOG	5e-52	sp|P51732|YO28_BPHC1_Uncharacterized_12.7_kDa_protein_in_lys_3'region	5e-52	-	-	-	-	-	-	Uncharacterized_12.7_kDa_protein_in_lys_3'region;_AltName:_Full	53.608	-	-	Protein_of_unknown_function_(DUF2590)	2.7e-33	-	-	-	-
10N.222.45.E8_PE001	10N.222.45.E8_PE001_43	sp|P51767|BPJ_BPP2_Baseplate_protein_J	VOG	7.6e-68	sp|P51767|BPJ_BPP2_Baseplate_protein_J	7.6e-68	-	-	-	-	-	-	-	-	-	-	Baseplate_J-like_protein	2.6e-24	-	-	-	-
10N.222.45.E8_PE001	10N.222.45.E8_PE001_44	sp|P51734|TAIL1_BPHC1_Putative_tail_protein_gp30	VOG	8.9e-87	sp|P51734|TAIL1_BPHC1_Putative_tail_protein_gp30	8.9e-87	-	-	-	-	-	-	-	-	-	-	-	-	-	-	-	-
10N.222.45.E8_PE001	10N.222.45.E8_PE001_45	REFSEQ_tail_fiber_protein	VOG	5.5e-53	REFSEQ_tail_fiber_protein	5.5e-53	-	-	-	-	-	-	-	-	-	-	Pectate_lyase_superfamily_protein	0.00046	-	-	Pectin_lyase-like	1.38e-12
10N.222.45.E8_PE001	10N.222.45.E8_PE001_46	sp|P51738|YO34_BPHC1_Uncharacterized_20.8_kDa_protein_in_lys_3'region	VOG	2.4e-76	sp|P51738|YO34_BPHC1_Uncharacterized_20.8_kDa_protein_in_lys_3'region	2.4e-76	-	-	-	-	-	-	-	-	-	-	-	-	-	-	-	-
10N.222.45.E8_PE001	10N.222.45.E8_PE001_47	sp|P51739|YO35_BPHC1_Uncharacterized_58.7_kDa_protein_in_lys_3'region	VOG	2.4e-110	sp|P51739|YO35_BPHC1_Uncharacterized_58.7_kDa_protein_in_lys_3'region	2.4e-110	-	-	-	-	-	-	-	-	-	-	-	-	-	-	-	-
10N.222.45.E8_PE001	10N.222.45.E8_PE001_48	sp|P51739|YO35_BPHC1_Uncharacterized_58.7_kDa_protein_in_lys_3'region	VOG	6.5e-87	sp|P51739|YO35_BPHC1_Uncharacterized_58.7_kDa_protein_in_lys_3'region	6.5e-87	-	-	-	-	-	-	-	-	-	-	-	-	-	-	gp5_N-terminal_domain-like	2.51e-10
10N.222.45.E8_PE001	10N.222.45.E8_PE001_49	hypothetical_protein	none	NA	REFSEQ_hypothetical_protein	2.4e-37	-	-	-	-	-	-	-	-	-	-	-	-	-	-	-	-
10N.222.45.E8_PE001	10N.222.45.E8_PE001_50	hypothetical_protein	none	NA	-	-	-	-	-	-	-	-	-	-	-	-	-	-	-	-	-	-
10N.222.45.E8_PE002	10N.222.45.E8_PE002_1	sp|Q9NJD8|GMPR_ONCVO_GMP_reductase	VOG	9e-21	sp|Q9NJD8|GMPR_ONCVO_GMP_reductase	9e-21	-	-	-	-	-	-	GMP_reductase;_AltName:_Full	100	-	-	IMP_dehydrogenase_/_GMP_reductase_domain	1.6e-06	-	-	Inosine_monophosphate_dehydrogenase_(IMPDH)	2.88e-15
10N.222.45.E8_PE002	10N.222.45.E8_PE002_2	sp|P06723|VINT_BP186_Integrase	VOG	2.5e-120	sp|P06723|VINT_BP186_Integrase	2.5e-120	-	-	-	-	-	-	-	-	-	-	Phage_integrase_family	4.3e-07	Tyrosine_recombinase_domain_profile.	26.5173	DNA_breaking-rejoining_enzymes	2.06e-35
10N.222.45.E8_PE002	10N.222.45.E8_PE002_3	hypothetical_protein	none	NA	-	-	-	-	-	-	-	-	-	-	-	-	-	-	-	-	-	-
10N.222.45.E8_PE002	10N.222.45.E8_PE002_4	RM_Type_IV__Type_IV_REases	defensefinder	1.2e-23	REFSEQ_HNH_endonuclease	1.7e-12	RM_Type_IV__Type_IV_REases	1.2e-23	RM_Type_IV__Type_IV_REases	0.012	-	-	-	-	-	-	HNH_endonuclease	8.4e-07	-	-	-	-
10N.222.45.E8_PE002	10N.222.45.E8_PE002_5	Septu__PtuA	defensefinder	1.2e-50	sp|P03754|EA59_LAMBD_Protein_ea59	2.7e-09	Septu__PtuA	1.2e-50	Septu__PtuA_2	0.0027	-	-	-	-	-	-	AAA_domain,_putative_AbiEii_toxin,_Type_IV_TA_system	2.4e-10	-	-	P-loop_containing_nucleoside_triphosphate_hydrolases	2.35e-18
10N.222.45.E8_PE002	10N.222.45.E8_PE002_6	Septu__PtuB	defensefinder	5.5e-34	REFSEQ_HNH_endonuclease	3.6e-07	Septu__PtuB	5.5e-34	Septu__PtuB	0.0055	-	-	-	-	-	-	-	-	-	-	-	-
10N.222.45.E8_PE002	10N.222.45.E8_PE002_7	hypothetical_protein	none	NA	-	-	-	-	-	-	-	-	-	-	-	-	-	-	-	-	-	-
10N.222.45.E8_PE002	10N.222.45.E8_PE002_8	hypothetical_protein	none	NA	-	-	-	-	-	-	-	-	-	-	-	-	-	-	-	-	-	-
10N.222.45.E8_PE002	10N.222.45.E8_PE002_9	Bacteriophage_CI_repressor_C-terminal_domain	Pfam	3.2e-12	sp|Q38441|YOR5_BPSPP_Uncharacterized_10.3_kDa_protein_in_GP2-GP6_intergenic_region	2.5e-07	-	-	-	-	-	-	-	-	-	-	Bacteriophage_CI_repressor_C-terminal_domain	3.2e-12	-	-	-	-
10N.222.45.E8_PE002	10N.222.45.E8_PE002_10	sp|P21681|VAPL_BP186_Protein_apl	VOG	3.4e-24	sp|P21681|VAPL_BP186_Protein_apl	3.4e-24	-	-	-	-	-	-	-	-	-	-	-	-	-	-	-	-
10N.222.45.E8_PE002	10N.222.45.E8_PE002_11	sp|P21316|YR7B_ECOLX_Protein_ORFb_in_retron_Ec67	VOG	8.3e-52	sp|P21316|YR7B_ECOLX_Protein_ORFb_in_retron_Ec67	8.3e-52	-	-	-	-	-	-	-	-	-	-	Phage_regulatory_protein_CII_(CP76)	1.5e-38	-	-	-	-
10N.222.45.E8_PE002	10N.222.45.E8_PE002_12	hypothetical_protein	none	NA	-	-	-	-	-	-	-	-	-	-	-	-	-	-	-	-	-	-
10N.222.45.E8_PE002	10N.222.45.E8_PE002_13	hypothetical_protein	none	NA	-	-	-	-	-	-	-	-	-	-	-	-	-	-	-	-	-	-
10N.222.45.E8_PE002	10N.222.45.E8_PE002_14	sp|P21318|YR7D_ECOLX_Protein_ORFd_in_retron_Ec67	VOG	2.6e-26	sp|P21318|YR7D_ECOLX_Protein_ORFd_in_retron_Ec67	2.6e-26	-	-	-	-	-	-	-	-	-	-	Domain_of_unknown_function_(DUF3850)	1.2e-15	-	-	PUA_domain-like	2.82e-07
10N.222.45.E8_PE002	10N.222.45.E8_PE002_15	hypothetical_protein	none	NA	REFSEQ_hypothetical_protein	1.4e-54	-	-	-	-	-	-	-	-	-	-	-	-	-	-	-	-
10N.222.45.E8_PE002	10N.222.45.E8_PE002_16	hypothetical_protein	none	NA	REFSEQ_hypothetical_protein	5.3e-38	-	-	-	-	-	-	-	-	-	-	-	-	-	-	-	-
10N.222.45.E8_PE002	10N.222.45.E8_PE002_17	hypothetical_protein	none	NA	REFSEQ_hypothetical_protein	5.4e-32	-	-	-	-	-	-	-	-	-	-	-	-	-	-	-	-
10N.222.45.E8_PE002	10N.222.45.E8_PE002_18	sp|Q06419|VPA_BPP2_Replication_gene_A_protein	VOG	1.2e-240	sp|Q06419|VPA_BPP2_Replication_gene_A_protein	1.2e-240	-	-	-	-	-	-	-	-	-	-	Bacteriophage_replication_gene_A_protein_(GPA)	2.8e-109	-	-	-	-
10N.222.45.E8_PE002	10N.222.45.E8_PE002_19	hypothetical_protein	none	NA	REFSEQ_hypothetical_protein	1.2e-26	-	-	-	-	-	-	-	-	-	-	-	-	-	-	-	-
10N.222.45.E8_PE002	10N.222.45.E8_PE002_20	sp|P08711|VPB_BP186_Late_control_gene_B_protein	VOG	6.2e-32	sp|P08711|VPB_BP186_Late_control_gene_B_protein	6.2e-32	-	-	-	-	-	-	-	-	-	-	Ogr/Delta-like_zinc_finger	1e-13	-	-	-	-
10N.222.45.E8_PE002	10N.222.45.E8_PE002_21	hypothetical_protein	none	NA	-	-	-	-	-	-	-	-	-	-	-	-	-	-	-	-	-	-
10N.222.45.E8_PE002	10N.222.45.E8_PE002_22	sp|P68661|YBCO_ECOLI_Putative_nuclease_YbcO	VOG	5.9e-05	sp|P68661|YBCO_ECOLI_Putative_nuclease_YbcO	5.9e-05	-	-	-	-	-	-	-	-	-	-	-	-	-	-	-	-
10N.222.45.E8_PE002	10N.222.45.E8_PE002_23	hypothetical_protein	none	NA	-	-	-	-	-	-	-	-	-	-	-	-	-	-	-	-	-	-
10N.222.45.E8_PE002	10N.222.45.E8_PE002_24	sp|Q6QGD5|PORTL_BPT5_Portal_protein	VOG	6.8e-50	sp|Q6QGD5|PORTL_BPT5_Portal_protein	6.8e-50	-	-	-	-	-	-	-	-	phage_portal_protein	2.7e-60	-	-	-	-	-	-
10N.222.45.E8_PE002	10N.222.45.E8_PE002_25	sp|P25479|VPP_BPP2_Terminase,_ATPase_subunit	VOG	3.7e-255	sp|P25479|VPP_BPP2_Terminase,_ATPase_subunit	3.7e-255	-	-	-	-	-	-	Probable_terminase,_ATPase_subunit;_AltName:_Full	50.507	-	-	Putative_ATPase_subunit_of_terminase_(gpP-like)	1.3e-08	-	-	-	-
10N.222.45.E8_PE002	10N.222.45.E8_PE002_26	sp|P25478|SCAF_BPP2_Capsid_assembly_scaffolding_protein	VOG	1.2e-78	sp|P25478|SCAF_BPP2_Capsid_assembly_scaffolding_protein	1.2e-78	-	-	-	-	-	-	-	-	-	-	Phage_capsid_scaffolding_protein_(GPO)_serine_peptidase	2.2e-41	-	-	-	-
10N.222.45.E8_PE002	10N.222.45.E8_PE002_27	sp|P25477|CAPSD_BPP2_Capsid_proteins	VOG	8.4e-107	sp|P25477|CAPSD_BPP2_Capsid_proteins	8.4e-107	-	-	-	-	-	-	-	-	phage_major_capsid_protein,_P2_family	7.3e-90	Phage_major_capsid_protein,_P2_family	9.2e-86	-	-	-	-
10N.222.45.E8_PE002	10N.222.45.E8_PE002_28	sp|P25476|VPM_BPP2_Terminase,_endonuclease_subunit	VOG	2.4e-74	sp|P25476|VPM_BPP2_Terminase,_endonuclease_subunit	2.4e-74	-	-	-	-	-	-	-	-	-	-	Phage_small_terminase_subunit	4.2e-30	-	-	-	-
10N.222.45.E8_PE002	10N.222.45.E8_PE002_29	sp|P25475|VPL_BPP2_Head_completion/stabilization_protein	VOG	6.2e-35	sp|P25475|VPL_BPP2_Head_completion/stabilization_protein	6.2e-35	-	-	-	-	-	-	-	-	-	-	Phage_head_completion_protein_(GPL)	1.2e-05	-	-	-	-
10N.222.45.E8_PE002	10N.222.45.E8_PE002_30	sp|P36933|VPR_BPP2_Tail_completion_protein_R	VOG	2.4e-43	sp|P36933|VPR_BPP2_Tail_completion_protein_R	2.4e-43	-	-	-	-	-	-	-	-	-	-	P2_phage_tail_completion_protein_R_(GpR)	1.2e-16	-	-	-	-
10N.222.45.E8_PE002	10N.222.45.E8_PE002_31	sp|P36934|VPS_BPP2_Tail_completion_protein_S	VOG	1.9e-29	sp|P36934|VPS_BPP2_Tail_completion_protein_S	1.9e-29	-	-	-	-	-	-	-	-	-	-	-	-	-	-	-	-
10N.222.45.E8_PE002	10N.222.45.E8_PE002_32	sp|P51725|YO23_BPHC1_Putative_tail_sheath_protein	VOG	1.3e-179	sp|P51725|YO23_BPHC1_Putative_tail_sheath_protein	1.3e-179	-	-	-	-	-	-	-	-	-	-	Protein_of_unknown_function_(DUF2586)	3.3e-130	-	-	-	-
10N.222.45.E8_PE002	10N.222.45.E8_PE002_33	sp|P51726|YO24_BPHC1_Putative_tail_tube_protein	VOG	6.5e-76	sp|P51726|YO24_BPHC1_Putative_tail_tube_protein	6.5e-76	-	-	-	-	-	-	-	-	-	-	Bacteriophage_HP1,_Orf24	4.8e-52	-	-	-	-
10N.222.45.E8_PE002	10N.222.45.E8_PE002_34	sp|P41039|YBII_ECOLI_Uncharacterized_protein_YbiI	VOG	1.2e-16	sp|P41039|YBII_ECOLI_Uncharacterized_protein_YbiI	1.2e-16	-	-	-	-	-	-	-	-	phage/conjugal_plasmid_C-4_type_zinc_finger_protein,_TraR_family	2.2e-13	Prokaryotic_dksA/traR_C4-type_zinc_finger	0.011	Prokaryotic_dksA_C4-type_zinc_finger_profiles.	12.3118	Glucocorticoid_receptor-like_(DNA-binding_domain)	1.14e-05
10N.222.45.E8_PE002	10N.222.45.E8_PE002_35	Family_of_unknown_function_(DUF5675)	Pfam	7.8e-17	REFSEQ_hypothetical_protein	8.2e-32	-	-	-	-	-	-	-	-	-	-	Family_of_unknown_function_(DUF5675)	7.8e-17	-	-	-	-
10N.222.45.E8_PE002	10N.222.45.E8_PE002_36	Holin_of_3TMs,_for_gene-transfer_release	Pfam	2.4e-08	REFSEQ_hypothetical_protein	5.5e-34	-	-	-	-	-	-	-	-	-	-	Holin_of_3TMs,_for_gene-transfer_release	2.4e-08	-	-	-	-
10N.222.45.E8_PE002	10N.222.45.E8_PE002_37	sp|Q05239|VG30_BPML5_Gene_30_protein	VOG	4.4e-11	sp|Q05239|VG30_BPML5_Gene_30_protein	4.4e-11	-	-	-	-	-	-	-	-	-	-	-	-	-	-	-	-
10N.222.45.E8_PE002	10N.222.45.E8_PE002_38	sp|P51730|YO26_BPHC1_Uncharacterized_11.3_kDa_protein_in_lys_3'region	VOG	7.6e-39	sp|P51730|YO26_BPHC1_Uncharacterized_11.3_kDa_protein_in_lys_3'region	7.6e-39	-	-	-	-	-	-	-	-	-	-	Phage_tail_assembly_chaperone	1.9e-13	-	-	-	-
10N.222.45.E8_PE002	10N.222.45.E8_PE002_39	sp|P51731|TMP_BPHC1_Probable_tape_measure_protein	VOG	4.5e-58	sp|P51731|TMP_BPHC1_Probable_tape_measure_protein	4.5e-58	-	-	-	-	-	-	-	-	phage_tail_tape_measure_protein	2.4e-19	Phage-related_minor_tail_protein	6.4e-26	-	-	-	-
10N.222.45.E8_PE002	10N.222.45.E8_PE002_40	sp|P51732|YO28_BPHC1_Uncharacterized_12.7_kDa_protein_in_lys_3'region	VOG	4.6e-50	sp|P51732|YO28_BPHC1_Uncharacterized_12.7_kDa_protein_in_lys_3'region	4.6e-50	-	-	-	-	-	-	Uncharacterized_12.7_kDa_protein_in_lys_3'region;_AltName:_Full	53.465	-	-	Protein_of_unknown_function_(DUF2590)	9e-32	-	-	-	-
10N.222.45.E8_PE002	10N.222.45.E8_PE002_41	sp|P51767|BPJ_BPP2_Baseplate_protein_J	VOG	4.1e-64	sp|P51767|BPJ_BPP2_Baseplate_protein_J	4.1e-64	-	-	-	-	-	-	-	-	-	-	Baseplate_J-like_protein	2.6e-26	-	-	-	-
10N.222.45.E8_PE002	10N.222.45.E8_PE002_42	sp|P51734|TAIL1_BPHC1_Putative_tail_protein_gp30	VOG	3.5e-69	sp|P51734|TAIL1_BPHC1_Putative_tail_protein_gp30	3.5e-69	-	-	-	-	-	-	-	-	-	-	-	-	-	-	-	-
10N.222.45.E8_PE002	10N.222.45.E8_PE002_43	sp|P51735|FIB31_BPHC1_Probable_tail_fiber_protein	VOG	9.3e-48	sp|P51735|FIB31_BPHC1_Probable_tail_fiber_protein	9.3e-48	-	-	-	-	-	-	-	-	-	-	Phage_tail-collar_fibre_protein	1e-18	-	-	-	-
10N.222.45.E8_PE002	10N.222.45.E8_PE002_44	hypothetical_protein	none	NA	REFSEQ_hypothetical_protein	5.7e-15	-	-	-	-	-	-	-	-	-	-	-	-	-	-	-	-
10N.222.45.E8_PE002	10N.222.45.E8_PE002_45	REFSEQ_tail_fiber_protein	VOG	6e-21	REFSEQ_tail_fiber_protein	6e-21	-	-	-	-	-	-	-	-	-	-	Phage_tail_assembly_chaperone_protein	8.9e-16	-	-	-	-
10N.222.45.E8_PE002	10N.222.45.E8_PE002_46	sp|P51738|YO34_BPHC1_Uncharacterized_20.8_kDa_protein_in_lys_3'region	VOG	3.4e-76	sp|P51738|YO34_BPHC1_Uncharacterized_20.8_kDa_protein_in_lys_3'region	3.4e-76	-	-	-	-	-	-	-	-	-	-	-	-	-	-	-	-
10N.222.45.E8_PE002	10N.222.45.E8_PE002_47	sp|P51739|YO35_BPHC1_Uncharacterized_58.7_kDa_protein_in_lys_3'region	VOG	1e-102	sp|P51739|YO35_BPHC1_Uncharacterized_58.7_kDa_protein_in_lys_3'region	1e-102	-	-	-	-	-	-	-	-	-	-	-	-	-	-	-	-
10N.222.45.E8_PE002	10N.222.45.E8_PE002_48	sp|P51739|YO35_BPHC1_Uncharacterized_58.7_kDa_protein_in_lys_3'region	VOG	7.9e-87	sp|P51739|YO35_BPHC1_Uncharacterized_58.7_kDa_protein_in_lys_3'region	7.9e-87	-	-	-	-	-	-	-	-	-	-	-	-	-	-	gp5_N-terminal_domain-like	1.91e-10
10N.222.45.E8_PE002	10N.222.45.E8_PE002_49	hypothetical_protein	none	NA	REFSEQ_hypothetical_protein	3.2e-33	-	-	-	-	-	-	-	-	-	-	-	-	-	-	-	-
10N.222.45.E8_PE002	10N.222.45.E8_PE002_50	sp|P51739|YO35_BPHC1_Uncharacterized_58.7_kDa_protein_in_lys_3'region	VOG	1.9e-06	sp|P51739|YO35_BPHC1_Uncharacterized_58.7_kDa_protein_in_lys_3'region	1.9e-06	-	-	-	-	-	-	-	-	-	-	-	-	-	-	-	-
10N.222.45.E8_PE002	10N.222.45.E8_PE002_51	hypothetical_protein	none	NA	-	-	-	-	-	-	-	-	-	-	-	-	-	-	-	-	-	-
10N.222.45.E8_PE002	10N.222.45.E8_PE002_52	hypothetical_protein	none	NA	REFSEQ_hypothetical_protein	1.2e-06	-	-	-	-	-	-	-	-	-	-	-	-	-	-	-	-
10N.222.45.E8_PE002	10N.222.45.E8_PE002_53	sp|O34449|YOQD_BACSU_SPbeta_prophage-derived_putative_antirepressor_protein_YoqD	VOG	4.4e-36	sp|O34449|YOQD_BACSU_SPbeta_prophage-derived_putative_antirepressor_protein_YoqD	4.4e-36	-	-	-	-	-	-	-	-	phage_regulatory_protein,_Rha_family	2.7e-24	Phage_regulatory_protein_Rha_(Phage_pRha)	1.9e-25	-	-	-	-
10N.222.46.E12_PE001	10N.222.46.E12_PE001_1	sp|P46495|Y1572_HAEIN_Putative_integrase/recombinase_HI_1572	VOG	6.4e-54	sp|P46495|Y1572_HAEIN_Putative_integrase/recombinase_HI_1572	6.4e-54	-	-	-	-	-	-	-	-	-	-	Phage_integrase_family	3.6e-19	Tyrosine_recombinase_domain_profile.	25.4512	DNA_breaking-rejoining_enzymes	3.24e-41
10N.222.46.E12_PE001	10N.222.46.E12_PE001_2	HIRAN_domain	Pfam	0.0027	REFSEQ_hypothetical_protein	4e-11	-	-	-	-	-	-	-	-	-	-	HIRAN_domain	0.0027	-	-	-	-
10N.222.46.E12_PE001	10N.222.46.E12_PE001_3	HipA-like_C-terminal_domain	Pfam	5.4e-05	-	-	-	-	-	-	-	-	-	-	-	-	HipA-like_C-terminal_domain	5.4e-05	-	-	-	-
10N.222.46.E12_PE001	10N.222.46.E12_PE001_4	hypothetical_protein	none	NA	REFSEQ_hypothetical_protein	3.4e-06	-	-	-	-	-	-	-	-	-	-	-	-	-	-	-	-
10N.222.46.E12_PE001	10N.222.46.E12_PE001_5	hypothetical_protein	none	NA	-	-	-	-	-	-	-	-	-	-	-	-	-	-	-	-	-	-
10N.222.46.E12_PE001	10N.222.46.E12_PE001_6	hypothetical_protein	none	NA	REFSEQ_hypothetical_protein	6.1e-05	-	-	-	-	-	-	-	-	-	-	-	-	-	-	-	-
10N.222.46.E12_PE001	10N.222.46.E12_PE001_7	REFSEQ_head_protein	VOG	6.8e-17	REFSEQ_head_protein	6.8e-17	-	-	-	-	-	-	-	-	-	-	-	-	-	-	-	-
10N.222.46.E12_PE001	10N.222.46.E12_PE001_8	REFSEQ_tail_fiber_protein	VOG	5.9e-17	REFSEQ_tail_fiber_protein	5.9e-17	-	-	-	-	-	-	-	-	-	-	Phage_tail_assembly_chaperone_protein	7.4e-05	-	-	-	-
10N.222.46.E12_PE001	10N.222.46.E12_PE001_9	hypothetical_protein	none	NA	-	-	-	-	-	-	-	-	-	-	-	-	-	-	-	-	-	-
10N.222.46.E12_PE001	10N.222.46.E12_PE001_10	hypothetical_protein	none	NA	REFSEQ_hypothetical_protein	8.2e-05	-	-	-	-	-	-	-	-	-	-	-	-	-	-	-	-
10N.222.46.E12_PE001	10N.222.46.E12_PE001_11	hypothetical_protein	none	NA	-	-	-	-	-	-	-	-	-	-	-	-	-	-	-	-	-	-
10N.222.46.E12_PE001	10N.222.46.E12_PE001_12	sp|Q9XJR4|GPJ_BPPM2_Uncharacterized_protein_Gp-j	VOG	5.3e-13	sp|Q9XJR4|GPJ_BPPM2_Uncharacterized_protein_Gp-j	5.3e-13	-	-	-	-	-	-	-	-	-	-	-	-	-	-	-	-
10N.222.46.E12_PE001	10N.222.46.E12_PE001_13	hypothetical_protein	none	NA	REFSEQ_hypothetical_protein	9.2e-06	-	-	-	-	-	-	-	-	-	-	-	-	-	-	-	-
10N.222.46.E12_PE001	10N.222.46.E12_PE001_14	hypothetical_protein	none	NA	-	-	-	-	-	-	-	-	-	-	-	-	-	-	-	-	-	-
10N.222.46.E12_PE001	10N.222.46.E12_PE001_15	hypothetical_protein	none	NA	REFSEQ_hypothetical_protein	2.3e-07	-	-	-	-	-	-	-	-	-	-	-	-	-	-	-	-
10N.222.46.E12_PE001	10N.222.46.E12_PE001_16	REFSEQ_TMhelix_containing_protein	VOG	1.8e-05	REFSEQ_TMhelix_containing_protein	1.8e-05	-	-	-	-	-	-	-	-	-	-	-	-	-	-	-	-
10N.222.46.E12_PE001	10N.222.46.E12_PE001_17	sp|P15794|CAPSD_BPPM2_Major_capsid_protein_P2	VOG	6e-19	sp|P15794|CAPSD_BPPM2_Major_capsid_protein_P2	6e-19	-	-	-	-	-	-	-	-	-	-	Viral_coat_protein_P2_N-terminal_domain	3.1e-41	-	-	-	-
10N.222.46.E12_PE001	10N.222.46.E12_PE001_18	hypothetical_protein	none	NA	-	-	-	-	-	-	-	-	-	-	-	-	-	-	-	-	-	-
10N.222.46.E12_PE001	10N.222.46.E12_PE001_19	sp|A0A7H0DND1|PG160_MONPV_DNA_packaging_protein_OPG160	VOG	4.2e-10	sp|A0A7H0DND1|PG160_MONPV_DNA_packaging_protein_OPG160	4.2e-10	-	-	-	-	-	-	-	-	-	-	-	-	-	-	P-loop_containing_nucleoside_triphosphate_hydrolases	8.04e-12
10N.222.46.E12_PE001	10N.222.46.E12_PE001_20	hypothetical_protein	none	NA	REFSEQ_hypothetical_protein	7.4e-06	-	-	-	-	-	-	-	-	-	-	-	-	-	-	-	-
10N.222.46.E12_PE001	10N.222.46.E12_PE001_21	hypothetical_protein	none	NA	-	-	-	-	-	-	-	-	-	-	-	-	-	-	-	-	-	-
10N.222.46.E12_PE001	10N.222.46.E12_PE001_22	hypothetical_protein	none	NA	-	-	-	-	-	-	-	-	-	-	-	-	-	-	-	-	-	-
10N.222.46.E12_PE001	10N.222.46.E12_PE001_23	REFSEQ_coil_containing_protein	VOG	2e-157	REFSEQ_coil_containing_protein	2e-157	-	-	-	-	-	-	-	-	-	-	-	-	-	-	-	-
10N.222.46.E12_PE001	10N.222.46.E12_PE001_24	hypothetical_protein	none	NA	-	-	-	-	-	-	-	-	-	-	-	-	-	-	-	-	-	-
10N.222.46.E12_PE001	10N.222.46.E12_PE001_25	REFSEQ_excisionase	VOG	5.7e-34	REFSEQ_excisionase	5.7e-34	-	-	-	-	-	-	-	-	-	-	Pyocin_activator_protein_PrtN	4.9e-16	-	-	-	-
10N.222.46.E12_PE001	10N.222.46.E12_PE001_26	LexA/Signal_peptidase	interpro_SUPERFAMILY	5.62e-25	sp|P18679|RCRO_BPHK0_8.4_kDa_cro_protein	3.5e-09	-	-	-	-	-	-	-	-	-	-	Peptidase_S24-like	3.5e-18	-	-	LexA/Signal_peptidase	5.62e-25
10N.222.46.E12_PE001	10N.222.46.E12_PE001_27	hypothetical_protein	none	NA	-	-	-	-	-	-	-	-	-	-	-	-	-	-	-	-	-	-
10N.222.46.F12_PE001	10N.222.46.F12_PE001_1	sp|P46495|Y1572_HAEIN_Putative_integrase/recombinase_HI_1572	VOG	5.2e-54	sp|P46495|Y1572_HAEIN_Putative_integrase/recombinase_HI_1572	5.2e-54	-	-	-	-	-	-	-	-	-	-	Phage_integrase_family	3.6e-19	Core-binding_(CB)_domain_profile.	8.55043	DNA_breaking-rejoining_enzymes	1.77e-41
10N.222.46.F12_PE001	10N.222.46.F12_PE001_2	HIRAN_domain	Pfam	0.0027	REFSEQ_hypothetical_protein	4e-11	-	-	-	-	-	-	-	-	-	-	HIRAN_domain	0.0027	-	-	-	-
10N.222.46.F12_PE001	10N.222.46.F12_PE001_3	HipA-like_C-terminal_domain	Pfam	5.1e-05	-	-	-	-	-	-	-	-	-	-	-	-	HipA-like_C-terminal_domain	5.1e-05	-	-	-	-
10N.222.46.F12_PE001	10N.222.46.F12_PE001_4	hypothetical_protein	none	NA	REFSEQ_hypothetical_protein	3.4e-06	-	-	-	-	-	-	-	-	-	-	-	-	-	-	-	-
10N.222.46.F12_PE001	10N.222.46.F12_PE001_5	hypothetical_protein	none	NA	-	-	-	-	-	-	-	-	-	-	-	-	-	-	-	-	-	-
10N.222.46.F12_PE001	10N.222.46.F12_PE001_6	hypothetical_protein	none	NA	REFSEQ_hypothetical_protein	6.1e-05	-	-	-	-	-	-	-	-	-	-	-	-	-	-	-	-
10N.222.46.F12_PE001	10N.222.46.F12_PE001_7	REFSEQ_head_protein	VOG	6.8e-17	REFSEQ_head_protein	6.8e-17	-	-	-	-	-	-	-	-	-	-	-	-	-	-	-	-
10N.222.46.F12_PE001	10N.222.46.F12_PE001_8	REFSEQ_tail_fiber_protein	VOG	5.9e-17	REFSEQ_tail_fiber_protein	5.9e-17	-	-	-	-	-	-	-	-	-	-	Phage_tail_assembly_chaperone_protein	7.4e-05	-	-	-	-
10N.222.46.F12_PE001	10N.222.46.F12_PE001_9	hypothetical_protein	none	NA	-	-	-	-	-	-	-	-	-	-	-	-	-	-	-	-	-	-
10N.222.46.F12_PE001	10N.222.46.F12_PE001_10	hypothetical_protein	none	NA	REFSEQ_hypothetical_protein	8.2e-05	-	-	-	-	-	-	-	-	-	-	-	-	-	-	-	-
10N.222.46.F12_PE001	10N.222.46.F12_PE001_11	hypothetical_protein	none	NA	-	-	-	-	-	-	-	-	-	-	-	-	-	-	-	-	-	-
10N.222.46.F12_PE001	10N.222.46.F12_PE001_12	sp|Q9XJR4|GPJ_BPPM2_Uncharacterized_protein_Gp-j	VOG	5.3e-13	sp|Q9XJR4|GPJ_BPPM2_Uncharacterized_protein_Gp-j	5.3e-13	-	-	-	-	-	-	-	-	-	-	-	-	-	-	-	-
10N.222.46.F12_PE001	10N.222.46.F12_PE001_13	hypothetical_protein	none	NA	REFSEQ_hypothetical_protein	9.2e-06	-	-	-	-	-	-	-	-	-	-	-	-	-	-	-	-
10N.222.46.F12_PE001	10N.222.46.F12_PE001_14	hypothetical_protein	none	NA	-	-	-	-	-	-	-	-	-	-	-	-	-	-	-	-	-	-
10N.222.46.F12_PE001	10N.222.46.F12_PE001_15	hypothetical_protein	none	NA	REFSEQ_hypothetical_protein	2.3e-07	-	-	-	-	-	-	-	-	-	-	-	-	-	-	-	-
10N.222.46.F12_PE001	10N.222.46.F12_PE001_16	REFSEQ_TMhelix_containing_protein	VOG	1.8e-05	REFSEQ_TMhelix_containing_protein	1.8e-05	-	-	-	-	-	-	-	-	-	-	-	-	-	-	-	-
10N.222.46.F12_PE001	10N.222.46.F12_PE001_17	sp|P15794|CAPSD_BPPM2_Major_capsid_protein_P2	VOG	6e-19	sp|P15794|CAPSD_BPPM2_Major_capsid_protein_P2	6e-19	-	-	-	-	-	-	-	-	-	-	Viral_coat_protein_P2_N-terminal_domain	3.1e-41	-	-	-	-
10N.222.46.F12_PE001	10N.222.46.F12_PE001_18	hypothetical_protein	none	NA	-	-	-	-	-	-	-	-	-	-	-	-	-	-	-	-	-	-
10N.222.46.F12_PE001	10N.222.46.F12_PE001_19	sp|A0A7H0DND1|PG160_MONPV_DNA_packaging_protein_OPG160	VOG	4.2e-10	sp|A0A7H0DND1|PG160_MONPV_DNA_packaging_protein_OPG160	4.2e-10	-	-	-	-	-	-	-	-	-	-	-	-	-	-	P-loop_containing_nucleoside_triphosphate_hydrolases	8.04e-12
10N.222.46.F12_PE001	10N.222.46.F12_PE001_20	hypothetical_protein	none	NA	REFSEQ_hypothetical_protein	7.4e-06	-	-	-	-	-	-	-	-	-	-	-	-	-	-	-	-
10N.222.46.F12_PE001	10N.222.46.F12_PE001_21	hypothetical_protein	none	NA	-	-	-	-	-	-	-	-	-	-	-	-	-	-	-	-	-	-
10N.222.46.F12_PE001	10N.222.46.F12_PE001_22	hypothetical_protein	none	NA	-	-	-	-	-	-	-	-	-	-	-	-	-	-	-	-	-	-
10N.222.46.F12_PE001	10N.222.46.F12_PE001_23	REFSEQ_coil_containing_protein	VOG	2e-157	REFSEQ_coil_containing_protein	2e-157	-	-	-	-	-	-	-	-	-	-	-	-	-	-	-	-
10N.222.46.F12_PE001	10N.222.46.F12_PE001_24	hypothetical_protein	none	NA	-	-	-	-	-	-	-	-	-	-	-	-	-	-	-	-	-	-
10N.222.46.F12_PE001	10N.222.46.F12_PE001_25	REFSEQ_excisionase	VOG	5.7e-34	REFSEQ_excisionase	5.7e-34	-	-	-	-	-	-	-	-	-	-	Pyocin_activator_protein_PrtN	4.9e-16	-	-	-	-
10N.222.46.F12_PE001	10N.222.46.F12_PE001_26	LexA/Signal_peptidase	interpro_SUPERFAMILY	5.62e-25	sp|P18679|RCRO_BPHK0_8.4_kDa_cro_protein	6e-10	-	-	-	-	-	-	-	-	-	-	Peptidase_S24-like	3.5e-18	-	-	LexA/Signal_peptidase	5.62e-25
10N.222.46.F12_PE001	10N.222.46.F12_PE001_27	hypothetical_protein	none	NA	-	-	-	-	-	-	-	-	-	-	-	-	-	-	-	-	-	-
10N.237.312.C11_PE001	10N.237.312.C11_PE001_1	PemK-like,_MazF-like_toxin_of_type_II_toxin-antitoxin_system	Pfam	1.5e-05	-	-	-	-	-	-	-	-	-	-	-	-	PemK-like,_MazF-like_toxin_of_type_II_toxin-antitoxin_system	1.5e-05	-	-	Cell_growth_inhibitor/plasmid_maintenance_toxic_component	3.71e-10
10N.237.312.C11_PE001	10N.237.312.C11_PE001_2	LexA/Signal_peptidase	interpro_SUPERFAMILY	7.72e-25	sp|Q38441|YOR5_BPSPP_Uncharacterized_10.3_kDa_protein_in_GP2-GP6_intergenic_region	3.5e-09	-	-	-	-	-	-	-	-	-	-	Bacteriophage_CI_repressor_helix-turn-helix_domain	0.0044	-	-	LexA/Signal_peptidase	7.72e-25
10N.237.312.C11_PE001	10N.237.312.C11_PE001_3	REFSEQ_excisionase	VOG	7.8e-35	REFSEQ_excisionase	7.8e-35	-	-	-	-	-	-	-	-	-	-	Pyocin_activator_protein_PrtN	2.3e-15	-	-	-	-
10N.237.312.C11_PE001	10N.237.312.C11_PE001_4	hypothetical_protein	none	NA	-	-	-	-	-	-	-	-	-	-	-	-	-	-	-	-	-	-
10N.237.312.C11_PE001	10N.237.312.C11_PE001_5	hypothetical_protein	none	NA	-	-	-	-	-	-	-	-	-	-	-	-	-	-	-	-	-	-
10N.237.312.C11_PE001	10N.237.312.C11_PE001_6	sp|Q06419|VPA_BPP2_Replication_gene_A_protein	VOG	3.3e-144	sp|Q06419|VPA_BPP2_Replication_gene_A_protein	3.3e-144	-	-	-	-	-	-	-	-	-	-	Bacteriophage_replication_gene_A_protein_(GPA)	1.6e-69	-	-	-	-
10N.237.312.C11_PE001	10N.237.312.C11_PE001_7	hypothetical_protein	none	NA	-	-	-	-	-	-	-	-	-	-	-	-	-	-	-	-	-	-
10N.237.312.C11_PE001	10N.237.312.C11_PE001_8	hypothetical_protein	none	NA	REFSEQ_hypothetical_protein	7.1e-06	-	-	-	-	-	-	-	-	-	-	-	-	-	-	-	-
10N.237.312.C11_PE001	10N.237.312.C11_PE001_9	sp|A0A7H0DND1|PG160_MONPV_DNA_packaging_protein_OPG160	VOG	2.4e-10	sp|A0A7H0DND1|PG160_MONPV_DNA_packaging_protein_OPG160	2.4e-10	-	-	-	-	-	-	-	-	-	-	-	-	-	-	P-loop_containing_nucleoside_triphosphate_hydrolases	6.75e-12
10N.237.312.C11_PE001	10N.237.312.C11_PE001_10	hypothetical_protein	none	NA	-	-	-	-	-	-	-	-	-	-	-	-	-	-	-	-	-	-
10N.237.312.C11_PE001	10N.237.312.C11_PE001_11	sp|P15794|CAPSD_BPPM2_Major_capsid_protein_P2	VOG	3.3e-19	sp|P15794|CAPSD_BPPM2_Major_capsid_protein_P2	3.3e-19	-	-	-	-	-	-	-	-	-	-	Viral_coat_protein_P2_N-terminal_domain	2e-41	-	-	-	-
10N.237.312.C11_PE001	10N.237.312.C11_PE001_12	REFSEQ_TMhelix_containing_protein	VOG	2.3e-05	REFSEQ_TMhelix_containing_protein	2.3e-05	-	-	-	-	-	-	-	-	-	-	-	-	-	-	-	-
10N.237.312.C11_PE001	10N.237.312.C11_PE001_13	hypothetical_protein	none	NA	REFSEQ_hypothetical_protein	2e-07	-	-	-	-	-	-	-	-	-	-	-	-	-	-	-	-
10N.237.312.C11_PE001	10N.237.312.C11_PE001_14	hypothetical_protein	none	NA	-	-	-	-	-	-	-	-	-	-	-	-	-	-	-	-	-	-
10N.237.312.C11_PE001	10N.237.312.C11_PE001_15	hypothetical_protein	none	NA	REFSEQ_hypothetical_protein	2.6e-05	-	-	-	-	-	-	-	-	-	-	-	-	-	-	-	-
10N.237.312.C11_PE001	10N.237.312.C11_PE001_16	sp|Q9XJR4|GPJ_BPPM2_Uncharacterized_protein_Gp-j	VOG	2.3e-10	sp|Q9XJR4|GPJ_BPPM2_Uncharacterized_protein_Gp-j	2.3e-10	-	-	-	-	-	-	-	-	-	-	-	-	-	-	-	-
10N.237.312.C11_PE001	10N.237.312.C11_PE001_17	hypothetical_protein	none	NA	REFSEQ_hypothetical_protein	7.8e-05	-	-	-	-	-	-	-	-	-	-	-	-	-	-	-	-
10N.237.312.C11_PE001	10N.237.312.C11_PE001_18	hypothetical_protein	none	NA	-	-	-	-	-	-	-	-	-	-	-	-	-	-	-	-	-	-
10N.237.312.C11_PE001	10N.237.312.C11_PE001_19	hypothetical_protein	none	NA	REFSEQ_hypothetical_protein	1.1e-08	-	-	-	-	-	-	-	-	-	-	-	-	-	-	-	-
10N.237.312.C11_PE001	10N.237.312.C11_PE001_20	REFSEQ_tail_fiber_protein	VOG	1.2e-13	REFSEQ_tail_fiber_protein	1.2e-13	-	-	-	-	-	-	-	-	-	-	Phage_tail_assembly_chaperone_protein	0.00015	-	-	-	-
10N.237.312.C11_PE001	10N.237.312.C11_PE001_21	REFSEQ_head_protein	VOG	5.5e-27	REFSEQ_head_protein	5.5e-27	-	-	-	-	-	-	-	-	-	-	-	-	-	-	-	-
10N.237.312.C11_PE001	10N.237.312.C11_PE001_22	hypothetical_protein	none	NA	REFSEQ_hypothetical_protein	1.5e-05	-	-	-	-	-	-	-	-	-	-	-	-	-	-	-	-
10N.237.312.C11_PE001	10N.237.312.C11_PE001_23	hypothetical_protein	none	NA	-	-	-	-	-	-	-	-	-	-	-	-	-	-	-	-	-	-
10N.237.312.C11_PE001	10N.237.312.C11_PE001_24	hypothetical_protein	none	NA	-	-	-	-	-	-	-	-	-	-	-	-	-	-	-	-	-	-
10N.237.312.C11_PE001	10N.237.312.C11_PE001_25	hypothetical_protein	none	NA	-	-	-	-	-	-	-	-	-	-	-	-	-	-	-	-	-	-
10N.237.312.C11_PE001	10N.237.312.C11_PE001_26	sp|P46495|Y1572_HAEIN_Putative_integrase/recombinase_HI_1572	VOG	2.9e-55	sp|P46495|Y1572_HAEIN_Putative_integrase/recombinase_HI_1572	2.9e-55	-	-	-	-	-	-	-	-	-	-	Phage_integrase_family	7.3e-15	Tyrosine_recombinase_domain_profile.	22.8828	DNA_breaking-rejoining_enzymes	6.18e-42
10N.237.312.C11_PE002A	10N.237.312.C11_PE002A_1	REFSEQ_HTH_DNA_binding_protein	VOG	3.4e-07	REFSEQ_HTH_DNA_binding_protein	3.4e-07	-	-	-	-	-	-	-	-	-	-	-	-	-	-	C-terminal_effector_domain_of_the_bipartite_response_regulators	7.82e-07
10N.237.312.C11_PE002A	10N.237.312.C11_PE002A_2	hypothetical_protein	none	NA	-	-	-	-	-	-	-	-	-	-	-	-	-	-	-	-	-	-
10N.237.312.C11_PE002A	10N.237.312.C11_PE002A_3	sp|Q38441|YOR5_BPSPP_Uncharacterized_10.3_kDa_protein_in_GP2-GP6_intergenic_region	VOG	6.6e-11	sp|Q38441|YOR5_BPSPP_Uncharacterized_10.3_kDa_protein_in_GP2-GP6_intergenic_region	6.6e-11	-	-	-	-	-	-	-	-	-	-	Helix-turn-helix	1.4e-05	Cro/C1-type_HTH_domain_profile.	12.4121	lambda_repressor-like_DNA-binding_domains	1.54e-13
10N.237.312.C11_PE002A	10N.237.312.C11_PE002A_4	hypothetical_protein	none	NA	-	-	-	-	-	-	-	-	-	-	-	-	-	-	-	-	-	-
10N.237.312.C11_PE002A	10N.237.312.C11_PE002A_5	hypothetical_protein	none	NA	-	-	-	-	-	-	-	-	-	-	-	-	-	-	-	-	-	-
10N.237.312.C11_PE002A	10N.237.312.C11_PE002A_6	hypothetical_protein	none	NA	-	-	-	-	-	-	-	-	-	-	-	-	-	-	-	-	-	-
10N.237.312.C11_PE002A	10N.237.312.C11_PE002A_7	hypothetical_protein	none	NA	-	-	-	-	-	-	-	-	-	-	-	-	-	-	-	-	-	-
10N.237.312.C11_PE002A	10N.237.312.C11_PE002A_8	sp|P00641|ENDO_BPT7_Endonuclease_I	VOG	7.1e-18	sp|P00641|ENDO_BPT7_Endonuclease_I	7.1e-18	-	-	-	-	-	-	-	-	-	-	Protein_of_unknown_function_(DUF1064)	7e-17	-	-	-	-
10N.237.312.C11_PE002A	10N.237.312.C11_PE002A_9	hypothetical_protein	none	NA	-	-	-	-	-	-	-	-	-	-	-	-	-	-	-	-	-	-
10N.237.312.C11_PE002A	10N.237.312.C11_PE002A_10	hypothetical_protein	none	NA	REFSEQ_hypothetical_protein	8.5e-06	-	-	-	-	-	-	-	-	-	-	-	-	-	-	-	-
10N.237.312.C11_PE002A	10N.237.312.C11_PE002A_11	hypothetical_protein	none	NA	REFSEQ_hypothetical_protein	8.4e-05	-	-	-	-	-	-	-	-	-	-	-	-	-	-	-	-
10N.237.312.C11_PE002A	10N.237.312.C11_PE002A_12	hypothetical_protein	none	NA	REFSEQ_hypothetical_protein	4.5e-22	-	-	-	-	-	-	-	-	-	-	-	-	-	-	-	-
10N.237.312.C11_PE002A	10N.237.312.C11_PE002A_13	Thoeris_anti-defense	APIS	1.8e-25	sp|P0DW57|TAD1_BPPSB_Thoeris_anti-defense_1	8.1e-31	-	-	-	-	Thoeris_Thoeris	1.8e-25	-	-	-	-	-	-	-	-	-	-
10N.237.312.C11_PE002A	10N.237.312.C11_PE002A_14	hypothetical_protein	none	NA	REFSEQ_hypothetical_protein	2.4e-25	-	-	-	-	-	-	-	-	-	-	-	-	-	-	-	-
10N.237.312.C11_PE002A	10N.237.312.C11_PE002A_15	sp|P04536|EXOD_BPT4_Exodeoxyribonuclease	VOG	8.4e-26	sp|P04536|EXOD_BPT4_Exodeoxyribonuclease	8.4e-26	-	-	-	-	-	-	-	-	-	-	3'-5'_exoribonuclease_Rv2179c-like_domain	8.5e-23	Prokaryotic_membrane_lipoprotein_lipid_attachment_site_profile.	5	Ribonuclease_H-like	3.21e-06
10N.237.312.C11_PE002A	10N.237.312.C11_PE002A_16	hypothetical_protein	none	NA	-	-	-	-	-	-	-	-	-	-	-	-	-	-	-	-	-	-
10N.237.312.C11_PE002A	10N.237.312.C11_PE002A_17	hypothetical_protein	none	NA	-	-	-	-	-	-	-	-	-	-	-	-	-	-	-	-	-	-
10N.237.312.C11_PE002A	10N.237.312.C11_PE002A_18	hypothetical_protein	none	NA	-	-	-	-	-	-	-	-	-	-	-	-	-	-	-	-	-	-
10N.237.312.C11_PE002A	10N.237.312.C11_PE002A_19	hypothetical_protein	none	NA	-	-	-	-	-	-	-	-	-	-	-	-	-	-	-	-	-	-
10N.237.312.C11_PE002A	10N.237.312.C11_PE002A_20	REFSEQ_integrase	VOG	1.6e-54	REFSEQ_integrase	1.6e-54	-	-	-	-	-	-	-	-	-	-	Phage_integrase_family	7.3e-17	Tyrosine_recombinase_domain_profile.	24.6516	DNA_breaking-rejoining_enzymes	1.32e-43
10N.237.312.C11_PE002A	10N.237.312.C11_PE002A_21	REFSEQ_transcriptional_regulator	VOG	2.6e-30	REFSEQ_transcriptional_regulator	2.6e-30	-	-	-	-	-	-	-	-	-	-	-	-	-	-	-	-
10N.237.312.C11_PE002A	10N.237.312.C11_PE002A_22	hypothetical_protein	none	NA	REFSEQ_hypothetical_protein	7.2e-05	-	-	-	-	-	-	-	-	-	-	-	-	-	-	-	-
10N.237.312.C11_PE002A	10N.237.312.C11_PE002A_23	hypothetical_protein	none	NA	REFSEQ_hypothetical_protein	2.7e-43	-	-	-	-	-	-	-	-	-	-	-	-	-	-	-	-
10N.237.312.C11_PE002A	10N.237.312.C11_PE002A_24	hypothetical_protein	none	NA	-	-	-	-	-	-	-	-	-	-	-	-	-	-	-	-	-	-
10N.237.312.C11_PE002A	10N.237.312.C11_PE002A_25	hypothetical_protein	none	NA	REFSEQ_hypothetical_protein	4.4e-05	-	-	-	-	-	-	-	-	-	-	-	-	-	-	-	-
10N.237.312.C11_PE002A	10N.237.312.C11_PE002A_26	sp|P03707|TERS_LAMBD_Terminase_small_subunit	VOG	2.5e-26	sp|P03707|TERS_LAMBD_Terminase_small_subunit	2.5e-26	-	-	-	-	-	-	-	-	-	-	Protein_of_unknown_function_(DUF1441)	8.6e-28	-	-	-	-
10N.237.312.C11_PE002A	10N.237.312.C11_PE002A_27	sp|P03708|TERL_LAMBD_Terminase,_large_subunit	VOG	3.1e-189	sp|P03708|TERL_LAMBD_Terminase,_large_subunit	3.1e-189	-	-	-	-	-	-	-	-	-	-	Phage_terminase_large_subunit_gpA,_ATPase_domain	4.6e-61	-	-	-	-
10N.237.312.C11_PE002A	10N.237.312.C11_PE002A_28	REFSEQ_head-tail_adaptor_Ad1	VOG	3.9e-12	REFSEQ_head-tail_adaptor_Ad1	3.9e-12	-	-	-	-	-	-	-	-	-	-	-	-	-	-	-	-
10N.237.312.C11_PE002A	10N.237.312.C11_PE002A_29	sp|P03710|PORTL_LAMBD_Portal_protein_B	VOG	1.3e-65	sp|P03710|PORTL_LAMBD_Portal_protein_B	1.3e-65	-	-	-	-	-	-	-	-	phage_portal_protein	4e-51	Phage_portal_protein,_lambda_family	1.1e-79	-	-	-	-
10N.237.312.C11_PE002A	10N.237.312.C11_PE002A_30	sp|P03711|SCAF_LAMBD_Capsid_assembly_protease_C	VOG	1e-29	sp|P03711|SCAF_LAMBD_Capsid_assembly_protease_C	1e-29	-	-	-	-	-	-	-	-	-	-	Peptidase_family_S49	2.4e-19	-	-	ClpP/crotonase	5.47e-33
10N.237.312.C11_PE002A	10N.237.312.C11_PE002A_31	sp|O64321|DECO7_BPN15_Putative_decoration_protein	VOG	6.1e-15	sp|O64321|DECO7_BPN15_Putative_decoration_protein	6.1e-15	-	-	-	-	-	-	-	-	-	-	Bacteriophage_lambda_head_decoration_protein_D	3.7e-25	-	-	-	-
10N.237.312.C11_PE002A	10N.237.312.C11_PE002A_32	sp|D6RRG1|CAPSD_BPKPP_Major_capsid_protein	VOG	2.2e-42	sp|D6RRG1|CAPSD_BPKPP_Major_capsid_protein	2.2e-42	-	-	-	-	-	-	-	-	-	-	Phage_major_capsid_protein_E	2.8e-68	-	-	-	-
10N.237.312.C11_PE002A	10N.237.312.C11_PE002A_33	hypothetical_protein	none	NA	REFSEQ_hypothetical_protein	3.1e-05	-	-	-	-	-	-	-	-	-	-	-	-	-	-	-	-
10N.237.312.C11_PE002A	10N.237.312.C11_PE002A_34	sp|O64325|COMPL_BPN15_Tail_completion_protein	VOG	1.5e-19	sp|O64325|COMPL_BPN15_Tail_completion_protein	1.5e-19	-	-	-	-	-	-	-	-	-	-	-	-	-	-	-	-
10N.237.312.C11_PE002A	10N.237.312.C11_PE002A_35	hypothetical_protein	none	NA	REFSEQ_hypothetical_protein	7.4e-37	-	-	-	-	-	-	-	-	-	-	-	-	-	-	-	-
10N.237.312.C11_PE002A	10N.237.312.C11_PE002A_36	sp|P31340|SPIKE_BPP2_Spike_protein	VOG	7.3e-21	sp|P31340|SPIKE_BPP2_Spike_protein	7.3e-21	-	-	-	-	-	-	-	-	phage_baseplate_assembly_protein_V	2e-25	Type_VI_secretion_system/phage-baseplate_injector_OB_domain	2.3e-05	-	-	-	-
10N.237.312.C11_PE002A	10N.237.312.C11_PE002A_37	hypothetical_protein	none	NA	REFSEQ_hypothetical_protein	1.8e-25	-	-	-	-	-	-	-	-	-	-	-	-	-	-	-	-
10N.237.312.C11_PE002A	10N.237.312.C11_PE002A_38	sp|P09425|BP25_BPT4_Baseplate_wedge_protein_gp25	VOG	9e-13	sp|P09425|BP25_BPT4_Baseplate_wedge_protein_gp25	9e-13	-	-	-	-	-	-	-	-	-	-	-	-	-	-	gpW/gp25-like	1.23e-10
10N.237.312.C11_PE002A	10N.237.312.C11_PE002A_39	sp|P51767|BPJ_BPP2_Baseplate_protein_J	VOG	1.1e-24	sp|P51767|BPJ_BPP2_Baseplate_protein_J	1.1e-24	-	-	-	-	-	-	-	-	-	-	Baseplate_J-like_protein	2.8e-18	-	-	-	-
10N.237.312.C11_PE002A	10N.237.312.C11_PE002A_40	sp|P26701|BPI_BPP2_Baseplate_protein_I	VOG	4.3e-64	sp|P26701|BPI_BPP2_Baseplate_protein_I	4.3e-64	-	-	-	-	-	-	-	-	phage_tail_protein_I	1.1e-37	Phage_tail_protein_(Tail_P2_I)	6.3e-39	-	-	-	-
10N.237.312.C11_PE002A	10N.237.312.C11_PE002A_41	sp|Q38581|DECO_BPSPP_Decoration_protein_gp12	VOG	7.9e-56	sp|Q38581|DECO_BPSPP_Decoration_protein_gp12	7.9e-56	-	-	-	-	-	-	-	-	-	-	GDSL-like_Lipase/Acylhydrolase_family	1.7e-15	-	-	SGNH_hydrolase	1.69e-28
10N.237.312.C11_PE002A	10N.237.312.C11_PE002A_42	sp|Q02TE1|Y807_PSEAB_Putative_prophage_major_tail_sheath_protein	VOG	2.6e-94	sp|Q02TE1|Y807_PSEAB_Putative_prophage_major_tail_sheath_protein	2.6e-94	-	-	-	-	-	-	-	-	-	-	Phage_tail_sheath_C-terminal_domain	0.00043	-	-	-	-
10N.237.312.C11_PE002A	10N.237.312.C11_PE002A_43	sp|P22502|TUBE_BPP2_Tail_tube_protein	VOG	1.7e-33	sp|P22502|TUBE_BPP2_Tail_tube_protein	1.7e-33	-	-	-	-	-	-	-	-	-	-	Phage_tail_tube_protein_FII	4.7e-32	-	-	-	-
10N.237.312.C11_PE002A	10N.237.312.C11_PE002A_44	sp|O64312|TAPFS_BPP2_Tail_assembly_protein_E'	VOG	6e-24	sp|O64312|TAPFS_BPP2_Tail_assembly_protein_E'	6e-24	-	-	-	-	-	-	-	-	-	-	Phage_tail_assembly_chaperone_proteins,_E,_or_41_or_14	4.3e-06	-	-	-	-
10N.237.312.C11_PE002A	10N.237.312.C11_PE002A_45	sp|O64314|TMP_BPP2_Probable_tape_measure_protein	VOG	1.5e-64	sp|O64314|TMP_BPP2_Probable_tape_measure_protein	1.5e-64	-	-	-	-	-	-	-	-	phage_tail_tape_measure_protein	0.00041	Phage-related_minor_tail_protein	3.4e-18	-	-	-	-
10N.237.312.C11_PE002A	10N.237.312.C11_PE002A_46	sp|B0ZSH1|TMP_BPHA1_Probable_tape_measure_protein	VOG	1.7e-35	sp|B0ZSH1|TMP_BPHA1_Probable_tape_measure_protein	1.7e-35	-	-	-	-	-	-	-	-	-	-	Phage_P2_GpU	1.6e-21	-	-	-	-
10N.237.312.C11_PE002A	10N.237.312.C11_PE002A_47	sp|P51772|BPX_BPP2_Baseplate_protein_X	VOG	2.9e-16	sp|P51772|BPX_BPP2_Baseplate_protein_X	2.9e-16	-	-	-	-	-	-	Baseplate_protein_X;_AltName:_Full	50.746	-	-	Phage_Tail_Protein_X	3.8e-17	-	-	-	-
10N.237.312.C11_PE002A	10N.237.312.C11_PE002A_48	sp|P21679|BPD_BP186_Probable_baseplate_hub_protein	VOG	6.5e-91	sp|P21679|BPD_BP186_Probable_baseplate_hub_protein	6.5e-91	-	-	-	-	-	-	-	-	-	-	Phage_tail_baseplate_hub_(GPD)	2.1e-10	-	-	Phage_tail_proteins	1.74e-19
10N.237.312.C11_PE002A	10N.237.312.C11_PE002A_49	sp|Q5UR40|YR559_MIMIV_Uncharacterized_HTH-type_transcriptional_regulator_R559	VOG	4.7e-06	sp|Q5UR40|YR559_MIMIV_Uncharacterized_HTH-type_transcriptional_regulator_R559	4.7e-06	-	-	-	-	-	-	-	-	-	-	-	-	-	-	C-terminal_effector_domain_of_the_bipartite_response_regulators	6.8e-07
10N.237.312.C11_PE002A	10N.237.312.C11_PE002A_50	hypothetical_protein	none	NA	-	-	-	-	-	-	-	-	-	-	-	-	-	-	-	-	-	-
10N.237.312.C11_PE002A	10N.237.312.C11_PE002A_51	plasmid_replication_initiator_RepA	interpro_NCBIfam	2.4e-81	-	-	-	-	-	-	-	-	-	-	plasmid_replication_initiator_RepA	2.4e-81	IncFII_RepA_protein_family	4.6e-09	-	-	-	-
10N.237.312.C11_PE002A	10N.237.312.C11_PE002A_52	Plasmid_replication_region_DNA-binding_N-term	Pfam	1.2e-12	REFSEQ_hypothetical_protein	2.8e-07	-	-	-	-	-	-	-	-	-	-	Plasmid_replication_region_DNA-binding_N-term	1.2e-12	-	-	Tropomyosin	4.58e-05
10N.237.312.C11_PE002A	10N.237.312.C11_PE002A_53	hypothetical_protein	none	NA	-	-	-	-	-	-	-	-	-	-	-	-	-	-	-	-	-	-
10N.237.312.C11_PE002A	10N.237.312.C11_PE002A_54	hypothetical_protein	none	NA	-	-	-	-	-	-	-	-	-	-	-	-	-	-	-	-	-	-
10N.237.312.C11_PE002A	10N.237.312.C11_PE002A_55	GDSL-like_Lipase/Acylhydrolase_family	Pfam	5.8e-18	REFSEQ_hypothetical_protein	3e-17	-	-	-	-	-	-	-	-	-	-	GDSL-like_Lipase/Acylhydrolase_family	5.8e-18	-	-	SGNH_hydrolase	1.15e-40
10N.237.312.C11_PE002A	10N.237.312.C11_PE002A_56	hypothetical_protein	none	NA	-	-	-	-	-	-	-	-	-	-	-	-	-	-	-	-	-	-
10N.237.312.C11_PE002A	10N.237.312.C11_PE002A_57	sp|B8GW31|PARA_CAUVN_Chromosome_partitioning_protein_ParA	VOG	1.4e-33	sp|B8GW31|PARA_CAUVN_Chromosome_partitioning_protein_ParA	1.4e-33	-	-	-	-	-	-	-	-	-	-	CobQ/CobB/MinD/ParA_nucleotide_binding_domain	8.3e-07	-	-	P-loop_containing_nucleoside_triphosphate_hydrolases	2.04e-26
10N.237.312.C11_PE002A	10N.237.312.C11_PE002A_58	sp|P10104|WAC_BPT4_Fibritin	VOG	5.8e-08	sp|P10104|WAC_BPT4_Fibritin	5.8e-08	-	-	-	-	-	-	-	-	-	-	-	-	-	-	-	-
10N.237.312.C11_PE002A	10N.237.312.C11_PE002A_59	hypothetical_protein	none	NA	-	-	-	-	-	-	-	-	-	-	-	-	-	-	-	-	-	-
10N.237.312.C11_PE002A	10N.237.312.C11_PE002A_60	sp|Q38156|DAM_BPT1_DNA_N-6-adenine-methyltransferase	VOG	7.5e-23	sp|Q38156|DAM_BPT1_DNA_N-6-adenine-methyltransferase	7.5e-23	-	-	-	-	-	-	-	-	-	-	DNA_N-6-adenine-methyltransferase_(Dam)	1.1e-10	-	-	-	-
10N.237.312.C11_PE002B	10N.237.312.C11_PE002B_1	REFSEQ_HTH_DNA_binding_protein	VOG	3.4e-07	REFSEQ_HTH_DNA_binding_protein	3.4e-07	-	-	-	-	-	-	-	-	-	-	-	-	-	-	C-terminal_effector_domain_of_the_bipartite_response_regulators	7.82e-07
10N.237.312.C11_PE002B	10N.237.312.C11_PE002B_2	hypothetical_protein	none	NA	-	-	-	-	-	-	-	-	-	-	-	-	-	-	-	-	-	-
10N.237.312.C11_PE002B	10N.237.312.C11_PE002B_3	sp|Q38441|YOR5_BPSPP_Uncharacterized_10.3_kDa_protein_in_GP2-GP6_intergenic_region	VOG	6.6e-11	sp|Q38441|YOR5_BPSPP_Uncharacterized_10.3_kDa_protein_in_GP2-GP6_intergenic_region	6.6e-11	-	-	-	-	-	-	-	-	-	-	Helix-turn-helix	1.4e-05	Cro/C1-type_HTH_domain_profile.	12.4121	lambda_repressor-like_DNA-binding_domains	1.54e-13
10N.237.312.C11_PE002B	10N.237.312.C11_PE002B_4	hypothetical_protein	none	NA	-	-	-	-	-	-	-	-	-	-	-	-	-	-	-	-	-	-
10N.237.312.C11_PE002B	10N.237.312.C11_PE002B_5	hypothetical_protein	none	NA	-	-	-	-	-	-	-	-	-	-	-	-	-	-	-	-	-	-
10N.237.312.C11_PE002B	10N.237.312.C11_PE002B_6	hypothetical_protein	none	NA	-	-	-	-	-	-	-	-	-	-	-	-	-	-	-	-	-	-
10N.237.312.C11_PE002B	10N.237.312.C11_PE002B_7	hypothetical_protein	none	NA	-	-	-	-	-	-	-	-	-	-	-	-	-	-	-	-	-	-
10N.237.312.C11_PE002B	10N.237.312.C11_PE002B_8	sp|P00641|ENDO_BPT7_Endonuclease_I	VOG	7.1e-18	sp|P00641|ENDO_BPT7_Endonuclease_I	7.1e-18	-	-	-	-	-	-	-	-	-	-	Protein_of_unknown_function_(DUF1064)	7e-17	-	-	-	-
10N.237.312.C11_PE002B	10N.237.312.C11_PE002B_9	hypothetical_protein	none	NA	-	-	-	-	-	-	-	-	-	-	-	-	-	-	-	-	-	-
10N.237.312.C11_PE002B	10N.237.312.C11_PE002B_10	hypothetical_protein	none	NA	REFSEQ_hypothetical_protein	8.5e-06	-	-	-	-	-	-	-	-	-	-	-	-	-	-	-	-
10N.237.312.C11_PE002B	10N.237.312.C11_PE002B_11	hypothetical_protein	none	NA	REFSEQ_hypothetical_protein	8.4e-05	-	-	-	-	-	-	-	-	-	-	-	-	-	-	-	-
10N.237.312.C11_PE002B	10N.237.312.C11_PE002B_12	hypothetical_protein	none	NA	REFSEQ_hypothetical_protein	4.5e-22	-	-	-	-	-	-	-	-	-	-	-	-	-	-	-	-
10N.237.312.C11_PE002B	10N.237.312.C11_PE002B_13	Thoeris_anti-defense	APIS	1.8e-25	sp|P0DW57|TAD1_BPPSB_Thoeris_anti-defense_1	8.1e-31	-	-	-	-	Thoeris_Thoeris	1.8e-25	-	-	-	-	-	-	-	-	-	-
10N.237.312.C11_PE002B	10N.237.312.C11_PE002B_14	hypothetical_protein	none	NA	REFSEQ_hypothetical_protein	2.4e-25	-	-	-	-	-	-	-	-	-	-	-	-	-	-	-	-
10N.237.312.C11_PE002B	10N.237.312.C11_PE002B_15	sp|P04536|EXOD_BPT4_Exodeoxyribonuclease	VOG	8.4e-26	sp|P04536|EXOD_BPT4_Exodeoxyribonuclease	8.4e-26	-	-	-	-	-	-	-	-	-	-	3'-5'_exoribonuclease_Rv2179c-like_domain	8.5e-23	Prokaryotic_membrane_lipoprotein_lipid_attachment_site_profile.	5	Ribonuclease_H-like	3.21e-06
10N.237.312.C11_PE002B	10N.237.312.C11_PE002B_16	hypothetical_protein	none	NA	-	-	-	-	-	-	-	-	-	-	-	-	-	-	-	-	-	-
10N.237.312.C11_PE002B	10N.237.312.C11_PE002B_17	hypothetical_protein	none	NA	-	-	-	-	-	-	-	-	-	-	-	-	-	-	-	-	-	-
10N.237.312.C11_PE002B	10N.237.312.C11_PE002B_18	hypothetical_protein	none	NA	-	-	-	-	-	-	-	-	-	-	-	-	-	-	-	-	-	-
10N.237.312.C11_PE002B	10N.237.312.C11_PE002B_19	hypothetical_protein	none	NA	-	-	-	-	-	-	-	-	-	-	-	-	-	-	-	-	-	-
10N.237.312.C11_PE002B	10N.237.312.C11_PE002B_20	REFSEQ_integrase	VOG	1.6e-54	REFSEQ_integrase	1.6e-54	-	-	-	-	-	-	-	-	-	-	Phage_integrase_family	7.3e-17	Tyrosine_recombinase_domain_profile.	24.6516	DNA_breaking-rejoining_enzymes	1.32e-43
10N.237.312.C11_PE002B	10N.237.312.C11_PE002B_21	REFSEQ_transcriptional_regulator	VOG	2.6e-30	REFSEQ_transcriptional_regulator	2.6e-30	-	-	-	-	-	-	-	-	-	-	-	-	-	-	-	-
10N.237.312.C11_PE002B	10N.237.312.C11_PE002B_22	hypothetical_protein	none	NA	REFSEQ_hypothetical_protein	7.2e-05	-	-	-	-	-	-	-	-	-	-	-	-	-	-	-	-
10N.237.312.C11_PE002B	10N.237.312.C11_PE002B_23	hypothetical_protein	none	NA	REFSEQ_hypothetical_protein	2.7e-43	-	-	-	-	-	-	-	-	-	-	-	-	-	-	-	-
10N.237.312.C11_PE002B	10N.237.312.C11_PE002B_24	hypothetical_protein	none	NA	-	-	-	-	-	-	-	-	-	-	-	-	-	-	-	-	-	-
10N.237.312.C11_PE002B	10N.237.312.C11_PE002B_25	hypothetical_protein	none	NA	REFSEQ_hypothetical_protein	4.4e-05	-	-	-	-	-	-	-	-	-	-	-	-	-	-	-	-
10N.237.312.C11_PE002B	10N.237.312.C11_PE002B_26	sp|P03707|TERS_LAMBD_Terminase_small_subunit	VOG	2.5e-26	sp|P03707|TERS_LAMBD_Terminase_small_subunit	2.5e-26	-	-	-	-	-	-	-	-	-	-	Protein_of_unknown_function_(DUF1441)	8.6e-28	-	-	-	-
10N.237.312.C11_PE002B	10N.237.312.C11_PE002B_27	sp|P03708|TERL_LAMBD_Terminase,_large_subunit	VOG	3.1e-189	sp|P03708|TERL_LAMBD_Terminase,_large_subunit	3.1e-189	-	-	-	-	-	-	-	-	-	-	Phage_terminase_large_subunit_gpA,_ATPase_domain	4.6e-61	-	-	-	-
10N.237.312.C11_PE002B	10N.237.312.C11_PE002B_28	REFSEQ_head-tail_adaptor_Ad1	VOG	3.9e-12	REFSEQ_head-tail_adaptor_Ad1	3.9e-12	-	-	-	-	-	-	-	-	-	-	-	-	-	-	-	-
10N.237.312.C11_PE002B	10N.237.312.C11_PE002B_29	sp|P03710|PORTL_LAMBD_Portal_protein_B	VOG	1.3e-65	sp|P03710|PORTL_LAMBD_Portal_protein_B	1.3e-65	-	-	-	-	-	-	-	-	phage_portal_protein	4e-51	Phage_portal_protein,_lambda_family	1.1e-79	-	-	-	-
10N.237.312.C11_PE002B	10N.237.312.C11_PE002B_30	sp|P03711|SCAF_LAMBD_Capsid_assembly_protease_C	VOG	1e-29	sp|P03711|SCAF_LAMBD_Capsid_assembly_protease_C	1e-29	-	-	-	-	-	-	-	-	-	-	Peptidase_family_S49	2.4e-19	-	-	ClpP/crotonase	5.47e-33
10N.237.312.C11_PE002B	10N.237.312.C11_PE002B_31	sp|O64321|DECO7_BPN15_Putative_decoration_protein	VOG	6.1e-15	sp|O64321|DECO7_BPN15_Putative_decoration_protein	6.1e-15	-	-	-	-	-	-	-	-	-	-	Bacteriophage_lambda_head_decoration_protein_D	3.7e-25	-	-	-	-
10N.237.312.C11_PE002B	10N.237.312.C11_PE002B_32	sp|D6RRG1|CAPSD_BPKPP_Major_capsid_protein	VOG	2.2e-42	sp|D6RRG1|CAPSD_BPKPP_Major_capsid_protein	2.2e-42	-	-	-	-	-	-	-	-	-	-	Phage_major_capsid_protein_E	2.8e-68	-	-	-	-
10N.237.312.C11_PE002B	10N.237.312.C11_PE002B_33	hypothetical_protein	none	NA	REFSEQ_hypothetical_protein	3.1e-05	-	-	-	-	-	-	-	-	-	-	-	-	-	-	-	-
10N.237.312.C11_PE002B	10N.237.312.C11_PE002B_34	sp|O64325|COMPL_BPN15_Tail_completion_protein	VOG	1.5e-19	sp|O64325|COMPL_BPN15_Tail_completion_protein	1.5e-19	-	-	-	-	-	-	-	-	-	-	-	-	-	-	-	-
10N.237.312.C11_PE002B	10N.237.312.C11_PE002B_35	hypothetical_protein	none	NA	REFSEQ_hypothetical_protein	7.4e-37	-	-	-	-	-	-	-	-	-	-	-	-	-	-	-	-
10N.237.312.C11_PE002B	10N.237.312.C11_PE002B_36	sp|P31340|SPIKE_BPP2_Spike_protein	VOG	7.3e-21	sp|P31340|SPIKE_BPP2_Spike_protein	7.3e-21	-	-	-	-	-	-	-	-	phage_baseplate_assembly_protein_V	2e-25	Type_VI_secretion_system/phage-baseplate_injector_OB_domain	2.3e-05	-	-	-	-
10N.237.312.C11_PE002B	10N.237.312.C11_PE002B_37	hypothetical_protein	none	NA	REFSEQ_hypothetical_protein	1.8e-25	-	-	-	-	-	-	-	-	-	-	-	-	-	-	-	-
10N.237.312.C11_PE002B	10N.237.312.C11_PE002B_38	sp|P09425|BP25_BPT4_Baseplate_wedge_protein_gp25	VOG	9e-13	sp|P09425|BP25_BPT4_Baseplate_wedge_protein_gp25	9e-13	-	-	-	-	-	-	-	-	-	-	-	-	-	-	gpW/gp25-like	1.23e-10
10N.237.312.C11_PE002B	10N.237.312.C11_PE002B_39	sp|P51767|BPJ_BPP2_Baseplate_protein_J	VOG	1.1e-24	sp|P51767|BPJ_BPP2_Baseplate_protein_J	1.1e-24	-	-	-	-	-	-	-	-	-	-	Baseplate_J-like_protein	2.8e-18	-	-	-	-
10N.237.312.C11_PE002B	10N.237.312.C11_PE002B_40	sp|P26701|BPI_BPP2_Baseplate_protein_I	VOG	4.3e-64	sp|P26701|BPI_BPP2_Baseplate_protein_I	4.3e-64	-	-	-	-	-	-	-	-	phage_tail_protein_I	1.1e-37	Phage_tail_protein_(Tail_P2_I)	6.3e-39	-	-	-	-
10N.237.312.C11_PE002B	10N.237.312.C11_PE002B_41	sp|Q38581|DECO_BPSPP_Decoration_protein_gp12	VOG	7.9e-56	sp|Q38581|DECO_BPSPP_Decoration_protein_gp12	7.9e-56	-	-	-	-	-	-	-	-	-	-	GDSL-like_Lipase/Acylhydrolase_family	1.7e-15	-	-	SGNH_hydrolase	1.69e-28
10N.237.312.C11_PE002B	10N.237.312.C11_PE002B_42	sp|Q02TE1|Y807_PSEAB_Putative_prophage_major_tail_sheath_protein	VOG	2.6e-94	sp|Q02TE1|Y807_PSEAB_Putative_prophage_major_tail_sheath_protein	2.6e-94	-	-	-	-	-	-	-	-	-	-	Phage_tail_sheath_C-terminal_domain	0.00043	-	-	-	-
10N.237.312.C11_PE002B	10N.237.312.C11_PE002B_43	sp|P22502|TUBE_BPP2_Tail_tube_protein	VOG	1.7e-33	sp|P22502|TUBE_BPP2_Tail_tube_protein	1.7e-33	-	-	-	-	-	-	-	-	-	-	Phage_tail_tube_protein_FII	4.7e-32	-	-	-	-
10N.237.312.C11_PE002B	10N.237.312.C11_PE002B_44	sp|O64312|TAPFS_BPP2_Tail_assembly_protein_E'	VOG	6e-24	sp|O64312|TAPFS_BPP2_Tail_assembly_protein_E'	6e-24	-	-	-	-	-	-	-	-	-	-	Phage_tail_assembly_chaperone_proteins,_E,_or_41_or_14	4.3e-06	-	-	-	-
10N.237.312.C11_PE002B	10N.237.312.C11_PE002B_45	sp|O64314|TMP_BPP2_Probable_tape_measure_protein	VOG	1.5e-64	sp|O64314|TMP_BPP2_Probable_tape_measure_protein	1.5e-64	-	-	-	-	-	-	-	-	phage_tail_tape_measure_protein	0.00041	Phage-related_minor_tail_protein	3.4e-18	-	-	-	-
10N.237.312.C11_PE002B	10N.237.312.C11_PE002B_46	sp|B0ZSH1|TMP_BPHA1_Probable_tape_measure_protein	VOG	1.7e-35	sp|B0ZSH1|TMP_BPHA1_Probable_tape_measure_protein	1.7e-35	-	-	-	-	-	-	-	-	-	-	Phage_P2_GpU	1.6e-21	-	-	-	-
10N.237.312.C11_PE002B	10N.237.312.C11_PE002B_47	sp|P51772|BPX_BPP2_Baseplate_protein_X	VOG	2.9e-16	sp|P51772|BPX_BPP2_Baseplate_protein_X	2.9e-16	-	-	-	-	-	-	Baseplate_protein_X;_AltName:_Full	50.746	-	-	Phage_Tail_Protein_X	3.8e-17	-	-	-	-
10N.237.312.C11_PE002B	10N.237.312.C11_PE002B_48	sp|P21679|BPD_BP186_Probable_baseplate_hub_protein	VOG	6.5e-91	sp|P21679|BPD_BP186_Probable_baseplate_hub_protein	6.5e-91	-	-	-	-	-	-	-	-	-	-	Phage_tail_baseplate_hub_(GPD)	2.1e-10	-	-	Phage_tail_proteins	1.74e-19
10N.237.312.C11_PE002B	10N.237.312.C11_PE002B_49	sp|Q5UR40|YR559_MIMIV_Uncharacterized_HTH-type_transcriptional_regulator_R559	VOG	4.7e-06	sp|Q5UR40|YR559_MIMIV_Uncharacterized_HTH-type_transcriptional_regulator_R559	4.7e-06	-	-	-	-	-	-	-	-	-	-	-	-	-	-	C-terminal_effector_domain_of_the_bipartite_response_regulators	6.8e-07
10N.237.312.C11_PE002B	10N.237.312.C11_PE002B_50	hypothetical_protein	none	NA	-	-	-	-	-	-	-	-	-	-	-	-	-	-	-	-	-	-
10N.237.312.C11_PE002B	10N.237.312.C11_PE002B_51	plasmid_replication_initiator_RepA	interpro_NCBIfam	2.4e-81	-	-	-	-	-	-	-	-	-	-	plasmid_replication_initiator_RepA	2.4e-81	IncFII_RepA_protein_family	4.6e-09	-	-	-	-
10N.237.312.C11_PE002B	10N.237.312.C11_PE002B_52	Plasmid_replication_region_DNA-binding_N-term	Pfam	1.2e-12	REFSEQ_hypothetical_protein	2.8e-07	-	-	-	-	-	-	-	-	-	-	Plasmid_replication_region_DNA-binding_N-term	1.2e-12	-	-	Tropomyosin	4.58e-05
10N.237.312.C11_PE002B	10N.237.312.C11_PE002B_53	hypothetical_protein	none	NA	-	-	-	-	-	-	-	-	-	-	-	-	-	-	-	-	-	-
10N.237.312.C11_PE002B	10N.237.312.C11_PE002B_54	hypothetical_protein	none	NA	-	-	-	-	-	-	-	-	-	-	-	-	-	-	-	-	-	-
10N.237.312.C11_PE002B	10N.237.312.C11_PE002B_55	GDSL-like_Lipase/Acylhydrolase_family	Pfam	5.8e-18	REFSEQ_hypothetical_protein	3e-17	-	-	-	-	-	-	-	-	-	-	GDSL-like_Lipase/Acylhydrolase_family	5.8e-18	-	-	SGNH_hydrolase	1.15e-40
10N.237.312.C11_PE002B	10N.237.312.C11_PE002B_56	hypothetical_protein	none	NA	-	-	-	-	-	-	-	-	-	-	-	-	-	-	-	-	-	-
10N.237.312.C11_PE002B	10N.237.312.C11_PE002B_57	sp|B8GW31|PARA_CAUVN_Chromosome_partitioning_protein_ParA	VOG	1.4e-33	sp|B8GW31|PARA_CAUVN_Chromosome_partitioning_protein_ParA	1.4e-33	-	-	-	-	-	-	-	-	-	-	CobQ/CobB/MinD/ParA_nucleotide_binding_domain	8.3e-07	-	-	P-loop_containing_nucleoside_triphosphate_hydrolases	2.04e-26
10N.237.312.C11_PE002B	10N.237.312.C11_PE002B_58	sp|P10104|WAC_BPT4_Fibritin	VOG	5.8e-08	sp|P10104|WAC_BPT4_Fibritin	5.8e-08	-	-	-	-	-	-	-	-	-	-	-	-	-	-	-	-
10N.237.312.C11_PE002B	10N.237.312.C11_PE002B_59	hypothetical_protein	none	NA	-	-	-	-	-	-	-	-	-	-	-	-	-	-	-	-	-	-
10N.237.312.C11_PE002B	10N.237.312.C11_PE002B_60	sp|Q38156|DAM_BPT1_DNA_N-6-adenine-methyltransferase	VOG	7.5e-23	sp|Q38156|DAM_BPT1_DNA_N-6-adenine-methyltransferase	7.5e-23	-	-	-	-	-	-	-	-	-	-	DNA_N-6-adenine-methyltransferase_(Dam)	1.1e-10	-	-	-	-
10N.237.312.D05_PE001	10N.237.312.D05_PE001_1	PemK-like,_MazF-like_toxin_of_type_II_toxin-antitoxin_system	Pfam	3.7e-05	-	-	-	-	-	-	-	-	-	-	-	-	PemK-like,_MazF-like_toxin_of_type_II_toxin-antitoxin_system	3.7e-05	-	-	Cell_growth_inhibitor/plasmid_maintenance_toxic_component	1.2e-10
10N.237.312.D05_PE001	10N.237.312.D05_PE001_2	LexA/Signal_peptidase	interpro_SUPERFAMILY	1.14e-24	sp|Q38441|YOR5_BPSPP_Uncharacterized_10.3_kDa_protein_in_GP2-GP6_intergenic_region	2.2e-10	-	-	-	-	-	-	-	-	-	-	Bacteriophage_CI_repressor_helix-turn-helix_domain	0.14	-	-	LexA/Signal_peptidase	1.14e-24
10N.237.312.D05_PE001	10N.237.312.D05_PE001_3	REFSEQ_excisionase	VOG	7.7e-33	REFSEQ_excisionase	7.7e-33	-	-	-	-	-	-	-	-	-	-	Pyocin_activator_protein_PrtN	1.2e-15	-	-	-	-
10N.237.312.D05_PE001	10N.237.312.D05_PE001_4	hypothetical_protein	none	NA	-	-	-	-	-	-	-	-	-	-	-	-	-	-	-	-	-	-
10N.237.312.D05_PE001	10N.237.312.D05_PE001_5	sp|Q06419|VPA_BPP2_Replication_gene_A_protein	VOG	3.8e-144	sp|Q06419|VPA_BPP2_Replication_gene_A_protein	3.8e-144	-	-	-	-	-	-	-	-	-	-	Bacteriophage_replication_gene_A_protein_(GPA)	1.2e-69	-	-	-	-
10N.237.312.D05_PE001	10N.237.312.D05_PE001_6	REFSEQ_internal_virion_protein	VOG	6.9e-05	REFSEQ_internal_virion_protein	6.9e-05	-	-	-	-	-	-	-	-	-	-	-	-	-	-	-	-
10N.237.312.D05_PE001	10N.237.312.D05_PE001_7	hypothetical_protein	none	NA	REFSEQ_hypothetical_protein	7.1e-06	-	-	-	-	-	-	-	-	-	-	-	-	-	-	-	-
10N.237.312.D05_PE001	10N.237.312.D05_PE001_8	sp|A0A7H0DND1|PG160_MONPV_DNA_packaging_protein_OPG160	VOG	3e-10	sp|A0A7H0DND1|PG160_MONPV_DNA_packaging_protein_OPG160	3e-10	-	-	-	-	-	-	-	-	-	-	-	-	-	-	P-loop_containing_nucleoside_triphosphate_hydrolases	6.32e-12
10N.237.312.D05_PE001	10N.237.312.D05_PE001_9	hypothetical_protein	none	NA	-	-	-	-	-	-	-	-	-	-	-	-	-	-	-	-	-	-
10N.237.312.D05_PE001	10N.237.312.D05_PE001_10	sp|P15794|CAPSD_BPPM2_Major_capsid_protein_P2	VOG	5.9e-19	sp|P15794|CAPSD_BPPM2_Major_capsid_protein_P2	5.9e-19	-	-	-	-	-	-	-	-	-	-	Viral_coat_protein_P2_N-terminal_domain	2e-41	-	-	-	-
10N.237.312.D05_PE001	10N.237.312.D05_PE001_11	REFSEQ_TMhelix_containing_protein	VOG	8e-06	REFSEQ_TMhelix_containing_protein	8e-06	-	-	-	-	-	-	-	-	-	-	-	-	-	-	-	-
10N.237.312.D05_PE001	10N.237.312.D05_PE001_12	hypothetical_protein	none	NA	REFSEQ_hypothetical_protein	5.1e-07	-	-	-	-	-	-	-	-	-	-	-	-	-	-	-	-
10N.237.312.D05_PE001	10N.237.312.D05_PE001_13	hypothetical_protein	none	NA	-	-	-	-	-	-	-	-	-	-	-	-	-	-	-	-	-	-
10N.237.312.D05_PE001	10N.237.312.D05_PE001_14	hypothetical_protein	none	NA	REFSEQ_hypothetical_protein	3.9e-05	-	-	-	-	-	-	-	-	-	-	-	-	-	-	-	-
10N.237.312.D05_PE001	10N.237.312.D05_PE001_15	sp|Q9XJR4|GPJ_BPPM2_Uncharacterized_protein_Gp-j	VOG	4.6e-13	sp|Q9XJR4|GPJ_BPPM2_Uncharacterized_protein_Gp-j	4.6e-13	-	-	-	-	-	-	-	-	-	-	-	-	-	-	-	-
10N.237.312.D05_PE001	10N.237.312.D05_PE001_16	hypothetical_protein	none	NA	-	-	-	-	-	-	-	-	-	-	-	-	-	-	-	-	-	-
10N.237.312.D05_PE001	10N.237.312.D05_PE001_17	hypothetical_protein	none	NA	REFSEQ_hypothetical_protein	7.9e-05	-	-	-	-	-	-	-	-	-	-	-	-	-	-	-	-
10N.237.312.D05_PE001	10N.237.312.D05_PE001_18	hypothetical_protein	none	NA	-	-	-	-	-	-	-	-	-	-	-	-	-	-	-	-	-	-
10N.237.312.D05_PE001	10N.237.312.D05_PE001_19	REFSEQ_tail_fiber_protein	VOG	6.5e-18	REFSEQ_tail_fiber_protein	6.5e-18	-	-	-	-	-	-	-	-	-	-	Phage_tail_assembly_chaperone_protein	3.3e-10	-	-	-	-
10N.237.312.D05_PE001	10N.237.312.D05_PE001_20	REFSEQ_head_protein	VOG	4.4e-17	REFSEQ_head_protein	4.4e-17	-	-	-	-	-	-	-	-	-	-	-	-	-	-	-	-
10N.237.312.D05_PE001	10N.237.312.D05_PE001_21	hypothetical_protein	none	NA	-	-	-	-	-	-	-	-	-	-	-	-	-	-	-	-	-	-
10N.237.312.D05_PE001	10N.237.312.D05_PE001_22	hypothetical_protein	none	NA	-	-	-	-	-	-	-	-	-	-	-	-	-	-	-	-	-	-
10N.237.312.D05_PE001	10N.237.312.D05_PE001_23	sp|Q9XJR0|GPK_BPPM2_Uncharacterized_protein_Gp-k	VOG	2.3e-05	sp|Q9XJR0|GPK_BPPM2_Uncharacterized_protein_Gp-k	2.3e-05	-	-	-	-	-	-	-	-	-	-	-	-	-	-	-	-
10N.237.312.D05_PE001	10N.237.312.D05_PE001_24	hypothetical_protein	none	NA	-	-	-	-	-	-	-	-	-	-	-	-	-	-	-	-	-	-
10N.237.312.D05_PE001	10N.237.312.D05_PE001_25	hypothetical_protein	none	NA	-	-	-	-	-	-	-	-	-	-	-	-	-	-	-	-	-	-
10N.237.312.D05_PE001	10N.237.312.D05_PE001_26	sp|P46495|Y1572_HAEIN_Putative_integrase/recombinase_HI_1572	VOG	1.1e-53	sp|P46495|Y1572_HAEIN_Putative_integrase/recombinase_HI_1572	1.1e-53	-	-	-	-	-	-	-	-	-	-	Phage_integrase_family	1.4e-18	Core-binding_(CB)_domain_profile.	8.55043	DNA_breaking-rejoining_enzymes	2.35e-42
10N.237.312.D05_PE002	10N.237.312.D05_PE002_1	hypothetical_protein	none	NA	-	-	-	-	-	-	-	-	-	-	-	-	-	-	-	-	-	-
10N.237.312.D05_PE002	10N.237.312.D05_PE002_2	OMPA-like	interpro_SUPERFAMILY	2.22e-07	-	-	-	-	-	-	-	-	-	-	-	-	-	-	-	-	OMPA-like	2.22e-07
10N.237.312.D05_PE002	10N.237.312.D05_PE002_3	Homeodomain-like	interpro_SUPERFAMILY	9.86e-06	REFSEQ_hypothetical_protein	1.2e-06	-	-	-	-	-	-	-	-	-	-	Homeodomain-like_domain	0.03	-	-	Homeodomain-like	9.86e-06
10N.237.312.D05_PE002	10N.237.312.D05_PE002_4	REFSEQ_putative_transcription_regulator	VOG	7.4e-39	REFSEQ_putative_transcription_regulator	7.4e-39	-	-	-	-	-	-	-	-	-	-	-	-	-	-	-	-
10N.237.312.D05_PE002	10N.237.312.D05_PE002_5	hypothetical_protein	none	NA	-	-	-	-	-	-	-	-	-	-	-	-	-	-	-	-	-	-
10N.237.312.D05_PE002	10N.237.312.D05_PE002_6	hypothetical_protein	none	NA	REFSEQ_hypothetical_protein	1e-05	-	-	-	-	-	-	-	-	-	-	-	-	-	-	-	-
10N.237.312.D05_PE002	10N.237.312.D05_PE002_7	REFSEQ_gp36	VOG	9.3e-05	REFSEQ_gp36	9.3e-05	-	-	-	-	-	-	-	-	-	-	-	-	-	-	-	-
10N.237.312.D05_PE002	10N.237.312.D05_PE002_8	hypothetical_protein	none	NA	-	-	-	-	-	-	-	-	-	-	-	-	-	-	-	-	-	-
10N.237.312.D05_PE002	10N.237.312.D05_PE002_9	sp|O55247|G1P_BPPHL_Gene_1_protein	VOG	3e-83	sp|O55247|G1P_BPPHL_Gene_1_protein	3e-83	-	-	-	-	-	-	-	-	-	-	Zonular_occludens_toxin_(Zot)	6.4e-32	-	-	-	-
10N.237.312.D05_PE002	10N.237.312.D05_PE002_10	sp|P38441|ACE_VIBCH_Accessory_cholera_enterotoxin	VOG	9.3e-31	sp|P38441|ACE_VIBCH_Accessory_cholera_enterotoxin	9.3e-31	-	-	-	-	-	-	-	-	-	-	-	-	-	-	-	-
10N.237.312.D05_PE002	10N.237.312.D05_PE002_11	hypothetical_protein	none	NA	REFSEQ_hypothetical_protein	1.1e-27	-	-	-	-	-	-	-	-	-	-	-	-	-	-	-	-
10N.237.312.D05_PE002	10N.237.312.D05_PE002_12	hypothetical_protein	none	NA	-	-	-	-	-	-	-	-	-	-	-	-	-	-	-	-	-	-
10N.237.312.D05_PE002	10N.237.312.D05_PE002_13	REFSEQ_Vpf81	VOG	2.6e-20	REFSEQ_Vpf81	2.6e-20	-	-	-	-	-	-	-	-	-	-	-	-	-	-	-	-
10N.237.312.D05_PE002	10N.237.312.D05_PE002_14	hypothetical_protein	none	NA	REFSEQ_hypothetical_protein	2e-21	-	-	-	-	-	-	-	-	-	-	-	-	-	-	-	-
10N.237.312.D05_PE002	10N.237.312.D05_PE002_15	Protein_of_unknown_function_(DUF1293)	Pfam	4.3e-16	REFSEQ_hypothetical_protein	1.9e-45	-	-	-	-	-	-	-	-	-	-	Protein_of_unknown_function_(DUF1293)	4.3e-16	-	-	-	-
10N.237.312.D05_PE002	10N.237.312.D05_PE002_16	REFSEQ_DNA_replication_initiation_protein	VOG	1.4e-110	REFSEQ_DNA_replication_initiation_protein	1.4e-110	-	-	-	-	-	-	-	-	-	-	Replication_initiation_factor	2.3e-11	-	-	-	-
10N.237.312.D05_PE002	10N.237.312.D05_PE002_17	hypothetical_protein	none	NA	REFSEQ_hypothetical_protein	1.6e-32	-	-	-	-	-	-	-	-	-	-	-	-	-	-	-	-
10N.237.312.D05_PE002	10N.237.312.D05_PE002_18	hypothetical_protein	none	NA	REFSEQ_hypothetical_protein	5.2e-06	-	-	-	-	-	-	-	-	-	-	-	-	-	-	-	-
10N.237.312.D05_PE002	10N.237.312.D05_PE002_19	hypothetical_protein	none	NA	REFSEQ_hypothetical_protein	2.7e-36	-	-	-	-	-	-	-	-	-	-	Phage_related_protein	1.9e-15	-	-	-	-
10N.237.312.G08_PE001	10N.237.312.G08_PE001_1	REFSEQ_putative_transcription_regulator	VOG	5.3e-38	REFSEQ_putative_transcription_regulator	5.3e-38	-	-	-	-	-	-	-	-	-	-	-	-	-	-	-	-
10N.237.312.G08_PE001	10N.237.312.G08_PE001_2	REFSEQ_holin	VOG	2.6e-05	REFSEQ_holin	2.6e-05	-	-	-	-	-	-	-	-	-	-	-	-	-	-	-	-
10N.237.312.G08_PE001	10N.237.312.G08_PE001_3	hypothetical_protein	none	NA	REFSEQ_hypothetical_protein	1.4e-05	-	-	-	-	-	-	-	-	-	-	-	-	-	-	-	-
10N.237.312.G08_PE001	10N.237.312.G08_PE001_4	sp|O55247|G1P_BPPHL_Gene_1_protein	VOG	1.4e-65	sp|O55247|G1P_BPPHL_Gene_1_protein	1.4e-65	-	-	-	-	-	-	-	-	-	-	Zonular_occludens_toxin_(Zot)	8.9e-37	-	-	-	-
10N.237.312.G08_PE001	10N.237.312.G08_PE001_5	sp|P38441|ACE_VIBCH_Accessory_cholera_enterotoxin	VOG	2e-29	sp|P38441|ACE_VIBCH_Accessory_cholera_enterotoxin	2e-29	-	-	-	-	-	-	-	-	-	-	-	-	-	-	-	-
10N.237.312.G08_PE001	10N.237.312.G08_PE001_6	hypothetical_protein	none	NA	-	-	-	-	-	-	-	-	-	-	-	-	-	-	-	-	-	-
10N.237.312.G08_PE001	10N.237.312.G08_PE001_7	REFSEQ_Vpf81	VOG	2e-14	REFSEQ_Vpf81	2e-14	-	-	-	-	-	-	-	-	-	-	-	-	-	-	-	-
10N.237.312.G08_PE001	10N.237.312.G08_PE001_8	hypothetical_protein	none	NA	REFSEQ_hypothetical_protein	2.8e-15	-	-	-	-	-	-	-	-	-	-	-	-	-	-	-	-
10N.237.312.G08_PE001	10N.237.312.G08_PE001_9	Protein_of_unknown_function_(DUF1293)	Pfam	1.3e-15	REFSEQ_hypothetical_protein	2.1e-45	-	-	-	-	-	-	-	-	-	-	Protein_of_unknown_function_(DUF1293)	1.3e-15	-	-	-	-
10N.237.312.G08_PE001	10N.237.312.G08_PE001_10	REFSEQ_DNA_replication_initiation_protein	VOG	6.6e-112	REFSEQ_DNA_replication_initiation_protein	6.6e-112	-	-	-	-	-	-	-	-	-	-	Replication_initiation_factor	1.2e-11	-	-	-	-
10N.237.312.G08_PE001	10N.237.312.G08_PE001_11	hypothetical_protein	none	NA	REFSEQ_hypothetical_protein	9.9e-32	-	-	-	-	-	-	-	-	-	-	-	-	-	-	-	-
10N.237.312.G08_PE001	10N.237.312.G08_PE001_12	hypothetical_protein	none	NA	REFSEQ_hypothetical_protein	6.3e-05	-	-	-	-	-	-	-	-	-	-	-	-	-	-	-	-
10N.237.312.G08_PE001	10N.237.312.G08_PE001_13	lambda_repressor-like_DNA-binding_domains	interpro_SUPERFAMILY	3.05e-05	REFSEQ_hypothetical_protein	5e-37	-	-	-	-	-	-	-	-	-	-	Phage_related_protein	4.1e-16	Cro/C1-type_HTH_domain_profile.	9.64417	lambda_repressor-like_DNA-binding_domains	3.05e-05
10N.237.312.G08_PE002	10N.237.312.G08_PE002_1	hypothetical_protein	none	NA	REFSEQ_hypothetical_protein	3.3e-10	-	-	-	-	-	-	-	-	-	-	-	-	-	-	-	-
10N.237.312.G08_PE002	10N.237.312.G08_PE002_2	REFSEQ_DNA_primase	VOG	5.5e-08	REFSEQ_DNA_primase	5.5e-08	-	-	-	-	-	-	-	-	-	-	-	-	-	-	-	-
10N.237.312.G08_PE002	10N.237.312.G08_PE002_3	hypothetical_protein	none	NA	REFSEQ_hypothetical_protein	1.1e-31	-	-	-	-	-	-	-	-	-	-	-	-	-	-	-	-
10N.237.312.G08_PE002	10N.237.312.G08_PE002_4	REFSEQ_DNA_replication_initiation_protein	VOG	1.8e-111	REFSEQ_DNA_replication_initiation_protein	1.8e-111	-	-	-	-	-	-	-	-	-	-	Replication_initiation_factor	2.3e-11	-	-	-	-
10N.237.312.G08_PE002	10N.237.312.G08_PE002_5	Protein_of_unknown_function_(DUF1293)	Pfam	2e-16	REFSEQ_hypothetical_protein	7.1e-46	-	-	-	-	-	-	-	-	-	-	Protein_of_unknown_function_(DUF1293)	2e-16	-	-	-	-
10N.237.312.G08_PE002	10N.237.312.G08_PE002_6	hypothetical_protein	none	NA	REFSEQ_hypothetical_protein	3e-15	-	-	-	-	-	-	-	-	-	-	-	-	-	-	-	-
10N.237.312.G08_PE002	10N.237.312.G08_PE002_7	REFSEQ_Vpf81	VOG	2.1e-14	REFSEQ_Vpf81	2.1e-14	-	-	-	-	-	-	-	-	-	-	-	-	-	-	-	-
10N.237.312.G08_PE002	10N.237.312.G08_PE002_8	hypothetical_protein	none	NA	-	-	-	-	-	-	-	-	-	-	-	-	-	-	-	-	-	-
10N.237.312.G08_PE002	10N.237.312.G08_PE002_9	sp|P38441|ACE_VIBCH_Accessory_cholera_enterotoxin	VOG	2.1e-29	sp|P38441|ACE_VIBCH_Accessory_cholera_enterotoxin	2.1e-29	-	-	-	-	-	-	-	-	-	-	-	-	-	-	-	-
10N.237.312.G08_PE002	10N.237.312.G08_PE002_10	sp|O55247|G1P_BPPHL_Gene_1_protein	VOG	2.7e-65	sp|O55247|G1P_BPPHL_Gene_1_protein	2.7e-65	-	-	-	-	-	-	-	-	-	-	Zonular_occludens_toxin_(Zot)	1.3e-36	-	-	-	-
10N.237.312.G08_PE002	10N.237.312.G08_PE002_11	hypothetical_protein	none	NA	REFSEQ_hypothetical_protein	7.9e-06	-	-	-	-	-	-	-	-	-	-	-	-	-	-	-	-
10N.237.312.G08_PE002	10N.237.312.G08_PE002_12	REFSEQ_DUF4393_domain-containing_protein	VOG	4.4e-10	REFSEQ_DUF4393_domain-containing_protein	4.4e-10	-	-	-	-	-	-	-	-	-	-	Abortive_infection_alpha	8.1e-05	-	-	-	-
10N.237.312.G08_PE002	10N.237.312.G08_PE002_13	hypothetical_protein	none	NA	REFSEQ_hypothetical_protein	3.2e-06	-	-	-	-	-	-	-	-	-	-	-	-	-	-	-	-
10N.237.312.G08_PE002	10N.237.312.G08_PE002_14	REFSEQ_putative_transcription_regulator	VOG	3.4e-47	REFSEQ_putative_transcription_regulator	3.4e-47	-	-	-	-	-	-	-	-	-	-	-	-	-	-	-	-
10N.237.312.G08_PE003	10N.237.312.G08_PE003_1	sp|P46495|Y1572_HAEIN_Putative_integrase/recombinase_HI_1572	VOG	1.6e-54	sp|P46495|Y1572_HAEIN_Putative_integrase/recombinase_HI_1572	1.6e-54	-	-	-	-	-	-	-	-	-	-	Phage_integrase_family	2.5e-16	Tyrosine_recombinase_domain_profile.	25.3704	DNA_breaking-rejoining_enzymes	1.24e-45
10N.237.312.G08_PE003	10N.237.312.G08_PE003_2	Rst_3HP__Hp3	defensefinder	5.7e-11	-	-	Rst_3HP__Hp3	5.7e-11	Rst_3HP__Hp3	0.57	-	-	-	-	-	-	-	-	-	-	-	-
10N.237.312.G08_PE003	10N.237.312.G08_PE003_3	Rst_3HP__Hp2	defensefinder	2.5e-23	-	-	Rst_3HP__Hp2	2.5e-23	Rst_3HP__Hp2	0.025	-	-	-	-	-	-	-	-	-	-	-	-
10N.237.312.G08_PE003	10N.237.312.G08_PE003_4	hypothetical_protein	none	NA	REFSEQ_hypothetical_protein	8.3e-05	-	-	-	-	-	-	-	-	-	-	-	-	-	-	-	-
10N.237.312.G08_PE003	10N.237.312.G08_PE003_5	Rst_3HP__Hp1	defensefinder	4.4e-39	REFSEQ_hypothetical_protein	1.8e-05	Rst_3HP__Hp1	4.4e-39	Rst_3HP__Hp1	0.0044	-	-	-	-	-	-	-	-	-	-	-	-
10N.237.312.G08_PE003	10N.237.312.G08_PE003_6	LexA/Signal_peptidase	interpro_SUPERFAMILY	2.22e-20	sp|P07040|REPC_BPD10_Repressor_c_protein	4.8e-12	-	-	-	-	-	-	-	-	-	-	Mu_DNA-binding_domain	0.0053	Mu-type_HTH_domain_profile.	24.3579	LexA/Signal_peptidase	2.22e-20
10N.237.312.G08_PE003	10N.237.312.G08_PE003_7	REFSEQ_excisionase	VOG	1e-18	REFSEQ_excisionase	1e-18	-	-	-	-	-	-	-	-	-	-	Pyocin_activator_protein_PrtN	3e-05	-	-	-	-
10N.237.312.G08_PE003	10N.237.312.G08_PE003_8	sp|P21316|YR7B_ECOLX_Protein_ORFb_in_retron_Ec67	VOG	1.3e-36	sp|P21316|YR7B_ECOLX_Protein_ORFb_in_retron_Ec67	1.3e-36	-	-	-	-	-	-	-	-	-	-	Phage_regulatory_protein_CII_(CP76)	1.7e-30	-	-	-	-
10N.237.312.G08_PE003	10N.237.312.G08_PE003_9	hypothetical_protein	none	NA	-	-	-	-	-	-	-	-	-	-	-	-	-	-	-	-	-	-
10N.237.312.G08_PE003	10N.237.312.G08_PE003_10	hypothetical_protein	none	NA	-	-	-	-	-	-	-	-	-	-	-	-	-	-	-	-	-	-
10N.237.312.G08_PE003	10N.237.312.G08_PE003_11	hypothetical_protein	none	NA	-	-	-	-	-	-	-	-	-	-	-	-	-	-	-	-	-	-
10N.237.312.G08_PE003	10N.237.312.G08_PE003_12	hypothetical_protein	none	NA	REFSEQ_hypothetical_protein	6.5e-40	-	-	-	-	-	-	-	-	-	-	-	-	-	-	-	-
10N.237.312.G08_PE003	10N.237.312.G08_PE003_13	hypothetical_protein	none	NA	REFSEQ_hypothetical_protein	1e-31	-	-	-	-	-	-	-	-	-	-	-	-	-	-	-	-
10N.237.312.G08_PE003	10N.237.312.G08_PE003_14	hypothetical_protein	none	NA	-	-	-	-	-	-	-	-	-	-	-	-	-	-	-	-	-	-
10N.237.312.G08_PE003	10N.237.312.G08_PE003_15	hypothetical_protein	none	NA	REFSEQ_coil_containing_protein	0	-	-	-	-	-	-	-	-	-	-	-	-	-	-	-	-
10N.237.312.G08_PE003	10N.237.312.G08_PE003_16	sp|P08711|VPB_BP186_Late_control_gene_B_protein	VOG	2e-23	sp|P08711|VPB_BP186_Late_control_gene_B_protein	2e-23	-	-	-	-	-	-	-	-	-	-	Ogr/Delta-like_zinc_finger	4.9e-12	-	-	-	-
10N.237.312.G08_PE003	10N.237.312.G08_PE003_17	hypothetical_protein	none	NA	-	-	-	-	-	-	-	-	-	-	-	-	-	-	-	-	-	-
10N.237.312.G08_PE003	10N.237.312.G08_PE003_18	sp|P71389|VPN_HAEIN_Mu-like_prophage_FluMu_DNA_circularization_protein	VOG	1.9e-25	sp|P71389|VPN_HAEIN_Mu-like_prophage_FluMu_DNA_circularization_protein	1.9e-25	-	-	-	-	-	-	-	-	-	-	DNA_circularisation_protein_N-terminus	1.5e-18	-	-	-	-
10N.237.312.G08_PE003	10N.237.312.G08_PE003_19	sp|P08558|BP44_BPMU_Baseplate_hub_protein_gp44	VOG	5.1e-13	sp|P08558|BP44_BPMU_Baseplate_hub_protein_gp44	5.1e-13	-	-	-	-	-	-	-	-	-	-	-	-	-	-	Phage_tail_proteins	1.53e-25
10N.237.312.G08_PE003	10N.237.312.G08_PE003_20	sp|P31340|SPIKE_BPP2_Spike_protein	VOG	9.1e-11	sp|P31340|SPIKE_BPP2_Spike_protein	9.1e-11	-	-	-	-	-	-	-	-	phage_baseplate_assembly_protein_V	8.4e-12	Bacteriophage_Mu_Gp45_spike_protein	3.4e-10	-	-	-	-
10N.237.312.G08_PE003	10N.237.312.G08_PE003_21	Phage_protein_GP46	Pfam	9.7e-20	sp|P44239|VG46_HAEIN_Mu-like_prophage_FluMu_protein_gp46	5.7e-16	-	-	-	-	-	-	-	-	-	-	Phage_protein_GP46	9.7e-20	-	-	-	-
10N.237.312.G08_PE003	10N.237.312.G08_PE003_22	sp|P51767|BPJ_BPP2_Baseplate_protein_J	VOG	6.1e-35	sp|P51767|BPJ_BPP2_Baseplate_protein_J	6.1e-35	-	-	-	-	-	-	-	-	-	-	Baseplate_J-like_protein	2.4e-29	-	-	-	-
10N.237.312.G08_PE003	10N.237.312.G08_PE003_23	sp|P75982|YMFQ_ECOLI_Uncharacterized_protein_YmfQ	VOG	1.8e-08	sp|P75982|YMFQ_ECOLI_Uncharacterized_protein_YmfQ	1.8e-08	-	-	-	-	-	-	-	-	-	-	-	-	-	-	-	-
10N.237.312.G08_PE003	10N.237.312.G08_PE003_24	REFSEQ_tail_fiber_protein	VOG	2.5e-12	REFSEQ_tail_fiber_protein	2.5e-12	-	-	-	-	-	-	-	-	-	-	-	-	-	-	Receptor-binding_domain_of_short_tail_fibre_protein_gp12	5.23e-10
10N.237.312.G08_PE003	10N.237.312.G08_PE003_25	REFSEQ_tail_fiber_assembly	VOG	1.9e-23	REFSEQ_tail_fiber_assembly	1.9e-23	-	-	-	-	-	-	-	-	-	-	-	-	-	-	-	-
10N.237.312.G08_PE003	10N.237.312.G08_PE003_26	REFSEQ_baseplate_hub_subunit_and_tail_lysozyme	VOG	9.2e-14	REFSEQ_baseplate_hub_subunit_and_tail_lysozyme	9.2e-14	-	-	-	-	-	-	-	-	-	-	Phage_lysozyme	2.8e-13	-	-	Lysozyme-like	6.14e-38
10N.237.312.G08_PE003	10N.237.312.G08_PE003_27	hypothetical_protein	none	NA	REFSEQ_hypothetical_protein	1.7e-33	-	-	-	-	-	-	-	-	-	-	-	-	-	-	-	-
10N.237.312.G08_PE003	10N.237.312.G08_PE003_28	sp|Q05239|VG30_BPML5_Gene_30_protein	VOG	9.7e-11	sp|Q05239|VG30_BPML5_Gene_30_protein	9.7e-11	-	-	-	-	-	-	-	-	-	-	-	-	-	-	-	-
10N.237.312.G08_PE003	10N.237.312.G08_PE003_29	sp|Q6QGD5|PORTL_BPT5_Portal_protein	VOG	5.2e-46	sp|Q6QGD5|PORTL_BPT5_Portal_protein	5.2e-46	-	-	-	-	-	-	-	-	-	-	Phage_portal_protein	4.9e-12	-	-	-	-
10N.237.312.G08_PE003	10N.237.312.G08_PE003_30	sp|P25479|VPP_BPP2_Terminase,_ATPase_subunit	VOG	1.2e-145	sp|P25479|VPP_BPP2_Terminase,_ATPase_subunit	1.2e-145	-	-	-	-	-	-	-	-	-	-	Terminase_large_subunit,_T4likevirus-type,_N-terminal	1.5e-32	-	-	-	-
10N.237.312.G08_PE003	10N.237.312.G08_PE003_31	sp|P25478|SCAF_BPP2_Capsid_assembly_scaffolding_protein	VOG	2.5e-55	sp|P25478|SCAF_BPP2_Capsid_assembly_scaffolding_protein	2.5e-55	-	-	-	-	-	-	-	-	-	-	Phage_capsid_scaffolding_protein_(GPO)_serine_peptidase	5.2e-37	-	-	-	-
10N.237.312.G08_PE003	10N.237.312.G08_PE003_32	sp|P25477|CAPSD_BPP2_Capsid_proteins	VOG	3.8e-92	sp|P25477|CAPSD_BPP2_Capsid_proteins	3.8e-92	-	-	-	-	-	-	-	-	phage_major_capsid_protein,_P2_family	1.7e-71	Phage_major_capsid_protein,_P2_family	2.5e-113	-	-	-	-
10N.237.312.G08_PE003	10N.237.312.G08_PE003_33	sp|P25475|VPL_BPP2_Head_completion/stabilization_protein	VOG	9.4e-16	sp|P25475|VPL_BPP2_Head_completion/stabilization_protein	9.4e-16	-	-	-	-	-	-	-	-	-	-	Phage_head_completion_protein_(GPL)	0.00013	-	-	-	-
10N.237.312.G08_PE003	10N.237.312.G08_PE003_34	sp|P36933|VPR_BPP2_Tail_completion_protein_R	VOG	3.7e-19	sp|P36933|VPR_BPP2_Tail_completion_protein_R	3.7e-19	-	-	-	-	-	-	-	-	-	-	P2_phage_tail_completion_protein_R_(GpR)	1.1e-20	-	-	-	-
10N.237.312.G08_PE003	10N.237.312.G08_PE003_35	sp|P36934|VPS_BPP2_Tail_completion_protein_S	VOG	2.9e-11	sp|P36934|VPS_BPP2_Tail_completion_protein_S	2.9e-11	-	-	-	-	-	-	-	-	-	-	Phage_virion_morphogenesis_family	7.7e-05	-	-	-	-
10N.237.312.G08_PE003	10N.237.312.G08_PE003_36	sp|P79677|GP38_BPMU_Putative_sheath_terminator_protein	VOG	4.8e-15	sp|P79677|GP38_BPMU_Putative_sheath_terminator_protein	4.8e-15	-	-	-	-	-	-	-	-	-	-	Protein_of_unknown_function_(DUF2635)	2.9e-12	-	-	-	-
10N.237.312.G08_PE003	10N.237.312.G08_PE003_37	sp|P44233|VPL_HAEIN_Mu-like_prophage_FluMu_tail_sheath_protein	VOG	2.6e-82	sp|P44233|VPL_HAEIN_Mu-like_prophage_FluMu_tail_sheath_protein	2.6e-82	-	-	-	-	-	-	-	-	-	-	Phage_tail_sheath_C-terminal_domain	6.2e-07	-	-	-	-
10N.237.312.G08_PE003	10N.237.312.G08_PE003_38	sp|P79679|TUBE_BPMU_Tail_tube_protein	VOG	6.1e-09	sp|P79679|TUBE_BPMU_Tail_tube_protein	6.1e-09	-	-	-	-	-	-	-	-	-	-	Phage_tail_tube_protein	7.1e-26	-	-	-	-
10N.237.312.G08_PE003	10N.237.312.G08_PE003_39	sp|P25476|VPM_BPP2_Terminase,_endonuclease_subunit	VOG	1.4e-26	sp|P25476|VPM_BPP2_Terminase,_endonuclease_subunit	1.4e-26	-	-	-	-	-	-	-	-	-	-	Phage_small_terminase_subunit	5.8e-10	TPR_repeat_profile.	9.0274	-	-
10N.237.312.G08_PE003	10N.237.312.G08_PE003_40	sp|O64312|TAPFS_BPP2_Tail_assembly_protein_E'	VOG	2.6e-19	sp|O64312|TAPFS_BPP2_Tail_assembly_protein_E'	2.6e-19	-	-	-	-	-	-	-	-	-	-	Phage_tail_assembly_chaperone_proteins,_E,_or_41_or_14	1.9e-06	-	-	-	-
10N.237.312.G08_PE003	10N.237.312.G08_PE003_41	sp|P51731|TMP_BPHC1_Probable_tape_measure_protein	VOG	7.1e-19	sp|P51731|TMP_BPHC1_Probable_tape_measure_protein	7.1e-19	-	-	-	-	-	-	-	-	-	-	-	-	-	-	-	-
10N.237.312.G08_PE003	10N.237.312.G08_PE003_42	hypothetical_protein	none	NA	-	-	-	-	-	-	-	-	-	-	-	-	-	-	-	-	-	-
10N.237.312.G08_PE003	10N.237.312.G08_PE003_43	sp|P44193|Y1422_HAEIN_Uncharacterized_protein_HI_1422	VOG	1.6e-28	sp|P44193|Y1422_HAEIN_Uncharacterized_protein_HI_1422	1.6e-28	-	-	-	-	-	-	-	-	-	-	BRO_family,_N-terminal_domain	6.4e-10	Bro-N_domain_profile.	12.3465	-	-
10N.237.312.G08_PE003	10N.237.312.G08_PE003_44	hypothetical_protein	none	NA	-	-	-	-	-	-	-	-	-	-	-	-	-	-	-	-	-	-
10N.239.311.A09_PE001	10N.239.311.A09_PE001_1	PemK-like,_MazF-like_toxin_of_type_II_toxin-antitoxin_system	Pfam	1.5e-05	-	-	-	-	-	-	-	-	-	-	-	-	PemK-like,_MazF-like_toxin_of_type_II_toxin-antitoxin_system	1.5e-05	-	-	Cell_growth_inhibitor/plasmid_maintenance_toxic_component	3.71e-10
10N.239.311.A09_PE001	10N.239.311.A09_PE001_2	LexA/Signal_peptidase	interpro_SUPERFAMILY	1.57e-20	-	-	-	-	-	-	-	-	-	-	-	-	Peptidase_S24-like	5.7e-12	-	-	LexA/Signal_peptidase	1.57e-20
10N.239.311.A09_PE001	10N.239.311.A09_PE001_3	sp|P18679|RCRO_BPHK0_8.4_kDa_cro_protein	VOG	1.5e-07	sp|P18679|RCRO_BPHK0_8.4_kDa_cro_protein	1.5e-07	-	-	-	-	-	-	-	-	-	-	Bacteriophage_CI_repressor_helix-turn-helix_domain	0.0013	-	-	-	-
10N.239.311.A09_PE001	10N.239.311.A09_PE001_4	REFSEQ_excisionase	VOG	8.1e-35	REFSEQ_excisionase	8.1e-35	-	-	-	-	-	-	-	-	-	-	Pyocin_activator_protein_PrtN	2.3e-15	-	-	-	-
10N.239.311.A09_PE001	10N.239.311.A09_PE001_5	hypothetical_protein	none	NA	-	-	-	-	-	-	-	-	-	-	-	-	-	-	-	-	-	-
10N.239.311.A09_PE001	10N.239.311.A09_PE001_6	hypothetical_protein	none	NA	-	-	-	-	-	-	-	-	-	-	-	-	-	-	-	-	-	-
10N.239.311.A09_PE001	10N.239.311.A09_PE001_7	sp|Q06419|VPA_BPP2_Replication_gene_A_protein	VOG	3.5e-144	sp|Q06419|VPA_BPP2_Replication_gene_A_protein	3.5e-144	-	-	-	-	-	-	-	-	-	-	Bacteriophage_replication_gene_A_protein_(GPA)	1.6e-69	-	-	-	-
10N.239.311.A09_PE001	10N.239.311.A09_PE001_8	hypothetical_protein	none	NA	-	-	-	-	-	-	-	-	-	-	-	-	-	-	-	-	-	-
10N.239.311.A09_PE001	10N.239.311.A09_PE001_9	hypothetical_protein	none	NA	-	-	-	-	-	-	-	-	-	-	-	-	-	-	-	-	-	-
10N.239.311.A09_PE001	10N.239.311.A09_PE001_10	hypothetical_protein	none	NA	-	-	-	-	-	-	-	-	-	-	-	-	-	-	-	-	-	-
10N.239.311.A09_PE001	10N.239.311.A09_PE001_11	sp|A0A7H0DND1|PG160_MONPV_DNA_packaging_protein_OPG160	VOG	2.5e-10	sp|A0A7H0DND1|PG160_MONPV_DNA_packaging_protein_OPG160	2.5e-10	-	-	-	-	-	-	-	-	-	-	-	-	-	-	P-loop_containing_nucleoside_triphosphate_hydrolases	6.75e-12
10N.239.311.A09_PE001	10N.239.311.A09_PE001_12	hypothetical_protein	none	NA	-	-	-	-	-	-	-	-	-	-	-	-	-	-	-	-	-	-
10N.239.311.A09_PE001	10N.239.311.A09_PE001_13	sp|P15794|CAPSD_BPPM2_Major_capsid_protein_P2	VOG	3.4e-19	sp|P15794|CAPSD_BPPM2_Major_capsid_protein_P2	3.4e-19	-	-	-	-	-	-	-	-	-	-	Viral_coat_protein_P2_N-terminal_domain	2e-41	-	-	-	-
10N.239.311.A09_PE001	10N.239.311.A09_PE001_14	hypothetical_protein	none	NA	REFSEQ_hypothetical_protein	2.1e-07	-	-	-	-	-	-	-	-	-	-	-	-	-	-	-	-
10N.239.311.A09_PE001	10N.239.311.A09_PE001_15	hypothetical_protein	none	NA	-	-	-	-	-	-	-	-	-	-	-	-	-	-	-	-	-	-
10N.239.311.A09_PE001	10N.239.311.A09_PE001_16	hypothetical_protein	none	NA	REFSEQ_hypothetical_protein	2.7e-05	-	-	-	-	-	-	-	-	-	-	-	-	-	-	-	-
10N.239.311.A09_PE001	10N.239.311.A09_PE001_17	sp|Q9XJR4|GPJ_BPPM2_Uncharacterized_protein_Gp-j	VOG	2.4e-10	sp|Q9XJR4|GPJ_BPPM2_Uncharacterized_protein_Gp-j	2.4e-10	-	-	-	-	-	-	-	-	-	-	-	-	-	-	-	-
10N.239.311.A09_PE001	10N.239.311.A09_PE001_18	hypothetical_protein	none	NA	REFSEQ_hypothetical_protein	8.1e-05	-	-	-	-	-	-	-	-	-	-	-	-	-	-	-	-
10N.239.311.A09_PE001	10N.239.311.A09_PE001_19	hypothetical_protein	none	NA	-	-	-	-	-	-	-	-	-	-	-	-	-	-	-	-	-	-
10N.239.311.A09_PE001	10N.239.311.A09_PE001_20	hypothetical_protein	none	NA	REFSEQ_hypothetical_protein	1.1e-08	-	-	-	-	-	-	-	-	-	-	-	-	-	-	-	-
10N.239.311.A09_PE001	10N.239.311.A09_PE001_21	REFSEQ_tail_fiber_protein	VOG	1.2e-13	REFSEQ_tail_fiber_protein	1.2e-13	-	-	-	-	-	-	-	-	-	-	Phage_tail_assembly_chaperone_protein	0.00015	-	-	-	-
10N.239.311.A09_PE001	10N.239.311.A09_PE001_22	REFSEQ_head_protein	VOG	5.7e-27	REFSEQ_head_protein	5.7e-27	-	-	-	-	-	-	-	-	-	-	-	-	-	-	-	-
10N.239.311.A09_PE001	10N.239.311.A09_PE001_23	hypothetical_protein	none	NA	REFSEQ_hypothetical_protein	1.5e-05	-	-	-	-	-	-	-	-	-	-	-	-	-	-	-	-
10N.239.311.A09_PE001	10N.239.311.A09_PE001_24	hypothetical_protein	none	NA	-	-	-	-	-	-	-	-	-	-	-	-	-	-	-	-	-	-
10N.239.311.A09_PE001	10N.239.311.A09_PE001_25	hypothetical_protein	none	NA	-	-	-	-	-	-	-	-	-	-	-	-	-	-	-	-	-	-
10N.239.311.A09_PE001	10N.239.311.A09_PE001_26	hypothetical_protein	none	NA	-	-	-	-	-	-	-	-	-	-	-	-	-	-	-	-	-	-
10N.239.311.A09_PE001	10N.239.311.A09_PE001_27	sp|P46495|Y1572_HAEIN_Putative_integrase/recombinase_HI_1572	VOG	3e-55	sp|P46495|Y1572_HAEIN_Putative_integrase/recombinase_HI_1572	3e-55	-	-	-	-	-	-	-	-	-	-	Phage_integrase_family	7.3e-15	Tyrosine_recombinase_domain_profile.	22.8828	DNA_breaking-rejoining_enzymes	6.18e-42
10N.239.311.A09_PE002A	10N.239.311.A09_PE002A_1	hypothetical_protein	none	NA	-	-	-	-	-	-	-	-	-	-	-	-	-	-	-	-	-	-
10N.239.311.A09_PE002A	10N.239.311.A09_PE002A_2	sp|O55247|G1P_BPPHL_Gene_1_protein	VOG	1.2e-32	sp|O55247|G1P_BPPHL_Gene_1_protein	1.2e-32	-	-	-	-	-	-	-	-	-	-	Zonular_occludens_toxin_(Zot)	5.9e-10	-	-	-	-
10N.239.311.A09_PE002A	10N.239.311.A09_PE002A_3	sp|O55247|G1P_BPPHL_Gene_1_protein	VOG	2.1e-18	sp|O55247|G1P_BPPHL_Gene_1_protein	2.1e-18	-	-	-	-	-	-	-	-	-	-	Zonular_occludens_toxin_(Zot)	3.1e-06	-	-	-	-
10N.239.311.A09_PE002A	10N.239.311.A09_PE002A_4	Protein_of_unknown_function_(DUF2523)	Pfam	0.0012	REFSEQ_hypothetical_protein	7.3e-13	-	-	-	-	-	-	-	-	-	-	Protein_of_unknown_function_(DUF2523)	0.0012	-	-	-	-
10N.239.311.A09_PE002A	10N.239.311.A09_PE002A_5	hypothetical_protein	none	NA	REFSEQ_hypothetical_protein	6.1e-07	-	-	-	-	-	-	-	-	-	-	-	-	-	-	-	-
10N.239.311.A09_PE002A	10N.239.311.A09_PE002A_6	REFSEQ_putative_major_coat_protein	VOG	5.3e-08	REFSEQ_putative_major_coat_protein	5.3e-08	-	-	-	-	-	-	-	-	-	-	-	-	-	-	-	-
10N.239.311.A09_PE002A	10N.239.311.A09_PE002A_7	sp|P68671|COAT3_XANCP_Phi-Lf_prophage-derived_putative_minor_coat_protein	VOG	1.6e-11	sp|P68671|COAT3_XANCP_Phi-Lf_prophage-derived_putative_minor_coat_protein	1.6e-11	-	-	-	-	-	-	-	-	-	-	-	-	-	-	-	-
10N.239.311.A09_PE002A	10N.239.311.A09_PE002A_8	REFSEQ_RstB_sensor_of_two_protein_system	VOG	3.7e-11	REFSEQ_RstB_sensor_of_two_protein_system	3.7e-11	-	-	-	-	-	-	-	-	-	-	CTX_phage_RstB_protein	1.1e-06	-	-	-	-
10N.239.311.A09_PE002A	10N.239.311.A09_PE002A_9	Phage_replication_protein_CRI	Pfam	0.00017	-	-	-	-	-	-	-	-	-	-	-	-	Phage_replication_protein_CRI	0.00017	-	-	-	-
10N.239.311.A09_PE002A	10N.239.311.A09_PE002A_10	sp|Q5UR40|YR559_MIMIV_Uncharacterized_HTH-type_transcriptional_regulator_R559	VOG	7e-09	sp|Q5UR40|YR559_MIMIV_Uncharacterized_HTH-type_transcriptional_regulator_R559	7e-09	-	-	-	-	-	-	-	-	-	-	Helix-turn-helix	0.00035	Cro/C1-type_HTH_domain_profile.	10.9786	lambda_repressor-like_DNA-binding_domains	7.32e-09
10N.239.311.A09_PE002B	10N.239.311.A09_PE002B_1	sp|O55247|G1P_BPPHL_Gene_1_protein	VOG	1.4e-32	sp|O55247|G1P_BPPHL_Gene_1_protein	1.4e-32	-	-	-	-	-	-	-	-	-	-	Zonular_occludens_toxin_(Zot)	5.8e-10	-	-	-	-
10N.239.311.A09_PE002B	10N.239.311.A09_PE002B_2	sp|O55247|G1P_BPPHL_Gene_1_protein	VOG	2.5e-18	sp|O55247|G1P_BPPHL_Gene_1_protein	2.5e-18	-	-	-	-	-	-	-	-	-	-	Zonular_occludens_toxin_(Zot)	3.1e-06	-	-	-	-
10N.239.311.A09_PE002B	10N.239.311.A09_PE002B_3	Protein_of_unknown_function_(DUF2523)	Pfam	0.0012	REFSEQ_hypothetical_protein	8.8e-13	-	-	-	-	-	-	-	-	-	-	Protein_of_unknown_function_(DUF2523)	0.0012	-	-	-	-
10N.239.311.A09_PE002B	10N.239.311.A09_PE002B_4	hypothetical_protein	none	NA	REFSEQ_hypothetical_protein	7.6e-07	-	-	-	-	-	-	-	-	-	-	-	-	-	-	-	-
10N.239.311.A09_PE002B	10N.239.311.A09_PE002B_5	REFSEQ_putative_major_coat_protein	VOG	6.3e-08	REFSEQ_putative_major_coat_protein	6.3e-08	-	-	-	-	-	-	-	-	-	-	-	-	-	-	-	-
10N.239.311.A09_PE002B	10N.239.311.A09_PE002B_6	sp|P68671|COAT3_XANCP_Phi-Lf_prophage-derived_putative_minor_coat_protein	VOG	1.1e-08	sp|P68671|COAT3_XANCP_Phi-Lf_prophage-derived_putative_minor_coat_protein	1.1e-08	-	-	-	-	-	-	-	-	-	-	-	-	-	-	-	-
10N.239.311.A09_PE002B	10N.239.311.A09_PE002B_7	REFSEQ_RstB_sensor_of_two_protein_system	VOG	4.4e-11	REFSEQ_RstB_sensor_of_two_protein_system	4.4e-11	-	-	-	-	-	-	-	-	-	-	CTX_phage_RstB_protein	1.1e-06	-	-	-	-
10N.239.311.A09_PE002B	10N.239.311.A09_PE002B_8	Phage_replication_protein_CRI	Pfam	0.00017	-	-	-	-	-	-	-	-	-	-	-	-	Phage_replication_protein_CRI	0.00017	-	-	-	-
10N.239.311.A09_PE002B	10N.239.311.A09_PE002B_9	sp|Q5UR40|YR559_MIMIV_Uncharacterized_HTH-type_transcriptional_regulator_R559	VOG	8.4e-09	sp|Q5UR40|YR559_MIMIV_Uncharacterized_HTH-type_transcriptional_regulator_R559	8.4e-09	-	-	-	-	-	-	-	-	-	-	Helix-turn-helix	0.00035	Cro/C1-type_HTH_domain_profile.	10.9786	lambda_repressor-like_DNA-binding_domains	7.32e-09
10N.239.311.A09_PE002B	10N.239.311.A09_PE002B_10	Homeodomain-like	interpro_SUPERFAMILY	3.4e-08	REFSEQ_hypothetical_protein	3.7e-06	-	-	-	-	-	-	-	-	-	-	Helix-turn-helix_domain	0.0045	-	-	Homeodomain-like	3.4e-08
10N.239.311.A09_PE002B	10N.239.311.A09_PE002B_11	OMPA-like	interpro_SUPERFAMILY	1.15e-07	-	-	-	-	-	-	-	-	-	-	-	-	-	-	-	-	OMPA-like	1.15e-07
10N.239.311.A09_PE002B	10N.239.311.A09_PE002B_12	hypothetical_protein	none	NA	-	-	-	-	-	-	-	-	-	-	-	-	-	-	-	-	-	-
10N.239.311.B03_PE001	10N.239.311.B03_PE001_1	sp|P46495|Y1572_HAEIN_Putative_integrase/recombinase_HI_1572	VOG	4e-55	sp|P46495|Y1572_HAEIN_Putative_integrase/recombinase_HI_1572	4e-55	-	-	-	-	-	-	-	-	-	-	Phage_integrase_family	9.2e-15	Tyrosine_recombinase_domain_profile.	22.8828	DNA_breaking-rejoining_enzymes	8.54e-42
10N.239.311.B03_PE001	10N.239.311.B03_PE001_2	hypothetical_protein	none	NA	-	-	-	-	-	-	-	-	-	-	-	-	-	-	-	-	-	-
10N.239.311.B03_PE001	10N.239.311.B03_PE001_3	hypothetical_protein	none	NA	-	-	-	-	-	-	-	-	-	-	-	-	-	-	-	-	-	-
10N.239.311.B03_PE001	10N.239.311.B03_PE001_4	hypothetical_protein	none	NA	-	-	-	-	-	-	-	-	-	-	-	-	-	-	-	-	-	-
10N.239.311.B03_PE001	10N.239.311.B03_PE001_5	hypothetical_protein	none	NA	REFSEQ_hypothetical_protein	1.5e-05	-	-	-	-	-	-	-	-	-	-	-	-	-	-	-	-
10N.239.311.B03_PE001	10N.239.311.B03_PE001_6	REFSEQ_head_protein	VOG	5.5e-27	REFSEQ_head_protein	5.5e-27	-	-	-	-	-	-	-	-	-	-	-	-	-	-	-	-
10N.239.311.B03_PE001	10N.239.311.B03_PE001_7	REFSEQ_tail_fiber_protein	VOG	1.2e-13	REFSEQ_tail_fiber_protein	1.2e-13	-	-	-	-	-	-	-	-	-	-	Phage_tail_assembly_chaperone_protein	0.00015	-	-	-	-
10N.239.311.B03_PE001	10N.239.311.B03_PE001_8	hypothetical_protein	none	NA	REFSEQ_hypothetical_protein	1.1e-08	-	-	-	-	-	-	-	-	-	-	-	-	-	-	-	-
10N.239.311.B03_PE001	10N.239.311.B03_PE001_9	hypothetical_protein	none	NA	-	-	-	-	-	-	-	-	-	-	-	-	-	-	-	-	-	-
10N.239.311.B03_PE001	10N.239.311.B03_PE001_10	hypothetical_protein	none	NA	REFSEQ_hypothetical_protein	7.8e-05	-	-	-	-	-	-	-	-	-	-	-	-	-	-	-	-
10N.239.311.B03_PE001	10N.239.311.B03_PE001_11	sp|Q9XJR4|GPJ_BPPM2_Uncharacterized_protein_Gp-j	VOG	2.3e-10	sp|Q9XJR4|GPJ_BPPM2_Uncharacterized_protein_Gp-j	2.3e-10	-	-	-	-	-	-	-	-	-	-	-	-	-	-	-	-
10N.239.311.B03_PE001	10N.239.311.B03_PE001_12	hypothetical_protein	none	NA	REFSEQ_hypothetical_protein	2.6e-05	-	-	-	-	-	-	-	-	-	-	-	-	-	-	-	-
10N.239.311.B03_PE001	10N.239.311.B03_PE001_13	hypothetical_protein	none	NA	-	-	-	-	-	-	-	-	-	-	-	-	-	-	-	-	-	-
10N.239.311.B03_PE001	10N.239.311.B03_PE001_14	hypothetical_protein	none	NA	REFSEQ_hypothetical_protein	2e-07	-	-	-	-	-	-	-	-	-	-	-	-	-	-	-	-
10N.239.311.B03_PE001	10N.239.311.B03_PE001_15	REFSEQ_TMhelix_containing_protein	VOG	2.3e-05	REFSEQ_TMhelix_containing_protein	2.3e-05	-	-	-	-	-	-	-	-	-	-	-	-	-	-	-	-
10N.239.311.B03_PE001	10N.239.311.B03_PE001_16	sp|P15794|CAPSD_BPPM2_Major_capsid_protein_P2	VOG	3.3e-19	sp|P15794|CAPSD_BPPM2_Major_capsid_protein_P2	3.3e-19	-	-	-	-	-	-	-	-	-	-	Viral_coat_protein_P2_N-terminal_domain	2e-41	-	-	-	-
10N.239.311.B03_PE001	10N.239.311.B03_PE001_17	hypothetical_protein	none	NA	-	-	-	-	-	-	-	-	-	-	-	-	-	-	-	-	-	-
10N.239.311.B03_PE001	10N.239.311.B03_PE001_18	sp|A0A7H0DND1|PG160_MONPV_DNA_packaging_protein_OPG160	VOG	2.4e-10	sp|A0A7H0DND1|PG160_MONPV_DNA_packaging_protein_OPG160	2.4e-10	-	-	-	-	-	-	-	-	-	-	-	-	-	-	P-loop_containing_nucleoside_triphosphate_hydrolases	6.75e-12
10N.239.311.B03_PE001	10N.239.311.B03_PE001_19	hypothetical_protein	none	NA	REFSEQ_hypothetical_protein	7.1e-06	-	-	-	-	-	-	-	-	-	-	-	-	-	-	-	-
10N.239.311.B03_PE001	10N.239.311.B03_PE001_20	hypothetical_protein	none	NA	-	-	-	-	-	-	-	-	-	-	-	-	-	-	-	-	-	-
10N.239.311.B03_PE001	10N.239.311.B03_PE001_21	sp|Q06419|VPA_BPP2_Replication_gene_A_protein	VOG	3.3e-144	sp|Q06419|VPA_BPP2_Replication_gene_A_protein	3.3e-144	-	-	-	-	-	-	-	-	-	-	Bacteriophage_replication_gene_A_protein_(GPA)	1.6e-69	-	-	-	-
10N.239.311.B03_PE001	10N.239.311.B03_PE001_22	hypothetical_protein	none	NA	-	-	-	-	-	-	-	-	-	-	-	-	-	-	-	-	-	-
10N.239.311.B03_PE001	10N.239.311.B03_PE001_23	hypothetical_protein	none	NA	-	-	-	-	-	-	-	-	-	-	-	-	-	-	-	-	-	-
10N.239.311.B03_PE001	10N.239.311.B03_PE001_24	REFSEQ_excisionase	VOG	7.8e-35	REFSEQ_excisionase	7.8e-35	-	-	-	-	-	-	-	-	-	-	Pyocin_activator_protein_PrtN	2.3e-15	-	-	-	-
10N.239.311.B03_PE001	10N.239.311.B03_PE001_25	LexA/Signal_peptidase	interpro_SUPERFAMILY	7.72e-25	sp|Q38441|YOR5_BPSPP_Uncharacterized_10.3_kDa_protein_in_GP2-GP6_intergenic_region	3.5e-09	-	-	-	-	-	-	-	-	-	-	Bacteriophage_CI_repressor_helix-turn-helix_domain	0.0044	-	-	LexA/Signal_peptidase	7.72e-25
10N.239.311.B03_PE001	10N.239.311.B03_PE001_26	PemK-like,_MazF-like_toxin_of_type_II_toxin-antitoxin_system	Pfam	1.5e-05	-	-	-	-	-	-	-	-	-	-	-	-	PemK-like,_MazF-like_toxin_of_type_II_toxin-antitoxin_system	1.5e-05	-	-	Cell_growth_inhibitor/plasmid_maintenance_toxic_component	3.71e-10
10N.239.311.B03_PE002	10N.239.311.B03_PE002_1	sp|Q5UR40|YR559_MIMIV_Uncharacterized_HTH-type_transcriptional_regulator_R559	VOG	6.3e-09	sp|Q5UR40|YR559_MIMIV_Uncharacterized_HTH-type_transcriptional_regulator_R559	6.3e-09	-	-	-	-	-	-	-	-	-	-	Helix-turn-helix	0.00035	Cro/C1-type_HTH_domain_profile.	10.9786	lambda_repressor-like_DNA-binding_domains	7.32e-09
10N.239.311.B03_PE002	10N.239.311.B03_PE002_2	Phage_replication_protein_CRI	Pfam	0.00017	-	-	-	-	-	-	-	-	-	-	-	-	Phage_replication_protein_CRI	0.00017	-	-	-	-
10N.239.311.B03_PE002	10N.239.311.B03_PE002_3	REFSEQ_RstB_sensor_of_two_protein_system	VOG	3.3e-11	REFSEQ_RstB_sensor_of_two_protein_system	3.3e-11	-	-	-	-	-	-	-	-	-	-	CTX_phage_RstB_protein	1.1e-06	-	-	-	-
10N.239.311.B03_PE002	10N.239.311.B03_PE002_4	sp|P68671|COAT3_XANCP_Phi-Lf_prophage-derived_putative_minor_coat_protein	VOG	1.5e-11	sp|P68671|COAT3_XANCP_Phi-Lf_prophage-derived_putative_minor_coat_protein	1.5e-11	-	-	-	-	-	-	-	-	-	-	-	-	-	-	-	-
10N.239.311.B03_PE002	10N.239.311.B03_PE002_5	REFSEQ_putative_major_coat_protein	VOG	4.7e-08	REFSEQ_putative_major_coat_protein	4.7e-08	-	-	-	-	-	-	-	-	-	-	-	-	-	-	-	-
10N.239.311.B03_PE002	10N.239.311.B03_PE002_6	hypothetical_protein	none	NA	REFSEQ_hypothetical_protein	5.5e-07	-	-	-	-	-	-	-	-	-	-	-	-	-	-	-	-
10N.239.311.B03_PE002	10N.239.311.B03_PE002_7	Protein_of_unknown_function_(DUF2523)	Pfam	0.0012	REFSEQ_hypothetical_protein	6.6e-13	-	-	-	-	-	-	-	-	-	-	Protein_of_unknown_function_(DUF2523)	0.0012	-	-	-	-
10N.239.311.B03_PE002	10N.239.311.B03_PE002_8	sp|O55247|G1P_BPPHL_Gene_1_protein	VOG	3e-53	sp|O55247|G1P_BPPHL_Gene_1_protein	3e-53	-	-	-	-	-	-	-	-	-	-	Zonular_occludens_toxin_(Zot)	1.5e-22	-	-	-	-
10N.239.311.B03_PE002	10N.239.311.B03_PE002_9	hypothetical_protein	none	NA	-	-	-	-	-	-	-	-	-	-	-	-	-	-	-	-	-	-
10N.239.311.C11_PE001	10N.239.311.C11_PE001_1	PemK-like,_MazF-like_toxin_of_type_II_toxin-antitoxin_system	Pfam	1.5e-05	-	-	-	-	-	-	-	-	-	-	-	-	PemK-like,_MazF-like_toxin_of_type_II_toxin-antitoxin_system	1.5e-05	-	-	Cell_growth_inhibitor/plasmid_maintenance_toxic_component	3.71e-10
10N.239.311.C11_PE001	10N.239.311.C11_PE001_2	LexA/Signal_peptidase	interpro_SUPERFAMILY	7.72e-25	sp|Q38441|YOR5_BPSPP_Uncharacterized_10.3_kDa_protein_in_GP2-GP6_intergenic_region	3.5e-09	-	-	-	-	-	-	-	-	-	-	Bacteriophage_CI_repressor_helix-turn-helix_domain	0.0044	-	-	LexA/Signal_peptidase	7.72e-25
10N.239.311.C11_PE001	10N.239.311.C11_PE001_3	REFSEQ_excisionase	VOG	7.8e-35	REFSEQ_excisionase	7.8e-35	-	-	-	-	-	-	-	-	-	-	Pyocin_activator_protein_PrtN	2.3e-15	-	-	-	-
10N.239.311.C11_PE001	10N.239.311.C11_PE001_4	hypothetical_protein	none	NA	-	-	-	-	-	-	-	-	-	-	-	-	-	-	-	-	-	-
10N.239.311.C11_PE001	10N.239.311.C11_PE001_5	hypothetical_protein	none	NA	-	-	-	-	-	-	-	-	-	-	-	-	-	-	-	-	-	-
10N.239.311.C11_PE001	10N.239.311.C11_PE001_6	sp|Q06419|VPA_BPP2_Replication_gene_A_protein	VOG	3.3e-144	sp|Q06419|VPA_BPP2_Replication_gene_A_protein	3.3e-144	-	-	-	-	-	-	-	-	-	-	Bacteriophage_replication_gene_A_protein_(GPA)	1.6e-69	-	-	-	-
10N.239.311.C11_PE001	10N.239.311.C11_PE001_7	hypothetical_protein	none	NA	-	-	-	-	-	-	-	-	-	-	-	-	-	-	-	-	-	-
10N.239.311.C11_PE001	10N.239.311.C11_PE001_8	hypothetical_protein	none	NA	REFSEQ_hypothetical_protein	7.1e-06	-	-	-	-	-	-	-	-	-	-	-	-	-	-	-	-
10N.239.311.C11_PE001	10N.239.311.C11_PE001_9	sp|A0A7H0DND1|PG160_MONPV_DNA_packaging_protein_OPG160	VOG	2.4e-10	sp|A0A7H0DND1|PG160_MONPV_DNA_packaging_protein_OPG160	2.4e-10	-	-	-	-	-	-	-	-	-	-	-	-	-	-	P-loop_containing_nucleoside_triphosphate_hydrolases	6.75e-12
10N.239.311.C11_PE001	10N.239.311.C11_PE001_10	hypothetical_protein	none	NA	-	-	-	-	-	-	-	-	-	-	-	-	-	-	-	-	-	-
10N.239.311.C11_PE001	10N.239.311.C11_PE001_11	sp|P15794|CAPSD_BPPM2_Major_capsid_protein_P2	VOG	3.3e-19	sp|P15794|CAPSD_BPPM2_Major_capsid_protein_P2	3.3e-19	-	-	-	-	-	-	-	-	-	-	Viral_coat_protein_P2_N-terminal_domain	2e-41	-	-	-	-
10N.239.311.C11_PE001	10N.239.311.C11_PE001_12	REFSEQ_TMhelix_containing_protein	VOG	2.3e-05	REFSEQ_TMhelix_containing_protein	2.3e-05	-	-	-	-	-	-	-	-	-	-	-	-	-	-	-	-
10N.239.311.C11_PE001	10N.239.311.C11_PE001_13	hypothetical_protein	none	NA	REFSEQ_hypothetical_protein	2e-07	-	-	-	-	-	-	-	-	-	-	-	-	-	-	-	-
10N.239.311.C11_PE001	10N.239.311.C11_PE001_14	hypothetical_protein	none	NA	-	-	-	-	-	-	-	-	-	-	-	-	-	-	-	-	-	-
10N.239.311.C11_PE001	10N.239.311.C11_PE001_15	hypothetical_protein	none	NA	REFSEQ_hypothetical_protein	2.6e-05	-	-	-	-	-	-	-	-	-	-	-	-	-	-	-	-
10N.239.311.C11_PE001	10N.239.311.C11_PE001_16	sp|Q9XJR4|GPJ_BPPM2_Uncharacterized_protein_Gp-j	VOG	2.3e-10	sp|Q9XJR4|GPJ_BPPM2_Uncharacterized_protein_Gp-j	2.3e-10	-	-	-	-	-	-	-	-	-	-	-	-	-	-	-	-
10N.239.311.C11_PE001	10N.239.311.C11_PE001_17	hypothetical_protein	none	NA	REFSEQ_hypothetical_protein	7.8e-05	-	-	-	-	-	-	-	-	-	-	-	-	-	-	-	-
10N.239.311.C11_PE001	10N.239.311.C11_PE001_18	hypothetical_protein	none	NA	-	-	-	-	-	-	-	-	-	-	-	-	-	-	-	-	-	-
10N.239.311.C11_PE001	10N.239.311.C11_PE001_19	hypothetical_protein	none	NA	REFSEQ_hypothetical_protein	1.1e-08	-	-	-	-	-	-	-	-	-	-	-	-	-	-	-	-
10N.239.311.C11_PE001	10N.239.311.C11_PE001_20	REFSEQ_tail_fiber_protein	VOG	1.2e-13	REFSEQ_tail_fiber_protein	1.2e-13	-	-	-	-	-	-	-	-	-	-	Phage_tail_assembly_chaperone_protein	0.00015	-	-	-	-
10N.239.311.C11_PE001	10N.239.311.C11_PE001_21	REFSEQ_head_protein	VOG	5.5e-27	REFSEQ_head_protein	5.5e-27	-	-	-	-	-	-	-	-	-	-	-	-	-	-	-	-
10N.239.311.C11_PE001	10N.239.311.C11_PE001_22	hypothetical_protein	none	NA	REFSEQ_hypothetical_protein	1.5e-05	-	-	-	-	-	-	-	-	-	-	-	-	-	-	-	-
10N.239.311.C11_PE001	10N.239.311.C11_PE001_23	hypothetical_protein	none	NA	-	-	-	-	-	-	-	-	-	-	-	-	-	-	-	-	-	-
10N.239.311.C11_PE001	10N.239.311.C11_PE001_24	hypothetical_protein	none	NA	-	-	-	-	-	-	-	-	-	-	-	-	-	-	-	-	-	-
10N.239.311.C11_PE001	10N.239.311.C11_PE001_25	hypothetical_protein	none	NA	-	-	-	-	-	-	-	-	-	-	-	-	-	-	-	-	-	-
10N.239.311.C11_PE001	10N.239.311.C11_PE001_26	sp|P46495|Y1572_HAEIN_Putative_integrase/recombinase_HI_1572	VOG	2.9e-55	sp|P46495|Y1572_HAEIN_Putative_integrase/recombinase_HI_1572	2.9e-55	-	-	-	-	-	-	-	-	-	-	Phage_integrase_family	7.3e-15	Tyrosine_recombinase_domain_profile.	22.8828	DNA_breaking-rejoining_enzymes	6.18e-42
10N.239.311.C11_PE002A	10N.239.311.C11_PE002A_1	hypothetical_protein	none	NA	-	-	-	-	-	-	-	-	-	-	-	-	-	-	-	-	-	-
10N.239.311.C11_PE002A	10N.239.311.C11_PE002A_2	OMPA-like	interpro_SUPERFAMILY	1.15e-07	-	-	-	-	-	-	-	-	-	-	-	-	-	-	-	-	OMPA-like	1.15e-07
10N.239.311.C11_PE002A	10N.239.311.C11_PE002A_3	Homeodomain-like	interpro_SUPERFAMILY	3.4e-08	REFSEQ_hypothetical_protein	4.6e-06	-	-	-	-	-	-	-	-	-	-	Helix-turn-helix_domain	0.0045	-	-	Homeodomain-like	3.4e-08
10N.239.311.C11_PE002A	10N.239.311.C11_PE002A_4	sp|Q5UR40|YR559_MIMIV_Uncharacterized_HTH-type_transcriptional_regulator_R559	VOG	1e-08	sp|Q5UR40|YR559_MIMIV_Uncharacterized_HTH-type_transcriptional_regulator_R559	1e-08	-	-	-	-	-	-	-	-	-	-	Helix-turn-helix	0.00035	Cro/C1-type_HTH_domain_profile.	10.9786	lambda_repressor-like_DNA-binding_domains	7.32e-09
10N.239.311.C11_PE002A	10N.239.311.C11_PE002A_5	Phage_replication_protein_CRI	Pfam	0.00017	-	-	-	-	-	-	-	-	-	-	-	-	Phage_replication_protein_CRI	0.00017	-	-	-	-
10N.239.311.C11_PE002A	10N.239.311.C11_PE002A_6	REFSEQ_RstB_sensor_of_two_protein_system	VOG	5.5e-11	REFSEQ_RstB_sensor_of_two_protein_system	5.5e-11	-	-	-	-	-	-	-	-	-	-	CTX_phage_RstB_protein	1.1e-06	-	-	-	-
10N.239.311.C11_PE002A	10N.239.311.C11_PE002A_7	sp|P68671|COAT3_XANCP_Phi-Lf_prophage-derived_putative_minor_coat_protein	VOG	1.3e-08	sp|P68671|COAT3_XANCP_Phi-Lf_prophage-derived_putative_minor_coat_protein	1.3e-08	-	-	-	-	-	-	-	-	-	-	-	-	-	-	-	-
10N.239.311.C11_PE002A	10N.239.311.C11_PE002A_8	REFSEQ_putative_major_coat_protein	VOG	7.9e-08	REFSEQ_putative_major_coat_protein	7.9e-08	-	-	-	-	-	-	-	-	-	-	-	-	-	-	-	-
10N.239.311.C11_PE002A	10N.239.311.C11_PE002A_9	hypothetical_protein	none	NA	REFSEQ_hypothetical_protein	9.7e-07	-	-	-	-	-	-	-	-	-	-	-	-	-	-	-	-
10N.239.311.C11_PE002A	10N.239.311.C11_PE002A_10	Protein_of_unknown_function_(DUF2523)	Pfam	0.0012	REFSEQ_hypothetical_protein	1.1e-12	-	-	-	-	-	-	-	-	-	-	Protein_of_unknown_function_(DUF2523)	0.0012	-	-	-	-
10N.239.311.C11_PE002A	10N.239.311.C11_PE002A_11	sp|O55247|G1P_BPPHL_Gene_1_protein	VOG	7.1e-18	sp|O55247|G1P_BPPHL_Gene_1_protein	7.1e-18	-	-	-	-	-	-	Gene_1_protein;_AltName:_Full	51.613	-	-	Zonular_occludens_toxin_(Zot)	6.4e-06	-	-	-	-
10N.239.311.C11_PE002A	10N.239.311.C11_PE002A_12	hypothetical_protein	none	NA	-	-	-	-	-	-	-	-	-	-	-	-	-	-	-	-	-	-
10N.239.311.C11_PE002A	10N.239.311.C11_PE002A_13	sp|O55247|G1P_BPPHL_Gene_1_protein	VOG	5.1e-08	sp|O55247|G1P_BPPHL_Gene_1_protein	5.1e-08	-	-	-	-	-	-	-	-	-	-	-	-	-	-	-	-
10N.239.311.C11_PE002A	10N.239.311.C11_PE002A_14	hypothetical_protein	none	NA	-	-	-	-	-	-	-	-	-	-	-	-	-	-	-	-	-	-
10N.239.311.C11_PE002A	10N.239.311.C11_PE002A_15	hypothetical_protein	none	NA	-	-	-	-	-	-	-	-	-	-	-	-	-	-	-	-	-	-
10N.239.311.C11_PE002B	10N.239.311.C11_PE002B_1	Phage_replication_protein_CRI	Pfam	0.00023	-	-	-	-	-	-	-	-	-	-	-	-	Phage_replication_protein_CRI	0.00023	-	-	-	-
10N.239.311.C11_PE002B	10N.239.311.C11_PE002B_2	REFSEQ_RstB_sensor_of_two_protein_system	VOG	3.7e-11	REFSEQ_RstB_sensor_of_two_protein_system	3.7e-11	-	-	-	-	-	-	-	-	-	-	CTX_phage_RstB_protein	1.1e-06	-	-	-	-
10N.239.311.C11_PE002B	10N.239.311.C11_PE002B_3	sp|P68671|COAT3_XANCP_Phi-Lf_prophage-derived_putative_minor_coat_protein	VOG	1.6e-11	sp|P68671|COAT3_XANCP_Phi-Lf_prophage-derived_putative_minor_coat_protein	1.6e-11	-	-	-	-	-	-	-	-	-	-	-	-	-	-	-	-
10N.239.311.C11_PE002B	10N.239.311.C11_PE002B_4	REFSEQ_putative_major_coat_protein	VOG	5.3e-08	REFSEQ_putative_major_coat_protein	5.3e-08	-	-	-	-	-	-	-	-	-	-	-	-	-	-	-	-
10N.239.311.C11_PE002B	10N.239.311.C11_PE002B_5	hypothetical_protein	none	NA	-	-	-	-	-	-	-	-	-	-	-	-	-	-	-	-	-	-
10N.239.311.C11_PE002B	10N.239.311.C11_PE002B_6	hypothetical_protein	none	NA	REFSEQ_hypothetical_protein	5.3e-08	-	-	-	-	-	-	-	-	-	-	-	-	-	-	-	-
10N.239.311.C11_PE002B	10N.239.311.C11_PE002B_7	Protein_of_unknown_function_(DUF2523)	Pfam	0.0012	REFSEQ_hypothetical_protein	7.3e-13	-	-	-	-	-	-	-	-	-	-	Protein_of_unknown_function_(DUF2523)	0.0012	-	-	-	-
10N.239.311.C11_PE002B	10N.239.311.C11_PE002B_8	sp|O55247|G1P_BPPHL_Gene_1_protein	VOG	4.7e-18	sp|O55247|G1P_BPPHL_Gene_1_protein	4.7e-18	-	-	-	-	-	-	Gene_1_protein;_AltName:_Full	51.613	-	-	Zonular_occludens_toxin_(Zot)	6.4e-06	-	-	-	-
10N.239.311.C11_PE002B	10N.239.311.C11_PE002B_9	sp|O55247|G1P_BPPHL_Gene_1_protein	VOG	9.2e-33	sp|O55247|G1P_BPPHL_Gene_1_protein	9.2e-33	-	-	-	-	-	-	-	-	-	-	Zonular_occludens_toxin_(Zot)	5.9e-10	-	-	-	-
10N.239.311.C11_PE002B	10N.239.311.C11_PE002B_10	hypothetical_protein	none	NA	-	-	-	-	-	-	-	-	-	-	-	-	-	-	-	-	-	-
10N.239.311.C11_PE003	10N.239.311.C11_PE003_1	sp|Q9XJS6|GPC_BPPM2_Uncharacterized_protein_Gp-c	VOG	9.7e-05	sp|Q9XJS6|GPC_BPPM2_Uncharacterized_protein_Gp-c	9.7e-05	-	-	-	-	-	-	-	-	-	-	Phage_protein	3.5e-10	-	-	-	-
10N.239.311.C11_PE003	10N.239.311.C11_PE003_2	hypothetical_protein	none	NA	-	-	-	-	-	-	-	-	-	-	-	-	-	-	-	-	-	-
10N.239.311.C11_PE003	10N.239.311.C11_PE003_3	Antitoxin_ParD_[Vibrio_cholerae_O1_biovar_El_Tor_str._N16961]	SwissProt	53.488	-	-	-	-	-	-	-	-	Antitoxin_ParD_[Vibrio_cholerae_O1_biovar_El_Tor_str._N16961]	53.488	-	-	Bacterial_antitoxin_of_ParD_toxin-antitoxin_type_II_system_and_RHH	0.00017	-	-	-	-
10N.239.311.C11_PE003	10N.239.311.C11_PE003_4	hypothetical_protein	none	NA	-	-	-	-	-	-	-	-	-	-	-	-	-	-	Prokaryotic_membrane_lipoprotein_lipid_attachment_site_profile.	5	-	-
10N.239.311.C11_PE003	10N.239.311.C11_PE003_5	hypothetical_protein	none	NA	-	-	-	-	-	-	-	-	-	-	-	-	-	-	-	-	-	-
10N.239.311.C11_PE003	10N.239.311.C11_PE003_6	hypothetical_protein	none	NA	-	-	-	-	-	-	-	-	-	-	-	-	-	-	-	-	-	-
10N.239.311.C11_PE003	10N.239.311.C11_PE003_7	PfiAT__PfiT	defensefinder	2.6e-07	REFSEQ_toxin	2e-06	PfiAT__PfiT	2.6e-07	PfiAT__PfiT	2.6	-	-	-	-	type_II_toxin-antitoxin_system_mRNA_interferase_toxin,_RelE/StbE_family	0.0064	ParE_toxin_of_type_II_toxin-antitoxin_system,_parDE	9.3e-16	-	-	RelE-like	4.32e-06
10N.239.311.C11_PE003	10N.239.311.C11_PE003_8	PfiAT__PfiA	defensefinder	3.8e-10	sp|P95225|Y268_MYCTU_Putative_antitoxin_Rv0268c	1.8e-06	PfiAT__PfiA	3.8e-10	PfiAT__PfiA	0.38	-	-	-	-	type_II_toxin-antitoxin_system_prevent-host-death_family_antitoxin	4.7e-06	Antitoxin_Phd_YefM,_type_II_toxin-antitoxin_system	7.6e-12	-	-	YefM-like	4.27e-16
10N.239.311.C11_PE003	10N.239.311.C11_PE003_9	hypothetical_protein	none	NA	-	-	-	-	-	-	-	-	-	-	-	-	-	-	-	-	-	-
10N.239.311.C11_PE003	10N.239.311.C11_PE003_10	hypothetical_protein	none	NA	-	-	-	-	-	-	-	-	-	-	-	-	-	-	-	-	-	-
10N.239.311.C11_PE003	10N.239.311.C11_PE003_11	Protein_of_unknown_function_(DUF2971)	Pfam	0.026	-	-	-	-	-	-	-	-	-	-	-	-	Protein_of_unknown_function_(DUF2971)	0.026	-	-	-	-
10N.239.311.C11_PE003	10N.239.311.C11_PE003_12	sp|Q9XJR0|GPK_BPPM2_Uncharacterized_protein_Gp-k	VOG	1.3e-05	sp|Q9XJR0|GPK_BPPM2_Uncharacterized_protein_Gp-k	1.3e-05	-	-	-	-	-	-	-	-	-	-	-	-	-	-	-	-
10N.239.311.C11_PE003	10N.239.311.C11_PE003_13	hypothetical_protein	none	NA	REFSEQ_hypothetical_protein	7.9e-23	-	-	-	-	-	-	-	-	-	-	-	-	-	-	-	-
10N.239.311.C11_PE003	10N.239.311.C11_PE003_14	sp|Q6QGP7|ENLYS_BPT5_L-alanyl-D-glutamate_peptidase	VOG	2.3e-13	sp|Q6QGP7|ENLYS_BPT5_L-alanyl-D-glutamate_peptidase	2.3e-13	-	-	-	-	-	-	-	-	-	-	D-alanyl-D-alanine_carboxypeptidase	3.1e-09	-	-	Hedgehog/DD-peptidase	2.38e-25
10N.239.311.C11_PE003	10N.239.311.C11_PE003_15	hypothetical_protein	none	NA	-	-	-	-	-	-	-	-	-	-	-	-	-	-	-	-	-	-
10N.239.311.C11_PE003	10N.239.311.C11_PE003_16	REFSEQ_gp8	VOG	1.1e-05	REFSEQ_gp8	1.1e-05	-	-	-	-	-	-	-	-	-	-	-	-	-	-	-	-
10N.239.311.C11_PE003	10N.239.311.C11_PE003_17	hypothetical_protein	none	NA	-	-	-	-	-	-	-	-	-	-	-	-	-	-	-	-	-	-
10N.239.311.C11_PE003	10N.239.311.C11_PE003_18	hypothetical_protein	none	NA	-	-	-	-	-	-	-	-	-	-	-	-	-	-	-	-	-	-
10N.239.311.C11_PE003	10N.239.311.C11_PE003_19	hypothetical_protein	none	NA	-	-	-	-	-	-	-	-	-	-	-	-	-	-	-	-	-	-
10N.239.311.C11_PE003	10N.239.311.C11_PE003_20	hypothetical_protein	none	NA	REFSEQ_hypothetical_protein	1.7e-06	-	-	-	-	-	-	-	-	-	-	-	-	-	-	-	-
10N.239.311.C11_PE003	10N.239.311.C11_PE003_21	sp|P15794|CAPSD_BPPM2_Major_capsid_protein_P2	VOG	1e-20	sp|P15794|CAPSD_BPPM2_Major_capsid_protein_P2	1e-20	-	-	-	-	-	-	-	-	-	-	Viral_coat_protein_P2_N-terminal_domain	3.1e-34	-	-	-	-
10N.239.311.C11_PE003	10N.239.311.C11_PE003_22	hypothetical_protein	none	NA	-	-	-	-	-	-	-	-	-	-	-	-	-	-	-	-	-	-
10N.239.311.C11_PE003	10N.239.311.C11_PE003_23	sp|A0A7H0DND1|PG160_MONPV_DNA_packaging_protein_OPG160	VOG	7.7e-06	sp|A0A7H0DND1|PG160_MONPV_DNA_packaging_protein_OPG160	7.7e-06	-	-	-	-	-	-	-	-	-	-	-	-	-	-	-	-
10N.239.311.C11_PE003	10N.239.311.C11_PE003_24	hypothetical_protein	none	NA	-	-	-	-	-	-	-	-	-	-	-	-	-	-	-	-	-	-
10N.239.311.C11_PE003	10N.239.311.C11_PE003_25	hypothetical_protein	none	NA	REFSEQ_hypothetical_protein	8.9e-06	-	-	-	-	-	-	-	-	-	-	-	-	-	-	-	-
10N.239.311.C11_PE003	10N.239.311.C11_PE003_26	hypothetical_protein	none	NA	-	-	-	-	-	-	-	-	-	-	-	-	-	-	-	-	-	-
10N.239.311.C11_PE003	10N.239.311.C11_PE003_27	hypothetical_protein	none	NA	REFSEQ_hypothetical_protein	4.7e-05	-	-	-	-	-	-	-	-	-	-	-	-	-	-	-	-
10N.239.311.C11_PE003	10N.239.311.C11_PE003_28	lambda_repressor-like_DNA-binding_domains	interpro_SUPERFAMILY	8.16e-09	REFSEQ_hypothetical_protein	5.3e-12	-	-	-	-	-	-	-	-	-	-	Bacteriophage_CI_repressor_helix-turn-helix_domain	0.42	Cro/C1-type_HTH_domain_profile.	9.9333	lambda_repressor-like_DNA-binding_domains	8.16e-09
10N.239.311.C11_PE004	10N.239.311.C11_PE004_1	lambda_repressor-like_DNA-binding_domains	interpro_SUPERFAMILY	8.16e-09	REFSEQ_hypothetical_protein	5.7e-12	-	-	-	-	-	-	-	-	-	-	Bacteriophage_CI_repressor_helix-turn-helix_domain	0.42	Cro/C1-type_HTH_domain_profile.	9.9333	lambda_repressor-like_DNA-binding_domains	8.16e-09
10N.239.311.C11_PE004	10N.239.311.C11_PE004_2	hypothetical_protein	none	NA	REFSEQ_hypothetical_protein	4.2e-05	-	-	-	-	-	-	-	-	-	-	-	-	-	-	-	-
10N.239.311.C11_PE004	10N.239.311.C11_PE004_3	hypothetical_protein	none	NA	-	-	-	-	-	-	-	-	-	-	-	-	-	-	-	-	-	-
10N.239.311.C11_PE004	10N.239.311.C11_PE004_4	hypothetical_protein	none	NA	REFSEQ_hypothetical_protein	9.5e-06	-	-	-	-	-	-	-	-	-	-	-	-	-	-	-	-
10N.239.311.C11_PE004	10N.239.311.C11_PE004_5	hypothetical_protein	none	NA	-	-	-	-	-	-	-	-	-	-	-	-	-	-	-	-	-	-
10N.239.311.C11_PE004	10N.239.311.C11_PE004_6	sp|A0A7H0DND1|PG160_MONPV_DNA_packaging_protein_OPG160	VOG	8.2e-06	sp|A0A7H0DND1|PG160_MONPV_DNA_packaging_protein_OPG160	8.2e-06	-	-	-	-	-	-	-	-	-	-	-	-	-	-	-	-
10N.239.311.C11_PE004	10N.239.311.C11_PE004_7	hypothetical_protein	none	NA	-	-	-	-	-	-	-	-	-	-	-	-	-	-	-	-	-	-
10N.239.311.C11_PE004	10N.239.311.C11_PE004_8	sp|P15794|CAPSD_BPPM2_Major_capsid_protein_P2	VOG	1.1e-20	sp|P15794|CAPSD_BPPM2_Major_capsid_protein_P2	1.1e-20	-	-	-	-	-	-	-	-	-	-	Viral_coat_protein_P2_N-terminal_domain	3.1e-34	-	-	-	-
10N.239.311.C11_PE004	10N.239.311.C11_PE004_9	hypothetical_protein	none	NA	REFSEQ_hypothetical_protein	1.8e-06	-	-	-	-	-	-	-	-	-	-	-	-	-	-	-	-
10N.239.311.C11_PE004	10N.239.311.C11_PE004_10	hypothetical_protein	none	NA	-	-	-	-	-	-	-	-	-	-	-	-	-	-	-	-	-	-
10N.239.311.C11_PE004	10N.239.311.C11_PE004_11	hypothetical_protein	none	NA	-	-	-	-	-	-	-	-	-	-	-	-	-	-	-	-	-	-
10N.239.311.C11_PE004	10N.239.311.C11_PE004_12	hypothetical_protein	none	NA	-	-	-	-	-	-	-	-	-	-	-	-	-	-	-	-	-	-
10N.239.311.C11_PE004	10N.239.311.C11_PE004_13	REFSEQ_gp8	VOG	1.2e-05	REFSEQ_gp8	1.2e-05	-	-	-	-	-	-	-	-	-	-	-	-	-	-	-	-
10N.239.311.C11_PE004	10N.239.311.C11_PE004_14	hypothetical_protein	none	NA	-	-	-	-	-	-	-	-	-	-	-	-	-	-	-	-	-	-
10N.239.311.C11_PE004	10N.239.311.C11_PE004_15	sp|Q6QGP7|ENLYS_BPT5_L-alanyl-D-glutamate_peptidase	VOG	2.5e-13	sp|Q6QGP7|ENLYS_BPT5_L-alanyl-D-glutamate_peptidase	2.5e-13	-	-	-	-	-	-	-	-	-	-	D-alanyl-D-alanine_carboxypeptidase	3.1e-09	-	-	Hedgehog/DD-peptidase	2.38e-25
10N.239.311.C11_PE004	10N.239.311.C11_PE004_16	hypothetical_protein	none	NA	REFSEQ_hypothetical_protein	8.5e-23	-	-	-	-	-	-	-	-	-	-	-	-	-	-	-	-
10N.239.311.C11_PE004	10N.239.311.C11_PE004_17	sp|Q9XJR0|GPK_BPPM2_Uncharacterized_protein_Gp-k	VOG	1.4e-05	sp|Q9XJR0|GPK_BPPM2_Uncharacterized_protein_Gp-k	1.4e-05	-	-	-	-	-	-	-	-	-	-	-	-	-	-	-	-
10N.239.311.C11_PE004	10N.239.311.C11_PE004_18	hypothetical_protein	none	NA	-	-	-	-	-	-	-	-	-	-	-	-	Protein_of_unknown_function_(DUF2971)	0.026	-	-	-	-
10N.239.311.C11_PE004	10N.239.311.C11_PE004_19	hypothetical_protein	none	NA	-	-	-	-	-	-	-	-	-	-	-	-	-	-	-	-	-	-
10N.239.311.C11_PE004	10N.239.311.C11_PE004_20	hypothetical_protein	none	NA	-	-	-	-	-	-	-	-	-	-	-	-	-	-	-	-	-	-
10N.239.311.C11_PE004	10N.239.311.C11_PE004_21	PfiAT__PfiA	defensefinder	4e-10	sp|P95225|Y268_MYCTU_Putative_antitoxin_Rv0268c	1.9e-06	PfiAT__PfiA	4e-10	PfiAT__PfiA	0.4	-	-	-	-	type_II_toxin-antitoxin_system_prevent-host-death_family_antitoxin	4.7e-06	Antitoxin_Phd_YefM,_type_II_toxin-antitoxin_system	7.6e-12	-	-	YefM-like	4.27e-16
10N.239.311.C11_PE004	10N.239.311.C11_PE004_22	PfiAT__PfiT	defensefinder	2.8e-07	REFSEQ_toxin	2.2e-06	PfiAT__PfiT	2.8e-07	PfiAT__PfiT	2.8	-	-	-	-	type_II_toxin-antitoxin_system_mRNA_interferase_toxin,_RelE/StbE_family	0.0064	ParE_toxin_of_type_II_toxin-antitoxin_system,_parDE	9.3e-16	-	-	RelE-like	4.32e-06
10N.239.311.C11_PE004	10N.239.311.C11_PE004_23	hypothetical_protein	none	NA	-	-	-	-	-	-	-	-	-	-	-	-	-	-	-	-	-	-
10N.239.311.C11_PE004	10N.239.311.C11_PE004_24	hypothetical_protein	none	NA	-	-	-	-	-	-	-	-	-	-	-	-	-	-	-	-	-	-
10N.239.311.C11_PE004	10N.239.311.C11_PE004_25	hypothetical_protein	none	NA	-	-	-	-	-	-	-	-	-	-	-	-	-	-	Prokaryotic_membrane_lipoprotein_lipid_attachment_site_profile.	5	-	-
10N.239.311.C11_PE004	10N.239.311.C11_PE004_26	Antitoxin_ParD_[Vibrio_cholerae_O1_biovar_El_Tor_str._N16961]	SwissProt	53.488	-	-	-	-	-	-	-	-	Antitoxin_ParD_[Vibrio_cholerae_O1_biovar_El_Tor_str._N16961]	53.488	-	-	Bacterial_antitoxin_of_ParD_toxin-antitoxin_type_II_system_and_RHH	0.00017	-	-	-	-
10N.239.311.C11_PE004	10N.239.311.C11_PE004_27	hypothetical_protein	none	NA	-	-	-	-	-	-	-	-	-	-	-	-	-	-	-	-	-	-
10N.239.311.C11_PE004	10N.239.311.C11_PE004_28	sp|Q9XJS6|GPC_BPPM2_Uncharacterized_protein_Gp-c	VOG	7e-05	sp|Q9XJS6|GPC_BPPM2_Uncharacterized_protein_Gp-c	7e-05	-	-	-	-	-	-	-	-	-	-	Phage_protein	2.9e-09	-	-	-	-
10N.239.311.C11_PE004	10N.239.311.C11_PE004_29	sp|P18679|RCRO_BPHK0_8.4_kDa_cro_protein	VOG	4.9e-06	sp|P18679|RCRO_BPHK0_8.4_kDa_cro_protein	4.9e-06	-	-	-	-	-	-	-	-	-	-	-	-	-	-	-	-
10N.239.311.C11_PE004	10N.239.311.C11_PE004_30	N(4)-acetylcytidine_amidohydrolase;_Short	SwissProt	65.657	REFSEQ_hypothetical_protein	6.9e-05	-	-	-	-	-	-	N(4)-acetylcytidine_amidohydrolase;_Short	65.657	-	-	ASCH_domain	4.3e-14	-	-	PUA_domain-like	9.44e-28
10N.239.311.D05_PE001	10N.239.311.D05_PE001_1	sp|P46495|Y1572_HAEIN_Putative_integrase/recombinase_HI_1572	VOG	4e-55	sp|P46495|Y1572_HAEIN_Putative_integrase/recombinase_HI_1572	4e-55	-	-	-	-	-	-	-	-	-	-	Phage_integrase_family	9.2e-15	Tyrosine_recombinase_domain_profile.	22.8828	DNA_breaking-rejoining_enzymes	8.54e-42
10N.239.311.D05_PE001	10N.239.311.D05_PE001_2	hypothetical_protein	none	NA	-	-	-	-	-	-	-	-	-	-	-	-	-	-	-	-	-	-
10N.239.311.D05_PE001	10N.239.311.D05_PE001_3	hypothetical_protein	none	NA	-	-	-	-	-	-	-	-	-	-	-	-	-	-	-	-	-	-
10N.239.311.D05_PE001	10N.239.311.D05_PE001_4	hypothetical_protein	none	NA	-	-	-	-	-	-	-	-	-	-	-	-	-	-	-	-	-	-
10N.239.311.D05_PE001	10N.239.311.D05_PE001_5	hypothetical_protein	none	NA	REFSEQ_hypothetical_protein	1.5e-05	-	-	-	-	-	-	-	-	-	-	-	-	-	-	-	-
10N.239.311.D05_PE001	10N.239.311.D05_PE001_6	REFSEQ_head_protein	VOG	5.5e-27	REFSEQ_head_protein	5.5e-27	-	-	-	-	-	-	-	-	-	-	-	-	-	-	-	-
10N.239.311.D05_PE001	10N.239.311.D05_PE001_7	REFSEQ_tail_fiber_protein	VOG	1.2e-13	REFSEQ_tail_fiber_protein	1.2e-13	-	-	-	-	-	-	-	-	-	-	Phage_tail_assembly_chaperone_protein	0.00015	-	-	-	-
10N.239.311.D05_PE001	10N.239.311.D05_PE001_8	hypothetical_protein	none	NA	REFSEQ_hypothetical_protein	1.1e-08	-	-	-	-	-	-	-	-	-	-	-	-	-	-	-	-
10N.239.311.D05_PE001	10N.239.311.D05_PE001_9	hypothetical_protein	none	NA	-	-	-	-	-	-	-	-	-	-	-	-	-	-	-	-	-	-
10N.239.311.D05_PE001	10N.239.311.D05_PE001_10	hypothetical_protein	none	NA	REFSEQ_hypothetical_protein	7.8e-05	-	-	-	-	-	-	-	-	-	-	-	-	-	-	-	-
10N.239.311.D05_PE001	10N.239.311.D05_PE001_11	sp|Q9XJR4|GPJ_BPPM2_Uncharacterized_protein_Gp-j	VOG	2.3e-10	sp|Q9XJR4|GPJ_BPPM2_Uncharacterized_protein_Gp-j	2.3e-10	-	-	-	-	-	-	-	-	-	-	-	-	-	-	-	-
10N.239.311.D05_PE001	10N.239.311.D05_PE001_12	hypothetical_protein	none	NA	REFSEQ_hypothetical_protein	2.6e-05	-	-	-	-	-	-	-	-	-	-	-	-	-	-	-	-
10N.239.311.D05_PE001	10N.239.311.D05_PE001_13	hypothetical_protein	none	NA	-	-	-	-	-	-	-	-	-	-	-	-	-	-	-	-	-	-
10N.239.311.D05_PE001	10N.239.311.D05_PE001_14	hypothetical_protein	none	NA	REFSEQ_hypothetical_protein	2e-07	-	-	-	-	-	-	-	-	-	-	-	-	-	-	-	-
10N.239.311.D05_PE001	10N.239.311.D05_PE001_15	REFSEQ_TMhelix_containing_protein	VOG	2.3e-05	REFSEQ_TMhelix_containing_protein	2.3e-05	-	-	-	-	-	-	-	-	-	-	-	-	-	-	-	-
10N.239.311.D05_PE001	10N.239.311.D05_PE001_16	sp|P15794|CAPSD_BPPM2_Major_capsid_protein_P2	VOG	3.3e-19	sp|P15794|CAPSD_BPPM2_Major_capsid_protein_P2	3.3e-19	-	-	-	-	-	-	-	-	-	-	Viral_coat_protein_P2_N-terminal_domain	2e-41	-	-	-	-
10N.239.311.D05_PE001	10N.239.311.D05_PE001_17	hypothetical_protein	none	NA	-	-	-	-	-	-	-	-	-	-	-	-	-	-	-	-	-	-
10N.239.311.D05_PE001	10N.239.311.D05_PE001_18	sp|A0A7H0DND1|PG160_MONPV_DNA_packaging_protein_OPG160	VOG	2.4e-10	sp|A0A7H0DND1|PG160_MONPV_DNA_packaging_protein_OPG160	2.4e-10	-	-	-	-	-	-	-	-	-	-	-	-	-	-	P-loop_containing_nucleoside_triphosphate_hydrolases	6.75e-12
10N.239.311.D05_PE001	10N.239.311.D05_PE001_19	hypothetical_protein	none	NA	REFSEQ_hypothetical_protein	7.1e-06	-	-	-	-	-	-	-	-	-	-	-	-	-	-	-	-
10N.239.311.D05_PE001	10N.239.311.D05_PE001_20	hypothetical_protein	none	NA	-	-	-	-	-	-	-	-	-	-	-	-	-	-	-	-	-	-
10N.239.311.D05_PE001	10N.239.311.D05_PE001_21	sp|Q06419|VPA_BPP2_Replication_gene_A_protein	VOG	3.3e-144	sp|Q06419|VPA_BPP2_Replication_gene_A_protein	3.3e-144	-	-	-	-	-	-	-	-	-	-	Bacteriophage_replication_gene_A_protein_(GPA)	1.6e-69	-	-	-	-
10N.239.311.D05_PE001	10N.239.311.D05_PE001_22	hypothetical_protein	none	NA	-	-	-	-	-	-	-	-	-	-	-	-	-	-	-	-	-	-
10N.239.311.D05_PE001	10N.239.311.D05_PE001_23	hypothetical_protein	none	NA	-	-	-	-	-	-	-	-	-	-	-	-	-	-	-	-	-	-
10N.239.311.D05_PE001	10N.239.311.D05_PE001_24	REFSEQ_excisionase	VOG	7.8e-35	REFSEQ_excisionase	7.8e-35	-	-	-	-	-	-	-	-	-	-	Pyocin_activator_protein_PrtN	2.3e-15	-	-	-	-
10N.239.311.D05_PE001	10N.239.311.D05_PE001_25	LexA/Signal_peptidase	interpro_SUPERFAMILY	7.72e-25	sp|Q38441|YOR5_BPSPP_Uncharacterized_10.3_kDa_protein_in_GP2-GP6_intergenic_region	3.5e-09	-	-	-	-	-	-	-	-	-	-	Bacteriophage_CI_repressor_helix-turn-helix_domain	0.0044	-	-	LexA/Signal_peptidase	7.72e-25
10N.239.311.D05_PE001	10N.239.311.D05_PE001_26	PemK-like,_MazF-like_toxin_of_type_II_toxin-antitoxin_system	Pfam	1.5e-05	-	-	-	-	-	-	-	-	-	-	-	-	PemK-like,_MazF-like_toxin_of_type_II_toxin-antitoxin_system	1.5e-05	-	-	Cell_growth_inhibitor/plasmid_maintenance_toxic_component	3.71e-10
10N.239.311.D07_PE001	10N.239.311.D07_PE001_1	hypothetical_protein	none	NA	-	-	-	-	-	-	-	-	-	-	-	-	-	-	-	-	-	-
10N.239.311.D07_PE001	10N.239.311.D07_PE001_2	OMPA-like	interpro_SUPERFAMILY	2.22e-07	-	-	-	-	-	-	-	-	-	-	-	-	-	-	-	-	OMPA-like	2.22e-07
10N.239.311.D07_PE001	10N.239.311.D07_PE001_3	Homeodomain-like	interpro_SUPERFAMILY	9.86e-06	REFSEQ_hypothetical_protein	1.2e-06	-	-	-	-	-	-	-	-	-	-	Homeodomain-like_domain	0.03	-	-	Homeodomain-like	9.86e-06
10N.239.311.D07_PE001	10N.239.311.D07_PE001_4	REFSEQ_putative_transcription_regulator	VOG	7e-39	REFSEQ_putative_transcription_regulator	7e-39	-	-	-	-	-	-	-	-	-	-	-	-	-	-	-	-
10N.239.311.D07_PE001	10N.239.311.D07_PE001_5	hypothetical_protein	none	NA	REFSEQ_hypothetical_protein	9.7e-06	-	-	-	-	-	-	-	-	-	-	-	-	-	-	-	-
10N.239.311.D07_PE001	10N.239.311.D07_PE001_6	REFSEQ_gp36	VOG	8.8e-05	REFSEQ_gp36	8.8e-05	-	-	-	-	-	-	-	-	-	-	-	-	-	-	-	-
10N.239.311.D07_PE001	10N.239.311.D07_PE001_7	hypothetical_protein	none	NA	-	-	-	-	-	-	-	-	-	-	-	-	-	-	-	-	-	-
10N.239.311.D07_PE001	10N.239.311.D07_PE001_8	sp|O55247|G1P_BPPHL_Gene_1_protein	VOG	2.9e-83	sp|O55247|G1P_BPPHL_Gene_1_protein	2.9e-83	-	-	-	-	-	-	-	-	-	-	Zonular_occludens_toxin_(Zot)	6.4e-32	-	-	-	-
10N.239.311.D07_PE001	10N.239.311.D07_PE001_9	sp|P38441|ACE_VIBCH_Accessory_cholera_enterotoxin	VOG	8.8e-31	sp|P38441|ACE_VIBCH_Accessory_cholera_enterotoxin	8.8e-31	-	-	-	-	-	-	-	-	-	-	-	-	-	-	-	-
10N.239.311.D07_PE001	10N.239.311.D07_PE001_10	hypothetical_protein	none	NA	REFSEQ_hypothetical_protein	1.1e-27	-	-	-	-	-	-	-	-	-	-	-	-	-	-	-	-
10N.239.311.D07_PE001	10N.239.311.D07_PE001_11	hypothetical_protein	none	NA	-	-	-	-	-	-	-	-	-	-	-	-	-	-	-	-	-	-
10N.239.311.D07_PE001	10N.239.311.D07_PE001_12	REFSEQ_Vpf81	VOG	2.5e-20	REFSEQ_Vpf81	2.5e-20	-	-	-	-	-	-	-	-	-	-	-	-	-	-	-	-
10N.239.311.D07_PE001	10N.239.311.D07_PE001_13	hypothetical_protein	none	NA	REFSEQ_hypothetical_protein	1.9e-21	-	-	-	-	-	-	-	-	-	-	-	-	-	-	-	-
10N.239.311.D07_PE001	10N.239.311.D07_PE001_14	Protein_of_unknown_function_(DUF1293)	Pfam	4.3e-16	REFSEQ_hypothetical_protein	1.8e-45	-	-	-	-	-	-	-	-	-	-	Protein_of_unknown_function_(DUF1293)	4.3e-16	-	-	-	-
10N.239.311.D07_PE001	10N.239.311.D07_PE001_15	REFSEQ_DNA_replication_initiation_protein	VOG	1.6e-110	REFSEQ_DNA_replication_initiation_protein	1.6e-110	-	-	-	-	-	-	-	-	-	-	Replication_initiation_factor	2.3e-11	-	-	-	-
10N.239.311.D07_PE001	10N.239.311.D07_PE001_16	hypothetical_protein	none	NA	REFSEQ_hypothetical_protein	1.5e-32	-	-	-	-	-	-	-	-	-	-	-	-	-	-	-	-
10N.239.311.D07_PE001	10N.239.311.D07_PE001_17	hypothetical_protein	none	NA	REFSEQ_hypothetical_protein	4.9e-06	-	-	-	-	-	-	-	-	-	-	-	-	-	-	-	-
10N.239.311.D07_PE001	10N.239.311.D07_PE001_18	hypothetical_protein	none	NA	REFSEQ_hypothetical_protein	2.5e-36	-	-	-	-	-	-	-	-	-	-	Phage_related_protein	1.9e-15	-	-	-	-
10N.239.311.D07_PE002	10N.239.311.D07_PE002_1	sp|P46495|Y1572_HAEIN_Putative_integrase/recombinase_HI_1572	VOG	2.9e-55	sp|P46495|Y1572_HAEIN_Putative_integrase/recombinase_HI_1572	2.9e-55	-	-	-	-	-	-	-	-	-	-	Phage_integrase_family	7.3e-15	Tyrosine_recombinase_domain_profile.	22.8828	DNA_breaking-rejoining_enzymes	6.18e-42
10N.239.311.D07_PE002	10N.239.311.D07_PE002_2	hypothetical_protein	none	NA	-	-	-	-	-	-	-	-	-	-	-	-	-	-	-	-	-	-
10N.239.311.D07_PE002	10N.239.311.D07_PE002_3	hypothetical_protein	none	NA	-	-	-	-	-	-	-	-	-	-	-	-	-	-	-	-	-	-
10N.239.311.D07_PE002	10N.239.311.D07_PE002_4	hypothetical_protein	none	NA	-	-	-	-	-	-	-	-	-	-	-	-	-	-	-	-	-	-
10N.239.311.D07_PE002	10N.239.311.D07_PE002_5	hypothetical_protein	none	NA	REFSEQ_hypothetical_protein	1.5e-05	-	-	-	-	-	-	-	-	-	-	-	-	-	-	-	-
10N.239.311.D07_PE002	10N.239.311.D07_PE002_6	REFSEQ_head_protein	VOG	5.5e-27	REFSEQ_head_protein	5.5e-27	-	-	-	-	-	-	-	-	-	-	-	-	-	-	-	-
10N.239.311.D07_PE002	10N.239.311.D07_PE002_7	REFSEQ_tail_fiber_protein	VOG	1.2e-13	REFSEQ_tail_fiber_protein	1.2e-13	-	-	-	-	-	-	-	-	-	-	Phage_tail_assembly_chaperone_protein	0.00015	-	-	-	-
10N.239.311.D07_PE002	10N.239.311.D07_PE002_8	hypothetical_protein	none	NA	REFSEQ_hypothetical_protein	1.1e-08	-	-	-	-	-	-	-	-	-	-	-	-	-	-	-	-
10N.239.311.D07_PE002	10N.239.311.D07_PE002_9	hypothetical_protein	none	NA	-	-	-	-	-	-	-	-	-	-	-	-	-	-	-	-	-	-
10N.239.311.D07_PE002	10N.239.311.D07_PE002_10	hypothetical_protein	none	NA	REFSEQ_hypothetical_protein	7.8e-05	-	-	-	-	-	-	-	-	-	-	-	-	-	-	-	-
10N.239.311.D07_PE002	10N.239.311.D07_PE002_11	sp|Q9XJR4|GPJ_BPPM2_Uncharacterized_protein_Gp-j	VOG	2.3e-10	sp|Q9XJR4|GPJ_BPPM2_Uncharacterized_protein_Gp-j	2.3e-10	-	-	-	-	-	-	-	-	-	-	-	-	-	-	-	-
10N.239.311.D07_PE002	10N.239.311.D07_PE002_12	hypothetical_protein	none	NA	REFSEQ_hypothetical_protein	2.6e-05	-	-	-	-	-	-	-	-	-	-	-	-	-	-	-	-
10N.239.311.D07_PE002	10N.239.311.D07_PE002_13	hypothetical_protein	none	NA	-	-	-	-	-	-	-	-	-	-	-	-	-	-	-	-	-	-
10N.239.311.D07_PE002	10N.239.311.D07_PE002_14	hypothetical_protein	none	NA	REFSEQ_hypothetical_protein	2e-07	-	-	-	-	-	-	-	-	-	-	-	-	-	-	-	-
10N.239.311.D07_PE002	10N.239.311.D07_PE002_15	REFSEQ_TMhelix_containing_protein	VOG	2.3e-05	REFSEQ_TMhelix_containing_protein	2.3e-05	-	-	-	-	-	-	-	-	-	-	-	-	-	-	-	-
10N.239.311.D07_PE002	10N.239.311.D07_PE002_16	sp|P15794|CAPSD_BPPM2_Major_capsid_protein_P2	VOG	2.6e-19	sp|P15794|CAPSD_BPPM2_Major_capsid_protein_P2	2.6e-19	-	-	-	-	-	-	-	-	-	-	Viral_coat_protein_P2_N-terminal_domain	4.9e-41	-	-	-	-
10N.239.311.D07_PE002	10N.239.311.D07_PE002_17	hypothetical_protein	none	NA	-	-	-	-	-	-	-	-	-	-	-	-	-	-	-	-	-	-
10N.239.311.D07_PE002	10N.239.311.D07_PE002_18	sp|A0A7H0DND1|PG160_MONPV_DNA_packaging_protein_OPG160	VOG	2.4e-10	sp|A0A7H0DND1|PG160_MONPV_DNA_packaging_protein_OPG160	2.4e-10	-	-	-	-	-	-	-	-	-	-	-	-	-	-	P-loop_containing_nucleoside_triphosphate_hydrolases	6.75e-12
10N.239.311.D07_PE002	10N.239.311.D07_PE002_19	hypothetical_protein	none	NA	REFSEQ_hypothetical_protein	7.1e-06	-	-	-	-	-	-	-	-	-	-	-	-	-	-	-	-
10N.239.311.D07_PE002	10N.239.311.D07_PE002_20	hypothetical_protein	none	NA	-	-	-	-	-	-	-	-	-	-	-	-	-	-	-	-	-	-
10N.239.311.D07_PE002	10N.239.311.D07_PE002_21	sp|Q06419|VPA_BPP2_Replication_gene_A_protein	VOG	3.3e-144	sp|Q06419|VPA_BPP2_Replication_gene_A_protein	3.3e-144	-	-	-	-	-	-	-	-	-	-	Bacteriophage_replication_gene_A_protein_(GPA)	1.6e-69	-	-	-	-
10N.239.311.D07_PE002	10N.239.311.D07_PE002_22	hypothetical_protein	none	NA	-	-	-	-	-	-	-	-	-	-	-	-	-	-	-	-	-	-
10N.239.311.D07_PE002	10N.239.311.D07_PE002_23	hypothetical_protein	none	NA	-	-	-	-	-	-	-	-	-	-	-	-	-	-	-	-	-	-
10N.239.311.D07_PE002	10N.239.311.D07_PE002_24	REFSEQ_excisionase	VOG	7.8e-35	REFSEQ_excisionase	7.8e-35	-	-	-	-	-	-	-	-	-	-	Pyocin_activator_protein_PrtN	2.3e-15	-	-	-	-
10N.239.311.D07_PE002	10N.239.311.D07_PE002_25	LexA/Signal_peptidase	interpro_SUPERFAMILY	7.72e-25	sp|Q38441|YOR5_BPSPP_Uncharacterized_10.3_kDa_protein_in_GP2-GP6_intergenic_region	3.5e-09	-	-	-	-	-	-	-	-	-	-	Bacteriophage_CI_repressor_helix-turn-helix_domain	0.0044	-	-	LexA/Signal_peptidase	7.72e-25
10N.239.311.D07_PE002	10N.239.311.D07_PE002_26	PemK-like,_MazF-like_toxin_of_type_II_toxin-antitoxin_system	Pfam	1.5e-05	-	-	-	-	-	-	-	-	-	-	-	-	PemK-like,_MazF-like_toxin_of_type_II_toxin-antitoxin_system	1.5e-05	-	-	Cell_growth_inhibitor/plasmid_maintenance_toxic_component	3.71e-10
10N.239.311.E03_PE001	10N.239.311.E03_PE001_1	PemK-like,_MazF-like_toxin_of_type_II_toxin-antitoxin_system	Pfam	1.5e-05	-	-	-	-	-	-	-	-	-	-	-	-	PemK-like,_MazF-like_toxin_of_type_II_toxin-antitoxin_system	1.5e-05	-	-	Cell_growth_inhibitor/plasmid_maintenance_toxic_component	3.71e-10
10N.239.311.E03_PE001	10N.239.311.E03_PE001_2	LexA/Signal_peptidase	interpro_SUPERFAMILY	7.72e-25	sp|Q38441|YOR5_BPSPP_Uncharacterized_10.3_kDa_protein_in_GP2-GP6_intergenic_region	3.5e-09	-	-	-	-	-	-	-	-	-	-	Bacteriophage_CI_repressor_helix-turn-helix_domain	0.0044	-	-	LexA/Signal_peptidase	7.72e-25
10N.239.311.E03_PE001	10N.239.311.E03_PE001_3	REFSEQ_excisionase	VOG	7.8e-35	REFSEQ_excisionase	7.8e-35	-	-	-	-	-	-	-	-	-	-	Pyocin_activator_protein_PrtN	2.3e-15	-	-	-	-
10N.239.311.E03_PE001	10N.239.311.E03_PE001_4	hypothetical_protein	none	NA	-	-	-	-	-	-	-	-	-	-	-	-	-	-	-	-	-	-
10N.239.311.E03_PE001	10N.239.311.E03_PE001_5	hypothetical_protein	none	NA	-	-	-	-	-	-	-	-	-	-	-	-	-	-	-	-	-	-
10N.239.311.E03_PE001	10N.239.311.E03_PE001_6	sp|Q06419|VPA_BPP2_Replication_gene_A_protein	VOG	3.3e-144	sp|Q06419|VPA_BPP2_Replication_gene_A_protein	3.3e-144	-	-	-	-	-	-	-	-	-	-	Bacteriophage_replication_gene_A_protein_(GPA)	1.6e-69	-	-	-	-
10N.239.311.E03_PE001	10N.239.311.E03_PE001_7	hypothetical_protein	none	NA	-	-	-	-	-	-	-	-	-	-	-	-	-	-	-	-	-	-
10N.239.311.E03_PE001	10N.239.311.E03_PE001_8	hypothetical_protein	none	NA	REFSEQ_hypothetical_protein	7.1e-06	-	-	-	-	-	-	-	-	-	-	-	-	-	-	-	-
10N.239.311.E03_PE001	10N.239.311.E03_PE001_9	sp|A0A7H0DND1|PG160_MONPV_DNA_packaging_protein_OPG160	VOG	2.4e-10	sp|A0A7H0DND1|PG160_MONPV_DNA_packaging_protein_OPG160	2.4e-10	-	-	-	-	-	-	-	-	-	-	-	-	-	-	P-loop_containing_nucleoside_triphosphate_hydrolases	6.75e-12
10N.239.311.E03_PE001	10N.239.311.E03_PE001_10	hypothetical_protein	none	NA	-	-	-	-	-	-	-	-	-	-	-	-	-	-	-	-	-	-
10N.239.311.E03_PE001	10N.239.311.E03_PE001_11	sp|P15794|CAPSD_BPPM2_Major_capsid_protein_P2	VOG	3.3e-19	sp|P15794|CAPSD_BPPM2_Major_capsid_protein_P2	3.3e-19	-	-	-	-	-	-	-	-	-	-	Viral_coat_protein_P2_N-terminal_domain	2e-41	-	-	-	-
10N.239.311.E03_PE001	10N.239.311.E03_PE001_12	REFSEQ_TMhelix_containing_protein	VOG	2.3e-05	REFSEQ_TMhelix_containing_protein	2.3e-05	-	-	-	-	-	-	-	-	-	-	-	-	-	-	-	-
10N.239.311.E03_PE001	10N.239.311.E03_PE001_13	hypothetical_protein	none	NA	REFSEQ_hypothetical_protein	2e-07	-	-	-	-	-	-	-	-	-	-	-	-	-	-	-	-
10N.239.311.E03_PE001	10N.239.311.E03_PE001_14	hypothetical_protein	none	NA	-	-	-	-	-	-	-	-	-	-	-	-	-	-	-	-	-	-
10N.239.311.E03_PE001	10N.239.311.E03_PE001_15	hypothetical_protein	none	NA	REFSEQ_hypothetical_protein	2.6e-05	-	-	-	-	-	-	-	-	-	-	-	-	-	-	-	-
10N.239.311.E03_PE001	10N.239.311.E03_PE001_16	sp|Q9XJR4|GPJ_BPPM2_Uncharacterized_protein_Gp-j	VOG	2.3e-10	sp|Q9XJR4|GPJ_BPPM2_Uncharacterized_protein_Gp-j	2.3e-10	-	-	-	-	-	-	-	-	-	-	-	-	-	-	-	-
10N.239.311.E03_PE001	10N.239.311.E03_PE001_17	hypothetical_protein	none	NA	REFSEQ_hypothetical_protein	7.8e-05	-	-	-	-	-	-	-	-	-	-	-	-	-	-	-	-
10N.239.311.E03_PE001	10N.239.311.E03_PE001_18	hypothetical_protein	none	NA	-	-	-	-	-	-	-	-	-	-	-	-	-	-	-	-	-	-
10N.239.311.E03_PE001	10N.239.311.E03_PE001_19	hypothetical_protein	none	NA	REFSEQ_hypothetical_protein	1.1e-08	-	-	-	-	-	-	-	-	-	-	-	-	-	-	-	-
10N.239.311.E03_PE001	10N.239.311.E03_PE001_20	REFSEQ_tail_fiber_protein	VOG	1.2e-13	REFSEQ_tail_fiber_protein	1.2e-13	-	-	-	-	-	-	-	-	-	-	Phage_tail_assembly_chaperone_protein	0.00015	-	-	-	-
10N.239.311.E03_PE001	10N.239.311.E03_PE001_21	REFSEQ_head_protein	VOG	5.5e-27	REFSEQ_head_protein	5.5e-27	-	-	-	-	-	-	-	-	-	-	-	-	-	-	-	-
10N.239.311.E03_PE001	10N.239.311.E03_PE001_22	hypothetical_protein	none	NA	REFSEQ_hypothetical_protein	1.5e-05	-	-	-	-	-	-	-	-	-	-	-	-	-	-	-	-
10N.239.311.E03_PE001	10N.239.311.E03_PE001_23	hypothetical_protein	none	NA	-	-	-	-	-	-	-	-	-	-	-	-	-	-	-	-	-	-
10N.239.311.E03_PE001	10N.239.311.E03_PE001_24	hypothetical_protein	none	NA	-	-	-	-	-	-	-	-	-	-	-	-	-	-	-	-	-	-
10N.239.311.E03_PE001	10N.239.311.E03_PE001_25	hypothetical_protein	none	NA	-	-	-	-	-	-	-	-	-	-	-	-	-	-	-	-	-	-
10N.239.311.E03_PE001	10N.239.311.E03_PE001_26	sp|P46495|Y1572_HAEIN_Putative_integrase/recombinase_HI_1572	VOG	2.9e-55	sp|P46495|Y1572_HAEIN_Putative_integrase/recombinase_HI_1572	2.9e-55	-	-	-	-	-	-	-	-	-	-	Phage_integrase_family	7.3e-15	Tyrosine_recombinase_domain_profile.	22.8828	DNA_breaking-rejoining_enzymes	6.18e-42
10N.239.311.H11_PE001	10N.239.311.H11_PE001_1	sp|A0A0H3CCP8|SOCA_CAUVN_Antitoxin_SocA	VOG	2.5e-10	sp|A0A0H3CCP8|SOCA_CAUVN_Antitoxin_SocA	2.5e-10	-	-	-	-	-	-	-	-	-	-	Antitoxin_SocA-like,_Panacea_domain	8.4e-15	-	-	-	-
10N.239.311.H11_PE001	10N.239.311.H11_PE001_2	hypothetical_protein	none	NA	REFSEQ_hypothetical_protein	3.1e-05	-	-	-	-	-	-	-	-	-	-	-	-	-	-	-	-
10N.239.311.H11_PE001	10N.239.311.H11_PE001_3	LexA/Signal_peptidase	interpro_SUPERFAMILY	5.36e-25	sp|Q38441|YOR5_BPSPP_Uncharacterized_10.3_kDa_protein_in_GP2-GP6_intergenic_region	1.1e-09	-	-	-	-	-	-	-	-	-	-	Bacteriophage_CI_repressor_helix-turn-helix_domain	0.15	-	-	LexA/Signal_peptidase	5.36e-25
10N.239.311.H11_PE001	10N.239.311.H11_PE001_4	REFSEQ_excisionase	VOG	7.4e-35	REFSEQ_excisionase	7.4e-35	-	-	-	-	-	-	-	-	-	-	Pyocin_activator_protein_PrtN	1.1e-15	-	-	-	-
10N.239.311.H11_PE001	10N.239.311.H11_PE001_5	hypothetical_protein	none	NA	-	-	-	-	-	-	-	-	-	-	-	-	-	-	-	-	-	-
10N.239.311.H11_PE001	10N.239.311.H11_PE001_6	hypothetical_protein	none	NA	-	-	-	-	-	-	-	-	-	-	-	-	-	-	-	-	-	-
10N.239.311.H11_PE001	10N.239.311.H11_PE001_7	sp|Q06419|VPA_BPP2_Replication_gene_A_protein	VOG	7.7e-62	sp|Q06419|VPA_BPP2_Replication_gene_A_protein	7.7e-62	-	-	-	-	-	-	-	-	-	-	Bacteriophage_replication_gene_A_protein_(GPA)	1.5e-36	-	-	-	-
10N.239.311.H11_PE001	10N.239.311.H11_PE001_8	sp|Q06419|VPA_BPP2_Replication_gene_A_protein	VOG	5.7e-73	sp|Q06419|VPA_BPP2_Replication_gene_A_protein	5.7e-73	-	-	-	-	-	-	-	-	-	-	Bacteriophage_replication_gene_A_protein_(GPA)	3.7e-19	-	-	-	-
10N.239.311.H11_PE001	10N.239.311.H11_PE001_9	REFSEQ_internal_virion_protein	VOG	9.3e-06	REFSEQ_internal_virion_protein	9.3e-06	-	-	-	-	-	-	-	-	-	-	-	-	-	-	-	-
10N.239.311.H11_PE001	10N.239.311.H11_PE001_10	hypothetical_protein	none	NA	REFSEQ_hypothetical_protein	7.8e-06	-	-	-	-	-	-	-	-	-	-	-	-	-	-	-	-
10N.239.311.H11_PE001	10N.239.311.H11_PE001_11	sp|A0A7H0DND1|PG160_MONPV_DNA_packaging_protein_OPG160	VOG	2.3e-10	sp|A0A7H0DND1|PG160_MONPV_DNA_packaging_protein_OPG160	2.3e-10	-	-	-	-	-	-	-	-	-	-	-	-	-	-	P-loop_containing_nucleoside_triphosphate_hydrolases	1.78e-12
10N.239.311.H11_PE001	10N.239.311.H11_PE001_12	hypothetical_protein	none	NA	-	-	-	-	-	-	-	-	-	-	-	-	-	-	-	-	-	-
10N.239.311.H11_PE001	10N.239.311.H11_PE001_13	sp|P15794|CAPSD_BPPM2_Major_capsid_protein_P2	VOG	3.6e-19	sp|P15794|CAPSD_BPPM2_Major_capsid_protein_P2	3.6e-19	-	-	-	-	-	-	-	-	-	-	Viral_coat_protein_P2_N-terminal_domain	2e-41	-	-	-	-
10N.239.311.H11_PE001	10N.239.311.H11_PE001_14	REFSEQ_TMhelix_containing_protein	VOG	8.6e-06	REFSEQ_TMhelix_containing_protein	8.6e-06	-	-	-	-	-	-	-	-	-	-	-	-	-	-	-	-
10N.239.311.H11_PE001	10N.239.311.H11_PE001_15	hypothetical_protein	none	NA	REFSEQ_hypothetical_protein	2.4e-07	-	-	-	-	-	-	-	-	-	-	-	-	-	-	-	-
10N.239.311.H11_PE001	10N.239.311.H11_PE001_16	hypothetical_protein	none	NA	-	-	-	-	-	-	-	-	-	-	-	-	-	-	-	-	-	-
10N.239.311.H11_PE001	10N.239.311.H11_PE001_17	hypothetical_protein	none	NA	REFSEQ_hypothetical_protein	2.4e-05	-	-	-	-	-	-	-	-	-	-	-	-	-	-	-	-
10N.239.311.H11_PE001	10N.239.311.H11_PE001_18	sp|Q9XJR4|GPJ_BPPM2_Uncharacterized_protein_Gp-j	VOG	5.5e-13	sp|Q9XJR4|GPJ_BPPM2_Uncharacterized_protein_Gp-j	5.5e-13	-	-	-	-	-	-	-	-	-	-	-	-	-	-	-	-
10N.239.311.H11_PE001	10N.239.311.H11_PE001_19	hypothetical_protein	none	NA	-	-	-	-	-	-	-	-	-	-	-	-	-	-	-	-	-	-
10N.239.311.H11_PE001	10N.239.311.H11_PE001_20	hypothetical_protein	none	NA	-	-	-	-	-	-	-	-	-	-	-	-	-	-	-	-	-	-
10N.239.311.H11_PE001	10N.239.311.H11_PE001_21	hypothetical_protein	none	NA	-	-	-	-	-	-	-	-	-	-	-	-	-	-	-	-	-	-
10N.239.311.H11_PE001	10N.239.311.H11_PE001_22	REFSEQ_tail_fiber_protein	VOG	7e-18	REFSEQ_tail_fiber_protein	7e-18	-	-	-	-	-	-	-	-	-	-	Phage_tail_assembly_chaperone_protein	3.3e-10	-	-	-	-
10N.239.311.H11_PE001	10N.239.311.H11_PE001_23	REFSEQ_head_protein	VOG	4.7e-17	REFSEQ_head_protein	4.7e-17	-	-	-	-	-	-	-	-	-	-	-	-	-	-	-	-
10N.239.311.H11_PE001	10N.239.311.H11_PE001_24	hypothetical_protein	none	NA	REFSEQ_hypothetical_protein	6.3e-05	-	-	-	-	-	-	-	-	-	-	-	-	-	-	-	-
10N.239.311.H11_PE001	10N.239.311.H11_PE001_25	hypothetical_protein	none	NA	-	-	-	-	-	-	-	-	-	-	-	-	-	-	-	-	-	-
10N.239.311.H11_PE001	10N.239.311.H11_PE001_26	hypothetical_protein	none	NA	REFSEQ_hypothetical_protein	2.7e-05	-	-	-	-	-	-	-	-	-	-	-	-	-	-	-	-
10N.239.311.H11_PE001	10N.239.311.H11_PE001_27	Retron_I_B__ATPase_TOPRIM_COG3593	defensefinder_incomplete	0.00011	REFSEQ_hypothetical_protein	1.3e-07	-	-	Retron_I_B__ATPase_TOPRIM_COG3593	0.00011	-	-	-	-	-	-	AAA_ATPase_domain	1.5e-07	-	-	P-loop_containing_nucleoside_triphosphate_hydrolases	3.05e-22
10N.239.311.H11_PE001	10N.239.311.H11_PE001_28	sp|P46495|Y1572_HAEIN_Putative_integrase/recombinase_HI_1572	VOG	8.8e-54	sp|P46495|Y1572_HAEIN_Putative_integrase/recombinase_HI_1572	8.8e-54	-	-	-	-	-	-	-	-	-	-	Phage_integrase_family	1.2e-18	Tyrosine_recombinase_domain_profile.	24.9666	DNA_breaking-rejoining_enzymes	2.3e-41
10N.239.311.H11_PE002	10N.239.311.H11_PE002_1	DEDDh_I_II_III_IV_V_VI_1	defensefinder_incomplete	0.0054	sp|P04536|EXOD_BPT4_Exodeoxyribonuclease	4.6e-21	-	-	DEDDh_I_II_III_IV_V_VI_1	0.0054	-	-	-	-	-	-	Exonuclease	5.9e-09	-	-	Ribonuclease_H-like	7.09e-30
10N.239.311.H11_PE002	10N.239.311.H11_PE002_2	hypothetical_protein	none	NA	REFSEQ_hypothetical_protein	1.1e-31	-	-	-	-	-	-	-	-	-	-	-	-	-	-	-	-
10N.239.311.H11_PE002	10N.239.311.H11_PE002_3	REFSEQ_DNA_replication_initiation_protein	VOG	4.7e-111	REFSEQ_DNA_replication_initiation_protein	4.7e-111	-	-	-	-	-	-	-	-	-	-	Replication_initiation_factor	1.2e-11	-	-	-	-
10N.239.311.H11_PE002	10N.239.311.H11_PE002_4	Protein_of_unknown_function_(DUF1293)	Pfam	3.2e-15	REFSEQ_hypothetical_protein	9.5e-45	-	-	-	-	-	-	-	-	-	-	Protein_of_unknown_function_(DUF1293)	3.2e-15	-	-	-	-
10N.239.311.H11_PE002	10N.239.311.H11_PE002_5	hypothetical_protein	none	NA	-	-	-	-	-	-	-	-	-	-	-	-	-	-	-	-	-	-
10N.239.311.H11_PE002	10N.239.311.H11_PE002_6	hypothetical_protein	none	NA	REFSEQ_hypothetical_protein	1.6e-21	-	-	-	-	-	-	-	-	-	-	-	-	-	-	-	-
10N.239.311.H11_PE002	10N.239.311.H11_PE002_7	REFSEQ_Vpf81	VOG	2.1e-20	REFSEQ_Vpf81	2.1e-20	-	-	-	-	-	-	-	-	-	-	-	-	-	-	-	-
10N.239.311.H11_PE002	10N.239.311.H11_PE002_8	hypothetical_protein	none	NA	-	-	-	-	-	-	-	-	-	-	-	-	-	-	-	-	-	-
10N.239.311.H11_PE002	10N.239.311.H11_PE002_9	hypothetical_protein	none	NA	REFSEQ_hypothetical_protein	5.6e-29	-	-	-	-	-	-	-	-	-	-	-	-	-	-	-	-
10N.239.311.H11_PE002	10N.239.311.H11_PE002_10	sp|P38441|ACE_VIBCH_Accessory_cholera_enterotoxin	VOG	7.3e-31	sp|P38441|ACE_VIBCH_Accessory_cholera_enterotoxin	7.3e-31	-	-	-	-	-	-	-	-	-	-	-	-	-	-	-	-
10N.239.311.H11_PE002	10N.239.311.H11_PE002_11	sp|O55247|G1P_BPPHL_Gene_1_protein	VOG	2.9e-83	sp|O55247|G1P_BPPHL_Gene_1_protein	2.9e-83	-	-	-	-	-	-	-	-	-	-	Zonular_occludens_toxin_(Zot)	5.5e-32	-	-	-	-
10N.239.311.H11_PE002	10N.239.311.H11_PE002_12	Paris_II__AAA_21	defensefinder_incomplete	0.31	REFSEQ_putative_orfan	3.2e-05	-	-	Paris_II__AAA_21	0.31	-	-	-	-	-	-	AAA_domain,_putative_AbiEii_toxin,_Type_IV_TA_system	1.1e-09	-	-	P-loop_containing_nucleoside_triphosphate_hydrolases	4.39e-12
10N.239.311.H11_PE002	10N.239.311.H11_PE002_13	hypothetical_protein	none	NA	REFSEQ_hypothetical_protein	3.7e-06	-	-	-	-	-	-	-	-	-	-	-	-	-	-	-	-
10N.239.311.H11_PE002	10N.239.311.H11_PE002_14	REFSEQ_putative_transcription_regulator	VOG	1.3e-46	REFSEQ_putative_transcription_regulator	1.3e-46	-	-	-	-	-	-	-	-	-	-	-	-	-	-	-	-
10N.239.311.H11_PE002	10N.239.311.H11_PE002_15	sp|P16942|T629_SHISO_Transposase_for_insertion_sequence_element_IS629	VOG	5.9e-09	sp|P16942|T629_SHISO_Transposase_for_insertion_sequence_element_IS629	5.9e-09	-	-	-	-	-	-	Putative_transposase_y4bF_[Sinorhizobium_fredii_NGR234]	50.165	ISNCY_family_transposase	2e-121	-	-	Integrase_catalytic_domain_profile.	14.9394	Homeodomain-like	4.12e-08
10N.239.311.H11_PE003	10N.239.311.H11_PE003_1	lambda_repressor-like_DNA-binding_domains	interpro_SUPERFAMILY	8.16e-09	REFSEQ_hypothetical_protein	5.3e-12	-	-	-	-	-	-	-	-	-	-	Bacteriophage_CI_repressor_helix-turn-helix_domain	0.42	Cro/C1-type_HTH_domain_profile.	9.9333	lambda_repressor-like_DNA-binding_domains	8.16e-09
10N.239.311.H11_PE003	10N.239.311.H11_PE003_2	hypothetical_protein	none	NA	REFSEQ_hypothetical_protein	4.7e-05	-	-	-	-	-	-	-	-	-	-	-	-	-	-	-	-
10N.239.311.H11_PE003	10N.239.311.H11_PE003_3	hypothetical_protein	none	NA	-	-	-	-	-	-	-	-	-	-	-	-	-	-	-	-	-	-
10N.239.311.H11_PE003	10N.239.311.H11_PE003_4	hypothetical_protein	none	NA	REFSEQ_hypothetical_protein	8.9e-06	-	-	-	-	-	-	-	-	-	-	-	-	-	-	-	-
10N.239.311.H11_PE003	10N.239.311.H11_PE003_5	hypothetical_protein	none	NA	-	-	-	-	-	-	-	-	-	-	-	-	-	-	-	-	-	-
10N.239.311.H11_PE003	10N.239.311.H11_PE003_6	sp|A0A7H0DND1|PG160_MONPV_DNA_packaging_protein_OPG160	VOG	7.7e-06	sp|A0A7H0DND1|PG160_MONPV_DNA_packaging_protein_OPG160	7.7e-06	-	-	-	-	-	-	-	-	-	-	-	-	-	-	-	-
10N.239.311.H11_PE003	10N.239.311.H11_PE003_7	hypothetical_protein	none	NA	-	-	-	-	-	-	-	-	-	-	-	-	-	-	-	-	-	-
10N.239.311.H11_PE003	10N.239.311.H11_PE003_8	sp|P15794|CAPSD_BPPM2_Major_capsid_protein_P2	VOG	1e-20	sp|P15794|CAPSD_BPPM2_Major_capsid_protein_P2	1e-20	-	-	-	-	-	-	-	-	-	-	Viral_coat_protein_P2_N-terminal_domain	3.1e-34	-	-	-	-
10N.239.311.H11_PE003	10N.239.311.H11_PE003_9	hypothetical_protein	none	NA	REFSEQ_hypothetical_protein	1.7e-06	-	-	-	-	-	-	-	-	-	-	-	-	-	-	-	-
10N.239.311.H11_PE003	10N.239.311.H11_PE003_10	hypothetical_protein	none	NA	-	-	-	-	-	-	-	-	-	-	-	-	-	-	-	-	-	-
10N.239.311.H11_PE003	10N.239.311.H11_PE003_11	hypothetical_protein	none	NA	-	-	-	-	-	-	-	-	-	-	-	-	-	-	-	-	-	-
10N.239.311.H11_PE003	10N.239.311.H11_PE003_12	hypothetical_protein	none	NA	-	-	-	-	-	-	-	-	-	-	-	-	-	-	-	-	-	-
10N.239.311.H11_PE003	10N.239.311.H11_PE003_13	REFSEQ_gp8	VOG	1.1e-05	REFSEQ_gp8	1.1e-05	-	-	-	-	-	-	-	-	-	-	-	-	-	-	-	-
10N.239.311.H11_PE003	10N.239.311.H11_PE003_14	hypothetical_protein	none	NA	-	-	-	-	-	-	-	-	-	-	-	-	-	-	-	-	-	-
10N.239.311.H11_PE003	10N.239.311.H11_PE003_15	sp|Q6QGP7|ENLYS_BPT5_L-alanyl-D-glutamate_peptidase	VOG	2.3e-13	sp|Q6QGP7|ENLYS_BPT5_L-alanyl-D-glutamate_peptidase	2.3e-13	-	-	-	-	-	-	-	-	-	-	D-alanyl-D-alanine_carboxypeptidase	3.1e-09	-	-	Hedgehog/DD-peptidase	2.38e-25
10N.239.311.H11_PE003	10N.239.311.H11_PE003_16	hypothetical_protein	none	NA	REFSEQ_hypothetical_protein	7.9e-23	-	-	-	-	-	-	-	-	-	-	-	-	-	-	-	-
10N.239.311.H11_PE003	10N.239.311.H11_PE003_17	sp|Q9XJR0|GPK_BPPM2_Uncharacterized_protein_Gp-k	VOG	1.3e-05	sp|Q9XJR0|GPK_BPPM2_Uncharacterized_protein_Gp-k	1.3e-05	-	-	-	-	-	-	-	-	-	-	-	-	-	-	-	-
10N.239.311.H11_PE003	10N.239.311.H11_PE003_18	Protein_of_unknown_function_(DUF2971)	Pfam	0.026	-	-	-	-	-	-	-	-	-	-	-	-	Protein_of_unknown_function_(DUF2971)	0.026	-	-	-	-
10N.239.311.H11_PE003	10N.239.311.H11_PE003_19	hypothetical_protein	none	NA	-	-	-	-	-	-	-	-	-	-	-	-	-	-	-	-	-	-
10N.239.311.H11_PE003	10N.239.311.H11_PE003_20	hypothetical_protein	none	NA	-	-	-	-	-	-	-	-	-	-	-	-	-	-	-	-	-	-
10N.239.311.H11_PE003	10N.239.311.H11_PE003_21	PfiAT__PfiA	defensefinder	3.8e-10	sp|P95225|Y268_MYCTU_Putative_antitoxin_Rv0268c	1.8e-06	PfiAT__PfiA	3.8e-10	PfiAT__PfiA	0.38	-	-	-	-	type_II_toxin-antitoxin_system_prevent-host-death_family_antitoxin	4.7e-06	Antitoxin_Phd_YefM,_type_II_toxin-antitoxin_system	7.6e-12	-	-	YefM-like	4.27e-16
10N.239.311.H11_PE003	10N.239.311.H11_PE003_22	PfiAT__PfiT	defensefinder	2.6e-07	REFSEQ_toxin	2e-06	PfiAT__PfiT	2.6e-07	PfiAT__PfiT	2.6	-	-	-	-	type_II_toxin-antitoxin_system_mRNA_interferase_toxin,_RelE/StbE_family	0.0064	ParE_toxin_of_type_II_toxin-antitoxin_system,_parDE	9.3e-16	-	-	RelE-like	4.32e-06
10N.239.311.H11_PE003	10N.239.311.H11_PE003_23	hypothetical_protein	none	NA	-	-	-	-	-	-	-	-	-	-	-	-	-	-	-	-	-	-
10N.239.311.H11_PE003	10N.239.311.H11_PE003_24	hypothetical_protein	none	NA	-	-	-	-	-	-	-	-	-	-	-	-	-	-	-	-	-	-
10N.239.311.H11_PE003	10N.239.311.H11_PE003_25	hypothetical_protein	none	NA	-	-	-	-	-	-	-	-	-	-	-	-	-	-	Prokaryotic_membrane_lipoprotein_lipid_attachment_site_profile.	5	-	-
10N.239.311.H11_PE003	10N.239.311.H11_PE003_26	Antitoxin_ParD_[Vibrio_cholerae_O1_biovar_El_Tor_str._N16961]	SwissProt	53.488	-	-	-	-	-	-	-	-	Antitoxin_ParD_[Vibrio_cholerae_O1_biovar_El_Tor_str._N16961]	53.488	-	-	Bacterial_antitoxin_of_ParD_toxin-antitoxin_type_II_system_and_RHH	0.00017	-	-	-	-
10N.239.311.H11_PE003	10N.239.311.H11_PE003_27	hypothetical_protein	none	NA	-	-	-	-	-	-	-	-	-	-	-	-	-	-	-	-	-	-
10N.239.311.H11_PE003	10N.239.311.H11_PE003_28	sp|Q9XJS6|GPC_BPPM2_Uncharacterized_protein_Gp-c	VOG	9.7e-05	sp|Q9XJS6|GPC_BPPM2_Uncharacterized_protein_Gp-c	9.7e-05	-	-	-	-	-	-	-	-	-	-	Phage_protein	3.5e-10	-	-	-	-
10N.239.312.A01_PE001	10N.239.312.A01_PE001_1	hypothetical_protein	none	NA	REFSEQ_hypothetical_protein	2.6e-05	-	-	Retron_IV__2TM	2.3	-	-	-	-	-	-	-	-	Prokaryotic_membrane_lipoprotein_lipid_attachment_site_profile.	6	-	-
10N.239.312.A01_PE001	10N.239.312.A01_PE001_2	LexA/Signal_peptidase	interpro_SUPERFAMILY	1.05e-24	sp|Q38441|YOR5_BPSPP_Uncharacterized_10.3_kDa_protein_in_GP2-GP6_intergenic_region	3.3e-08	-	-	-	-	-	-	-	-	-	-	Bacteriophage_CI_repressor_helix-turn-helix_domain	0.0091	-	-	LexA/Signal_peptidase	1.05e-24
10N.239.312.A01_PE001	10N.239.312.A01_PE001_3	REFSEQ_excisionase	VOG	2.1e-34	REFSEQ_excisionase	2.1e-34	-	-	-	-	-	-	-	-	-	-	Pyocin_activator_protein_PrtN	3.5e-15	-	-	-	-
10N.239.312.A01_PE001	10N.239.312.A01_PE001_4	hypothetical_protein	none	NA	-	-	-	-	-	-	-	-	-	-	-	-	-	-	-	-	-	-
10N.239.312.A01_PE001	10N.239.312.A01_PE001_5	hypothetical_protein	none	NA	-	-	-	-	-	-	-	-	-	-	-	-	-	-	-	-	-	-
10N.239.312.A01_PE001	10N.239.312.A01_PE001_6	sp|Q06419|VPA_BPP2_Replication_gene_A_protein	VOG	1.7e-144	sp|Q06419|VPA_BPP2_Replication_gene_A_protein	1.7e-144	-	-	-	-	-	-	-	-	-	-	Bacteriophage_replication_gene_A_protein_(GPA)	3.7e-70	-	-	-	-
10N.239.312.A01_PE001	10N.239.312.A01_PE001_7	REFSEQ_internal_virion_protein	VOG	5.4e-05	REFSEQ_internal_virion_protein	5.4e-05	-	-	-	-	-	-	-	-	-	-	-	-	-	-	-	-
10N.239.312.A01_PE001	10N.239.312.A01_PE001_8	hypothetical_protein	none	NA	REFSEQ_hypothetical_protein	6.9e-06	-	-	-	-	-	-	-	-	-	-	-	-	-	-	-	-
10N.239.312.A01_PE001	10N.239.312.A01_PE001_9	sp|A0A7H0DND1|PG160_MONPV_DNA_packaging_protein_OPG160	VOG	2.4e-10	sp|A0A7H0DND1|PG160_MONPV_DNA_packaging_protein_OPG160	2.4e-10	-	-	-	-	-	-	-	-	-	-	-	-	-	-	P-loop_containing_nucleoside_triphosphate_hydrolases	2.76e-12
10N.239.312.A01_PE001	10N.239.312.A01_PE001_10	hypothetical_protein	none	NA	-	-	-	-	-	-	-	-	-	-	-	-	-	-	-	-	-	-
10N.239.312.A01_PE001	10N.239.312.A01_PE001_11	sp|P15794|CAPSD_BPPM2_Major_capsid_protein_P2	VOG	3e-20	sp|P15794|CAPSD_BPPM2_Major_capsid_protein_P2	3e-20	-	-	-	-	-	-	-	-	-	-	Viral_coat_protein_P2_N-terminal_domain	8.9e-42	-	-	-	-
10N.239.312.A01_PE001	10N.239.312.A01_PE001_12	REFSEQ_TMhelix_containing_protein	VOG	7.6e-06	REFSEQ_TMhelix_containing_protein	7.6e-06	-	-	-	-	-	-	-	-	-	-	-	-	-	-	-	-
10N.239.312.A01_PE001	10N.239.312.A01_PE001_13	hypothetical_protein	none	NA	REFSEQ_hypothetical_protein	4.9e-07	-	-	-	-	-	-	-	-	-	-	-	-	-	-	-	-
10N.239.312.A01_PE001	10N.239.312.A01_PE001_14	hypothetical_protein	none	NA	-	-	-	-	-	-	-	-	-	-	-	-	-	-	-	-	-	-
10N.239.312.A01_PE001	10N.239.312.A01_PE001_15	hypothetical_protein	none	NA	-	-	-	-	-	-	-	-	-	-	-	-	-	-	-	-	-	-
10N.239.312.A01_PE001	10N.239.312.A01_PE001_16	sp|Q9XJR4|GPJ_BPPM2_Uncharacterized_protein_Gp-j	VOG	6.6e-13	sp|Q9XJR4|GPJ_BPPM2_Uncharacterized_protein_Gp-j	6.6e-13	-	-	-	-	-	-	-	-	-	-	-	-	-	-	-	-
10N.239.312.A01_PE001	10N.239.312.A01_PE001_17	hypothetical_protein	none	NA	-	-	-	-	-	-	-	-	-	-	-	-	-	-	-	-	-	-
10N.239.312.A01_PE001	10N.239.312.A01_PE001_18	hypothetical_protein	none	NA	REFSEQ_hypothetical_protein	6.3e-05	-	-	-	-	-	-	-	-	-	-	-	-	-	-	-	-
10N.239.312.A01_PE001	10N.239.312.A01_PE001_19	hypothetical_protein	none	NA	-	-	-	-	-	-	-	-	-	-	-	-	-	-	-	-	-	-
10N.239.312.A01_PE001	10N.239.312.A01_PE001_20	REFSEQ_tail_fiber_protein	VOG	3.3e-18	REFSEQ_tail_fiber_protein	3.3e-18	-	-	-	-	-	-	-	-	-	-	Phage_tail_assembly_chaperone_protein	1.7e-10	-	-	-	-
10N.239.312.A01_PE001	10N.239.312.A01_PE001_21	REFSEQ_head_protein	VOG	4.4e-17	REFSEQ_head_protein	4.4e-17	-	-	-	-	-	-	-	-	-	-	-	-	-	-	-	-
10N.239.312.A01_PE001	10N.239.312.A01_PE001_22	hypothetical_protein	none	NA	REFSEQ_hypothetical_protein	4.8e-05	-	-	-	-	-	-	-	-	-	-	-	-	-	-	-	-
10N.239.312.A01_PE001	10N.239.312.A01_PE001_23	hypothetical_protein	none	NA	-	-	-	-	-	-	-	-	-	-	-	-	-	-	-	-	-	-
10N.239.312.A01_PE001	10N.239.312.A01_PE001_24	hypothetical_protein	none	NA	REFSEQ_hypothetical_protein	1.2e-05	-	-	-	-	-	-	-	-	-	-	-	-	-	-	-	-
10N.239.312.A01_PE001	10N.239.312.A01_PE001_25	sp|P46495|Y1572_HAEIN_Putative_integrase/recombinase_HI_1572	VOG	2e-57	sp|P46495|Y1572_HAEIN_Putative_integrase/recombinase_HI_1572	2e-57	-	-	-	-	-	-	-	-	-	-	Phage_integrase_family	9.6e-19	Tyrosine_recombinase_domain_profile.	26.5819	DNA_breaking-rejoining_enzymes	1.97e-42
10N.239.312.H01_PE001	10N.239.312.H01_PE001_1	PemK-like,_MazF-like_toxin_of_type_II_toxin-antitoxin_system	Pfam	1.5e-05	-	-	-	-	-	-	-	-	-	-	-	-	PemK-like,_MazF-like_toxin_of_type_II_toxin-antitoxin_system	1.5e-05	-	-	Cell_growth_inhibitor/plasmid_maintenance_toxic_component	3.71e-10
10N.239.312.H01_PE001	10N.239.312.H01_PE001_2	LexA/Signal_peptidase	interpro_SUPERFAMILY	7.72e-25	sp|Q38441|YOR5_BPSPP_Uncharacterized_10.3_kDa_protein_in_GP2-GP6_intergenic_region	3.5e-09	-	-	-	-	-	-	-	-	-	-	Bacteriophage_CI_repressor_helix-turn-helix_domain	0.0044	-	-	LexA/Signal_peptidase	7.72e-25
10N.239.312.H01_PE001	10N.239.312.H01_PE001_3	REFSEQ_excisionase	VOG	7.8e-35	REFSEQ_excisionase	7.8e-35	-	-	-	-	-	-	-	-	-	-	Pyocin_activator_protein_PrtN	2.3e-15	-	-	-	-
10N.239.312.H01_PE001	10N.239.312.H01_PE001_4	hypothetical_protein	none	NA	-	-	-	-	-	-	-	-	-	-	-	-	-	-	-	-	-	-
10N.239.312.H01_PE001	10N.239.312.H01_PE001_5	hypothetical_protein	none	NA	-	-	-	-	-	-	-	-	-	-	-	-	-	-	-	-	-	-
10N.239.312.H01_PE001	10N.239.312.H01_PE001_6	sp|Q06419|VPA_BPP2_Replication_gene_A_protein	VOG	3.3e-144	sp|Q06419|VPA_BPP2_Replication_gene_A_protein	3.3e-144	-	-	-	-	-	-	-	-	-	-	Bacteriophage_replication_gene_A_protein_(GPA)	1.6e-69	-	-	-	-
10N.239.312.H01_PE001	10N.239.312.H01_PE001_7	hypothetical_protein	none	NA	-	-	-	-	-	-	-	-	-	-	-	-	-	-	-	-	-	-
10N.239.312.H01_PE001	10N.239.312.H01_PE001_8	hypothetical_protein	none	NA	REFSEQ_hypothetical_protein	7.1e-06	-	-	-	-	-	-	-	-	-	-	-	-	-	-	-	-
10N.239.312.H01_PE001	10N.239.312.H01_PE001_9	sp|A0A7H0DND1|PG160_MONPV_DNA_packaging_protein_OPG160	VOG	2.4e-10	sp|A0A7H0DND1|PG160_MONPV_DNA_packaging_protein_OPG160	2.4e-10	-	-	-	-	-	-	-	-	-	-	-	-	-	-	P-loop_containing_nucleoside_triphosphate_hydrolases	6.75e-12
10N.239.312.H01_PE001	10N.239.312.H01_PE001_10	hypothetical_protein	none	NA	-	-	-	-	-	-	-	-	-	-	-	-	-	-	-	-	-	-
10N.239.312.H01_PE001	10N.239.312.H01_PE001_11	sp|P15794|CAPSD_BPPM2_Major_capsid_protein_P2	VOG	3.3e-19	sp|P15794|CAPSD_BPPM2_Major_capsid_protein_P2	3.3e-19	-	-	-	-	-	-	-	-	-	-	Viral_coat_protein_P2_N-terminal_domain	2e-41	-	-	-	-
10N.239.312.H01_PE001	10N.239.312.H01_PE001_12	REFSEQ_TMhelix_containing_protein	VOG	2.3e-05	REFSEQ_TMhelix_containing_protein	2.3e-05	-	-	-	-	-	-	-	-	-	-	-	-	-	-	-	-
10N.239.312.H01_PE001	10N.239.312.H01_PE001_13	hypothetical_protein	none	NA	REFSEQ_hypothetical_protein	2e-07	-	-	-	-	-	-	-	-	-	-	-	-	-	-	-	-
10N.239.312.H01_PE001	10N.239.312.H01_PE001_14	hypothetical_protein	none	NA	-	-	-	-	-	-	-	-	-	-	-	-	-	-	-	-	-	-
10N.239.312.H01_PE001	10N.239.312.H01_PE001_15	hypothetical_protein	none	NA	REFSEQ_hypothetical_protein	2.6e-05	-	-	-	-	-	-	-	-	-	-	-	-	-	-	-	-
10N.239.312.H01_PE001	10N.239.312.H01_PE001_16	sp|Q9XJR4|GPJ_BPPM2_Uncharacterized_protein_Gp-j	VOG	2.3e-10	sp|Q9XJR4|GPJ_BPPM2_Uncharacterized_protein_Gp-j	2.3e-10	-	-	-	-	-	-	-	-	-	-	-	-	-	-	-	-
10N.239.312.H01_PE001	10N.239.312.H01_PE001_17	hypothetical_protein	none	NA	REFSEQ_hypothetical_protein	7.8e-05	-	-	-	-	-	-	-	-	-	-	-	-	-	-	-	-
10N.239.312.H01_PE001	10N.239.312.H01_PE001_18	hypothetical_protein	none	NA	-	-	-	-	-	-	-	-	-	-	-	-	-	-	-	-	-	-
10N.239.312.H01_PE001	10N.239.312.H01_PE001_19	hypothetical_protein	none	NA	REFSEQ_hypothetical_protein	1.1e-08	-	-	-	-	-	-	-	-	-	-	-	-	-	-	-	-
10N.239.312.H01_PE001	10N.239.312.H01_PE001_20	REFSEQ_tail_fiber_protein	VOG	1.2e-13	REFSEQ_tail_fiber_protein	1.2e-13	-	-	-	-	-	-	-	-	-	-	Phage_tail_assembly_chaperone_protein	0.00015	-	-	-	-
10N.239.312.H01_PE001	10N.239.312.H01_PE001_21	REFSEQ_head_protein	VOG	5.5e-27	REFSEQ_head_protein	5.5e-27	-	-	-	-	-	-	-	-	-	-	-	-	-	-	-	-
10N.239.312.H01_PE001	10N.239.312.H01_PE001_22	hypothetical_protein	none	NA	REFSEQ_hypothetical_protein	1.5e-05	-	-	-	-	-	-	-	-	-	-	-	-	-	-	-	-
10N.239.312.H01_PE001	10N.239.312.H01_PE001_23	hypothetical_protein	none	NA	-	-	-	-	-	-	-	-	-	-	-	-	-	-	-	-	-	-
10N.239.312.H01_PE001	10N.239.312.H01_PE001_24	hypothetical_protein	none	NA	-	-	-	-	-	-	-	-	-	-	-	-	-	-	-	-	-	-
10N.239.312.H01_PE001	10N.239.312.H01_PE001_25	hypothetical_protein	none	NA	-	-	-	-	-	-	-	-	-	-	-	-	-	-	-	-	-	-
10N.239.312.H01_PE001	10N.239.312.H01_PE001_26	sp|P46495|Y1572_HAEIN_Putative_integrase/recombinase_HI_1572	VOG	2.9e-55	sp|P46495|Y1572_HAEIN_Putative_integrase/recombinase_HI_1572	2.9e-55	-	-	-	-	-	-	-	-	-	-	Phage_integrase_family	7.3e-15	Tyrosine_recombinase_domain_profile.	22.8828	DNA_breaking-rejoining_enzymes	6.18e-42
10N.247.311.62_PE001	10N.247.311.62_PE001_1	PemK-like,_MazF-like_toxin_of_type_II_toxin-antitoxin_system	Pfam	3.7e-05	-	-	-	-	-	-	-	-	-	-	-	-	PemK-like,_MazF-like_toxin_of_type_II_toxin-antitoxin_system	3.7e-05	-	-	Cell_growth_inhibitor/plasmid_maintenance_toxic_component	1.2e-10
10N.247.311.62_PE001	10N.247.311.62_PE001_2	LexA/Signal_peptidase	interpro_SUPERFAMILY	1.14e-24	sp|Q38441|YOR5_BPSPP_Uncharacterized_10.3_kDa_protein_in_GP2-GP6_intergenic_region	2.3e-10	-	-	-	-	-	-	-	-	-	-	Bacteriophage_CI_repressor_helix-turn-helix_domain	0.14	-	-	LexA/Signal_peptidase	1.14e-24
10N.247.311.62_PE001	10N.247.311.62_PE001_3	REFSEQ_excisionase	VOG	8e-33	REFSEQ_excisionase	8e-33	-	-	-	-	-	-	-	-	-	-	Pyocin_activator_protein_PrtN	1.2e-15	-	-	-	-
10N.247.311.62_PE001	10N.247.311.62_PE001_4	hypothetical_protein	none	NA	-	-	-	-	-	-	-	-	-	-	-	-	-	-	-	-	-	-
10N.247.311.62_PE001	10N.247.311.62_PE001_5	sp|Q06419|VPA_BPP2_Replication_gene_A_protein	VOG	1.2e-144	sp|Q06419|VPA_BPP2_Replication_gene_A_protein	1.2e-144	-	-	-	-	-	-	-	-	-	-	Bacteriophage_replication_gene_A_protein_(GPA)	6.6e-70	-	-	-	-
10N.247.311.62_PE001	10N.247.311.62_PE001_6	REFSEQ_internal_virion_protein	VOG	7.2e-05	REFSEQ_internal_virion_protein	7.2e-05	-	-	-	-	-	-	-	-	-	-	-	-	-	-	-	-
10N.247.311.62_PE001	10N.247.311.62_PE001_7	hypothetical_protein	none	NA	REFSEQ_hypothetical_protein	8.5e-06	-	-	-	-	-	-	-	-	-	-	-	-	-	-	-	-
10N.247.311.62_PE001	10N.247.311.62_PE001_8	sp|A0A7H0DND1|PG160_MONPV_DNA_packaging_protein_OPG160	VOG	2.6e-10	sp|A0A7H0DND1|PG160_MONPV_DNA_packaging_protein_OPG160	2.6e-10	-	-	-	-	-	-	-	-	-	-	-	-	-	-	P-loop_containing_nucleoside_triphosphate_hydrolases	2.76e-12
10N.247.311.62_PE001	10N.247.311.62_PE001_9	hypothetical_protein	none	NA	-	-	-	-	-	-	-	-	-	-	-	-	-	-	-	-	-	-
10N.247.311.62_PE001	10N.247.311.62_PE001_10	sp|P15794|CAPSD_BPPM2_Major_capsid_protein_P2	VOG	3.4e-19	sp|P15794|CAPSD_BPPM2_Major_capsid_protein_P2	3.4e-19	-	-	-	-	-	-	-	-	-	-	Viral_coat_protein_P2_N-terminal_domain	2e-41	-	-	-	-
10N.247.311.62_PE001	10N.247.311.62_PE001_11	REFSEQ_TMhelix_containing_protein	VOG	8.3e-06	REFSEQ_TMhelix_containing_protein	8.3e-06	-	-	-	-	-	-	-	-	-	-	-	-	-	-	-	-
10N.247.311.62_PE001	10N.247.311.62_PE001_12	hypothetical_protein	none	NA	REFSEQ_hypothetical_protein	5.9e-07	-	-	-	-	-	-	-	-	-	-	-	-	-	-	-	-
10N.247.311.62_PE001	10N.247.311.62_PE001_13	hypothetical_protein	none	NA	-	-	-	-	-	-	-	-	-	-	-	-	-	-	-	-	-	-
10N.247.311.62_PE001	10N.247.311.62_PE001_14	hypothetical_protein	none	NA	REFSEQ_hypothetical_protein	4e-05	-	-	-	-	-	-	-	-	-	-	-	-	-	-	-	-
10N.247.311.62_PE001	10N.247.311.62_PE001_15	sp|Q9XJR4|GPJ_BPPM2_Uncharacterized_protein_Gp-j	VOG	3.2e-13	sp|Q9XJR4|GPJ_BPPM2_Uncharacterized_protein_Gp-j	3.2e-13	-	-	-	-	-	-	-	-	-	-	-	-	-	-	-	-
10N.247.311.62_PE001	10N.247.311.62_PE001_16	hypothetical_protein	none	NA	-	-	-	-	-	-	-	-	-	-	-	-	-	-	-	-	-	-
10N.247.311.62_PE001	10N.247.311.62_PE001_17	hypothetical_protein	none	NA	-	-	-	-	-	-	-	-	-	-	-	-	-	-	-	-	-	-
10N.247.311.62_PE001	10N.247.311.62_PE001_18	hypothetical_protein	none	NA	-	-	-	-	-	-	-	-	-	-	-	-	-	-	-	-	-	-
10N.247.311.62_PE001	10N.247.311.62_PE001_19	REFSEQ_tail_fiber_protein	VOG	2.2e-17	REFSEQ_tail_fiber_protein	2.2e-17	-	-	-	-	-	-	-	-	-	-	Phage_tail_assembly_chaperone_protein	1.1e-09	-	-	-	-
10N.247.311.62_PE001	10N.247.311.62_PE001_20	REFSEQ_head_protein	VOG	6.9e-17	REFSEQ_head_protein	6.9e-17	-	-	-	-	-	-	-	-	-	-	-	-	-	-	-	-
10N.247.311.62_PE001	10N.247.311.62_PE001_21	hypothetical_protein	none	NA	REFSEQ_hypothetical_protein	5.2e-05	-	-	-	-	-	-	-	-	-	-	-	-	-	-	-	-
10N.247.311.62_PE001	10N.247.311.62_PE001_22	hypothetical_protein	none	NA	-	-	-	-	-	-	-	-	-	-	-	-	-	-	-	-	-	-
10N.247.311.62_PE001	10N.247.311.62_PE001_23	sp|Q9XJR0|GPK_BPPM2_Uncharacterized_protein_Gp-k	VOG	1.4e-05	sp|Q9XJR0|GPK_BPPM2_Uncharacterized_protein_Gp-k	1.4e-05	-	-	-	-	-	-	-	-	-	-	-	-	-	-	-	-
10N.247.311.62_PE001	10N.247.311.62_PE001_24	hypothetical_protein	none	NA	REFSEQ_hypothetical_protein	8.2e-05	-	-	-	-	-	-	-	-	-	-	-	-	-	-	-	-
10N.247.311.62_PE001	10N.247.311.62_PE001_25	hypothetical_protein	none	NA	-	-	-	-	-	-	-	-	-	-	-	-	-	-	-	-	-	-
10N.247.311.62_PE001	10N.247.311.62_PE001_26	hypothetical_protein	none	NA	-	-	-	-	-	-	-	-	-	-	-	-	-	-	-	-	-	-
10N.247.311.62_PE001	10N.247.311.62_PE001_27	sp|P46495|Y1572_HAEIN_Putative_integrase/recombinase_HI_1572	VOG	1e-53	sp|P46495|Y1572_HAEIN_Putative_integrase/recombinase_HI_1572	1e-53	-	-	-	-	-	-	-	-	-	-	Phage_integrase_family	2e-18	Tyrosine_recombinase_domain_profile.	25.4996	DNA_breaking-rejoining_enzymes	2.77e-42
10N.247.311.62_PE002	10N.247.311.62_PE002_1	hypothetical_protein	none	NA	-	-	-	-	-	-	-	-	-	-	-	-	-	-	-	-	-	-
10N.247.311.62_PE002	10N.247.311.62_PE002_2	OMPA-like	interpro_SUPERFAMILY	2.22e-07	-	-	-	-	-	-	-	-	-	-	-	-	-	-	-	-	OMPA-like	2.22e-07
10N.247.311.62_PE002	10N.247.311.62_PE002_3	Homeodomain-like	interpro_SUPERFAMILY	9.86e-06	REFSEQ_hypothetical_protein	1.2e-06	-	-	-	-	-	-	-	-	-	-	Homeodomain-like_domain	0.03	-	-	Homeodomain-like	9.86e-06
10N.247.311.62_PE002	10N.247.311.62_PE002_4	REFSEQ_putative_transcription_regulator	VOG	7.4e-39	REFSEQ_putative_transcription_regulator	7.4e-39	-	-	-	-	-	-	-	-	-	-	-	-	-	-	-	-
10N.247.311.62_PE002	10N.247.311.62_PE002_5	hypothetical_protein	none	NA	-	-	-	-	-	-	-	-	-	-	-	-	-	-	-	-	-	-
10N.247.311.62_PE002	10N.247.311.62_PE002_6	hypothetical_protein	none	NA	REFSEQ_hypothetical_protein	1e-05	-	-	-	-	-	-	-	-	-	-	-	-	-	-	-	-
10N.247.311.62_PE002	10N.247.311.62_PE002_7	REFSEQ_gp36	VOG	9.3e-05	REFSEQ_gp36	9.3e-05	-	-	-	-	-	-	-	-	-	-	-	-	-	-	-	-
10N.247.311.62_PE002	10N.247.311.62_PE002_8	hypothetical_protein	none	NA	-	-	-	-	-	-	-	-	-	-	-	-	-	-	-	-	-	-
10N.247.311.62_PE002	10N.247.311.62_PE002_9	sp|O55247|G1P_BPPHL_Gene_1_protein	VOG	3e-83	sp|O55247|G1P_BPPHL_Gene_1_protein	3e-83	-	-	-	-	-	-	-	-	-	-	Zonular_occludens_toxin_(Zot)	6.4e-32	-	-	-	-
10N.247.311.62_PE002	10N.247.311.62_PE002_10	sp|P38441|ACE_VIBCH_Accessory_cholera_enterotoxin	VOG	9.3e-31	sp|P38441|ACE_VIBCH_Accessory_cholera_enterotoxin	9.3e-31	-	-	-	-	-	-	-	-	-	-	-	-	-	-	-	-
10N.247.311.62_PE002	10N.247.311.62_PE002_11	hypothetical_protein	none	NA	REFSEQ_hypothetical_protein	1.1e-27	-	-	-	-	-	-	-	-	-	-	-	-	-	-	-	-
10N.247.311.62_PE002	10N.247.311.62_PE002_12	hypothetical_protein	none	NA	-	-	-	-	-	-	-	-	-	-	-	-	-	-	-	-	-	-
10N.247.311.62_PE002	10N.247.311.62_PE002_13	REFSEQ_Vpf81	VOG	2.6e-20	REFSEQ_Vpf81	2.6e-20	-	-	-	-	-	-	-	-	-	-	-	-	-	-	-	-
10N.247.311.62_PE002	10N.247.311.62_PE002_14	hypothetical_protein	none	NA	REFSEQ_hypothetical_protein	2e-21	-	-	-	-	-	-	-	-	-	-	-	-	-	-	-	-
10N.247.311.62_PE002	10N.247.311.62_PE002_15	Protein_of_unknown_function_(DUF1293)	Pfam	4.3e-16	REFSEQ_hypothetical_protein	1.9e-45	-	-	-	-	-	-	-	-	-	-	Protein_of_unknown_function_(DUF1293)	4.3e-16	-	-	-	-
10N.247.311.62_PE002	10N.247.311.62_PE002_16	REFSEQ_DNA_replication_initiation_protein	VOG	1.4e-110	REFSEQ_DNA_replication_initiation_protein	1.4e-110	-	-	-	-	-	-	-	-	-	-	Replication_initiation_factor	2.3e-11	-	-	-	-
10N.247.311.62_PE002	10N.247.311.62_PE002_17	hypothetical_protein	none	NA	REFSEQ_hypothetical_protein	1.6e-32	-	-	-	-	-	-	-	-	-	-	-	-	-	-	-	-
10N.247.311.62_PE002	10N.247.311.62_PE002_18	hypothetical_protein	none	NA	REFSEQ_hypothetical_protein	5.2e-06	-	-	-	-	-	-	-	-	-	-	-	-	-	-	-	-
10N.247.311.62_PE002	10N.247.311.62_PE002_19	hypothetical_protein	none	NA	REFSEQ_hypothetical_protein	2.7e-36	-	-	-	-	-	-	-	-	-	-	Phage_related_protein	1.9e-15	-	-	-	-
10N.247.311.85_PE001	10N.247.311.85_PE001_1	PemK-like,_MazF-like_toxin_of_type_II_toxin-antitoxin_system	Pfam	1.5e-05	-	-	-	-	-	-	-	-	-	-	-	-	PemK-like,_MazF-like_toxin_of_type_II_toxin-antitoxin_system	1.5e-05	-	-	Cell_growth_inhibitor/plasmid_maintenance_toxic_component	3.71e-10
10N.247.311.85_PE001	10N.247.311.85_PE001_2	LexA/Signal_peptidase	interpro_SUPERFAMILY	7.72e-25	sp|Q38441|YOR5_BPSPP_Uncharacterized_10.3_kDa_protein_in_GP2-GP6_intergenic_region	3.6e-09	-	-	-	-	-	-	-	-	-	-	Bacteriophage_CI_repressor_helix-turn-helix_domain	0.0044	-	-	LexA/Signal_peptidase	7.72e-25
10N.247.311.85_PE001	10N.247.311.85_PE001_3	REFSEQ_excisionase	VOG	8.1e-35	REFSEQ_excisionase	8.1e-35	-	-	-	-	-	-	-	-	-	-	Pyocin_activator_protein_PrtN	2.3e-15	-	-	-	-
10N.247.311.85_PE001	10N.247.311.85_PE001_4	hypothetical_protein	none	NA	-	-	-	-	-	-	-	-	-	-	-	-	-	-	-	-	-	-
10N.247.311.85_PE001	10N.247.311.85_PE001_5	hypothetical_protein	none	NA	-	-	-	-	-	-	-	-	-	-	-	-	-	-	-	-	-	-
10N.247.311.85_PE001	10N.247.311.85_PE001_6	sp|Q06419|VPA_BPP2_Replication_gene_A_protein	VOG	1.9e-143	sp|Q06419|VPA_BPP2_Replication_gene_A_protein	1.9e-143	-	-	-	-	-	-	-	-	-	-	Bacteriophage_replication_gene_A_protein_(GPA)	3.3e-69	-	-	-	-
10N.247.311.85_PE001	10N.247.311.85_PE001_7	hypothetical_protein	none	NA	-	-	-	-	-	-	-	-	-	-	-	-	-	-	-	-	-	-
10N.247.311.85_PE001	10N.247.311.85_PE001_8	hypothetical_protein	none	NA	-	-	-	-	-	-	-	-	-	-	-	-	-	-	-	-	-	-
10N.247.311.85_PE001	10N.247.311.85_PE001_9	hypothetical_protein	none	NA	-	-	-	-	-	-	-	-	-	-	-	-	-	-	-	-	-	-
10N.247.311.85_PE001	10N.247.311.85_PE001_10	sp|A0A7H0DND1|PG160_MONPV_DNA_packaging_protein_OPG160	VOG	2.5e-10	sp|A0A7H0DND1|PG160_MONPV_DNA_packaging_protein_OPG160	2.5e-10	-	-	-	-	-	-	-	-	-	-	-	-	-	-	P-loop_containing_nucleoside_triphosphate_hydrolases	6.75e-12
10N.247.311.85_PE001	10N.247.311.85_PE001_11	hypothetical_protein	none	NA	-	-	-	-	-	-	-	-	-	-	-	-	-	-	-	-	-	-
10N.247.311.85_PE001	10N.247.311.85_PE001_12	sp|P15794|CAPSD_BPPM2_Major_capsid_protein_P2	VOG	3.4e-19	sp|P15794|CAPSD_BPPM2_Major_capsid_protein_P2	3.4e-19	-	-	-	-	-	-	-	-	-	-	Viral_coat_protein_P2_N-terminal_domain	2e-41	-	-	-	-
10N.247.311.85_PE001	10N.247.311.85_PE001_13	REFSEQ_TMhelix_containing_protein	VOG	2.4e-05	REFSEQ_TMhelix_containing_protein	2.4e-05	-	-	-	-	-	-	-	-	-	-	-	-	-	-	-	-
10N.247.311.85_PE001	10N.247.311.85_PE001_14	hypothetical_protein	none	NA	REFSEQ_hypothetical_protein	2.1e-07	-	-	-	-	-	-	-	-	-	-	-	-	-	-	-	-
10N.247.311.85_PE001	10N.247.311.85_PE001_15	hypothetical_protein	none	NA	-	-	-	-	-	-	-	-	-	-	-	-	-	-	-	-	-	-
10N.247.311.85_PE001	10N.247.311.85_PE001_16	hypothetical_protein	none	NA	REFSEQ_hypothetical_protein	2.7e-05	-	-	-	-	-	-	-	-	-	-	-	-	-	-	-	-
10N.247.311.85_PE001	10N.247.311.85_PE001_17	sp|Q9XJR4|GPJ_BPPM2_Uncharacterized_protein_Gp-j	VOG	2.4e-10	sp|Q9XJR4|GPJ_BPPM2_Uncharacterized_protein_Gp-j	2.4e-10	-	-	-	-	-	-	-	-	-	-	-	-	-	-	-	-
10N.247.311.85_PE001	10N.247.311.85_PE001_18	hypothetical_protein	none	NA	REFSEQ_hypothetical_protein	8.1e-05	-	-	-	-	-	-	-	-	-	-	-	-	-	-	-	-
10N.247.311.85_PE001	10N.247.311.85_PE001_19	hypothetical_protein	none	NA	-	-	-	-	-	-	-	-	-	-	-	-	-	-	-	-	-	-
10N.247.311.85_PE001	10N.247.311.85_PE001_20	hypothetical_protein	none	NA	REFSEQ_hypothetical_protein	1.1e-08	-	-	-	-	-	-	-	-	-	-	-	-	-	-	-	-
10N.247.311.85_PE001	10N.247.311.85_PE001_21	REFSEQ_tail_fiber_protein	VOG	1.2e-13	REFSEQ_tail_fiber_protein	1.2e-13	-	-	-	-	-	-	-	-	-	-	Phage_tail_assembly_chaperone_protein	0.00015	-	-	-	-
10N.247.311.85_PE001	10N.247.311.85_PE001_22	REFSEQ_head_protein	VOG	5.7e-27	REFSEQ_head_protein	5.7e-27	-	-	-	-	-	-	-	-	-	-	-	-	-	-	-	-
10N.247.311.85_PE001	10N.247.311.85_PE001_23	hypothetical_protein	none	NA	REFSEQ_hypothetical_protein	1.5e-05	-	-	-	-	-	-	-	-	-	-	-	-	-	-	-	-
10N.247.311.85_PE001	10N.247.311.85_PE001_24	hypothetical_protein	none	NA	-	-	-	-	-	-	-	-	-	-	-	-	-	-	-	-	-	-
10N.247.311.85_PE001	10N.247.311.85_PE001_25	hypothetical_protein	none	NA	-	-	-	-	-	-	-	-	-	-	-	-	-	-	-	-	-	-
10N.247.311.85_PE001	10N.247.311.85_PE001_26	hypothetical_protein	none	NA	-	-	-	-	-	-	-	-	-	-	-	-	-	-	-	-	-	-
10N.247.311.85_PE001	10N.247.311.85_PE001_27	sp|P46495|Y1572_HAEIN_Putative_integrase/recombinase_HI_1572	VOG	3e-55	sp|P46495|Y1572_HAEIN_Putative_integrase/recombinase_HI_1572	3e-55	-	-	-	-	-	-	-	-	-	-	Phage_integrase_family	7.3e-15	Tyrosine_recombinase_domain_profile.	22.8828	DNA_breaking-rejoining_enzymes	6.18e-42
10N.247.311.85_PE002	10N.247.311.85_PE002_1	hypothetical_protein	none	NA	-	-	-	-	-	-	-	-	-	-	-	-	-	-	-	-	-	-
10N.247.311.85_PE002	10N.247.311.85_PE002_2	OMPA-like	interpro_SUPERFAMILY	2.22e-07	-	-	-	-	-	-	-	-	-	-	-	-	-	-	-	-	OMPA-like	2.22e-07
10N.247.311.85_PE002	10N.247.311.85_PE002_3	Homeodomain-like	interpro_SUPERFAMILY	9.86e-06	REFSEQ_hypothetical_protein	1.2e-06	-	-	-	-	-	-	-	-	-	-	Homeodomain-like_domain	0.03	-	-	Homeodomain-like	9.86e-06
10N.247.311.85_PE002	10N.247.311.85_PE002_4	REFSEQ_putative_transcription_regulator	VOG	7.4e-39	REFSEQ_putative_transcription_regulator	7.4e-39	-	-	-	-	-	-	-	-	-	-	-	-	-	-	-	-
10N.247.311.85_PE002	10N.247.311.85_PE002_5	hypothetical_protein	none	NA	-	-	-	-	-	-	-	-	-	-	-	-	-	-	-	-	-	-
10N.247.311.85_PE002	10N.247.311.85_PE002_6	hypothetical_protein	none	NA	REFSEQ_hypothetical_protein	1e-05	-	-	-	-	-	-	-	-	-	-	-	-	-	-	-	-
10N.247.311.85_PE002	10N.247.311.85_PE002_7	REFSEQ_gp36	VOG	9.3e-05	REFSEQ_gp36	9.3e-05	-	-	-	-	-	-	-	-	-	-	-	-	-	-	-	-
10N.247.311.85_PE002	10N.247.311.85_PE002_8	hypothetical_protein	none	NA	-	-	-	-	-	-	-	-	-	-	-	-	-	-	-	-	-	-
10N.247.311.85_PE002	10N.247.311.85_PE002_9	sp|O55247|G1P_BPPHL_Gene_1_protein	VOG	3e-83	sp|O55247|G1P_BPPHL_Gene_1_protein	3e-83	-	-	-	-	-	-	-	-	-	-	Zonular_occludens_toxin_(Zot)	6.4e-32	-	-	-	-
10N.247.311.85_PE002	10N.247.311.85_PE002_10	sp|P38441|ACE_VIBCH_Accessory_cholera_enterotoxin	VOG	9.3e-31	sp|P38441|ACE_VIBCH_Accessory_cholera_enterotoxin	9.3e-31	-	-	-	-	-	-	-	-	-	-	-	-	-	-	-	-
10N.247.311.85_PE002	10N.247.311.85_PE002_11	hypothetical_protein	none	NA	REFSEQ_hypothetical_protein	1.1e-27	-	-	-	-	-	-	-	-	-	-	-	-	-	-	-	-
10N.247.311.85_PE002	10N.247.311.85_PE002_12	hypothetical_protein	none	NA	-	-	-	-	-	-	-	-	-	-	-	-	-	-	-	-	-	-
10N.247.311.85_PE002	10N.247.311.85_PE002_13	REFSEQ_Vpf81	VOG	2.6e-20	REFSEQ_Vpf81	2.6e-20	-	-	-	-	-	-	-	-	-	-	-	-	-	-	-	-
10N.247.311.85_PE002	10N.247.311.85_PE002_14	hypothetical_protein	none	NA	REFSEQ_hypothetical_protein	2e-21	-	-	-	-	-	-	-	-	-	-	-	-	-	-	-	-
10N.247.311.85_PE002	10N.247.311.85_PE002_15	Protein_of_unknown_function_(DUF1293)	Pfam	4.3e-16	REFSEQ_hypothetical_protein	1.9e-45	-	-	-	-	-	-	-	-	-	-	Protein_of_unknown_function_(DUF1293)	4.3e-16	-	-	-	-
10N.247.311.85_PE002	10N.247.311.85_PE002_16	REFSEQ_DNA_replication_initiation_protein	VOG	1.4e-110	REFSEQ_DNA_replication_initiation_protein	1.4e-110	-	-	-	-	-	-	-	-	-	-	Replication_initiation_factor	2.3e-11	-	-	-	-
10N.247.311.85_PE002	10N.247.311.85_PE002_17	hypothetical_protein	none	NA	REFSEQ_hypothetical_protein	1.6e-32	-	-	-	-	-	-	-	-	-	-	-	-	-	-	-	-
10N.247.311.85_PE002	10N.247.311.85_PE002_18	hypothetical_protein	none	NA	REFSEQ_hypothetical_protein	5.2e-06	-	-	-	-	-	-	-	-	-	-	-	-	-	-	-	-
10N.247.311.85_PE002	10N.247.311.85_PE002_19	hypothetical_protein	none	NA	REFSEQ_hypothetical_protein	2.7e-36	-	-	-	-	-	-	-	-	-	-	Phage_related_protein	1.9e-15	-	-	-	-
10N.261.45.F7_PE001	10N.261.45.F7_PE001_1	hypothetical_protein	none	NA	-	-	-	-	-	-	-	-	-	-	-	-	-	-	-	-	-	-
10N.261.45.F7_PE001	10N.261.45.F7_PE001_2	REFSEQ_type_II_toxin-antitoxin_system_YafO_family_toxin	VOG	9e-06	REFSEQ_type_II_toxin-antitoxin_system_YafO_family_toxin	9e-06	-	-	-	-	-	-	-	-	-	-	Toxin_YafO,_type_II_toxin-antitoxin_system	1.2e-07	-	-	-	-
10N.261.45.F7_PE001	10N.261.45.F7_PE001_3	LexA/Signal_peptidase	interpro_SUPERFAMILY	1.14e-24	sp|Q38441|YOR5_BPSPP_Uncharacterized_10.3_kDa_protein_in_GP2-GP6_intergenic_region	1.8e-10	-	-	-	-	-	-	-	-	-	-	Bacteriophage_CI_repressor_helix-turn-helix_domain	0.15	-	-	LexA/Signal_peptidase	1.14e-24
10N.261.45.F7_PE001	10N.261.45.F7_PE001_4	REFSEQ_excisionase	VOG	2.1e-33	REFSEQ_excisionase	2.1e-33	-	-	-	-	-	-	-	-	-	-	Pyocin_activator_protein_PrtN	1.2e-15	-	-	-	-
10N.261.45.F7_PE001	10N.261.45.F7_PE001_5	hypothetical_protein	none	NA	-	-	-	-	-	-	-	-	-	-	-	-	-	-	-	-	-	-
10N.261.45.F7_PE001	10N.261.45.F7_PE001_6	sp|Q06419|VPA_BPP2_Replication_gene_A_protein	VOG	2.9e-145	sp|Q06419|VPA_BPP2_Replication_gene_A_protein	2.9e-145	-	-	-	-	-	-	-	-	-	-	Bacteriophage_replication_gene_A_protein_(GPA)	1.5e-70	-	-	-	-
10N.261.45.F7_PE001	10N.261.45.F7_PE001_7	hypothetical_protein	none	NA	-	-	-	-	-	-	-	-	-	-	-	-	-	-	-	-	-	-
10N.261.45.F7_PE001	10N.261.45.F7_PE001_8	hypothetical_protein	none	NA	REFSEQ_hypothetical_protein	7.7e-06	-	-	-	-	-	-	-	-	-	-	-	-	-	-	-	-
10N.261.45.F7_PE001	10N.261.45.F7_PE001_9	sp|A0A7H0DND1|PG160_MONPV_DNA_packaging_protein_OPG160	VOG	2.4e-10	sp|A0A7H0DND1|PG160_MONPV_DNA_packaging_protein_OPG160	2.4e-10	-	-	-	-	-	-	-	-	-	-	-	-	-	-	P-loop_containing_nucleoside_triphosphate_hydrolases	2.76e-12
10N.261.45.F7_PE001	10N.261.45.F7_PE001_10	hypothetical_protein	none	NA	-	-	-	-	-	-	-	-	-	-	-	-	-	-	-	-	-	-
10N.261.45.F7_PE001	10N.261.45.F7_PE001_11	sp|P15794|CAPSD_BPPM2_Major_capsid_protein_P2	VOG	7e-19	sp|P15794|CAPSD_BPPM2_Major_capsid_protein_P2	7e-19	-	-	-	-	-	-	-	-	-	-	Viral_coat_protein_P2_N-terminal_domain	2e-41	-	-	-	-
10N.261.45.F7_PE001	10N.261.45.F7_PE001_12	REFSEQ_TMhelix_containing_protein	VOG	1.6e-05	REFSEQ_TMhelix_containing_protein	1.6e-05	-	-	-	-	-	-	-	-	-	-	-	-	-	-	-	-
10N.261.45.F7_PE001	10N.261.45.F7_PE001_13	hypothetical_protein	none	NA	REFSEQ_hypothetical_protein	2.1e-07	-	-	-	-	-	-	-	-	-	-	-	-	-	-	-	-
10N.261.45.F7_PE001	10N.261.45.F7_PE001_14	hypothetical_protein	none	NA	-	-	-	-	-	-	-	-	-	-	-	-	-	-	-	-	-	-
10N.261.45.F7_PE001	10N.261.45.F7_PE001_15	hypothetical_protein	none	NA	REFSEQ_hypothetical_protein	3.7e-05	-	-	-	-	-	-	-	-	-	-	-	-	-	-	-	-
10N.261.45.F7_PE001	10N.261.45.F7_PE001_16	sp|Q9XJR4|GPJ_BPPM2_Uncharacterized_protein_Gp-j	VOG	2.1e-13	sp|Q9XJR4|GPJ_BPPM2_Uncharacterized_protein_Gp-j	2.1e-13	-	-	-	-	-	-	-	-	-	-	-	-	-	-	-	-
10N.261.45.F7_PE001	10N.261.45.F7_PE001_17	hypothetical_protein	none	NA	-	-	-	-	-	-	-	-	-	-	-	-	-	-	-	-	-	-
10N.261.45.F7_PE001	10N.261.45.F7_PE001_18	hypothetical_protein	none	NA	REFSEQ_hypothetical_protein	6.8e-05	-	-	-	-	-	-	-	-	-	-	-	-	-	-	-	-
10N.261.45.F7_PE001	10N.261.45.F7_PE001_19	hypothetical_protein	none	NA	-	-	-	-	-	-	-	-	-	-	-	-	-	-	-	-	-	-
10N.261.45.F7_PE001	10N.261.45.F7_PE001_20	REFSEQ_tail_fiber_protein	VOG	6.9e-18	REFSEQ_tail_fiber_protein	6.9e-18	-	-	-	-	-	-	-	-	-	-	Phage_tail_assembly_chaperone_protein	1.1e-09	-	-	-	-
10N.261.45.F7_PE001	10N.261.45.F7_PE001_21	REFSEQ_head_protein	VOG	4.3e-17	REFSEQ_head_protein	4.3e-17	-	-	-	-	-	-	Protein_P5;_AltName:_Full	52.542	-	-	-	-	-	-	-	-
10N.261.45.F7_PE001	10N.261.45.F7_PE001_22	hypothetical_protein	none	NA	REFSEQ_hypothetical_protein	4.8e-05	-	-	-	-	-	-	-	-	-	-	-	-	-	-	-	-
10N.261.45.F7_PE001	10N.261.45.F7_PE001_23	hypothetical_protein	none	NA	-	-	-	-	-	-	-	-	-	-	-	-	-	-	-	-	-	-
10N.261.45.F7_PE001	10N.261.45.F7_PE001_24	hypothetical_protein	none	NA	-	-	-	-	-	-	-	-	-	-	-	-	-	-	-	-	-	-
10N.261.45.F7_PE001	10N.261.45.F7_PE001_25	sp|P46495|Y1572_HAEIN_Putative_integrase/recombinase_HI_1572	VOG	7.9e-54	sp|P46495|Y1572_HAEIN_Putative_integrase/recombinase_HI_1572	7.9e-54	-	-	-	-	-	-	-	-	-	-	Phage_integrase_family	7.6e-19	Core-binding_(CB)_domain_profile.	8.66238	DNA_breaking-rejoining_enzymes	7.95e-42
10N.261.45.F7_PE002A	10N.261.45.F7_PE002A_1	hypothetical_protein	none	NA	REFSEQ_hypothetical_protein	8.9e-42	-	-	-	-	-	-	-	-	-	-	Phage_related_protein	6.4e-16	-	-	-	-
10N.261.45.F7_PE002A	10N.261.45.F7_PE002A_2	REFSEQ_DNA_primase	VOG	2e-11	REFSEQ_DNA_primase	2e-11	-	-	-	-	-	-	-	-	-	-	-	-	-	-	-	-
10N.261.45.F7_PE002A	10N.261.45.F7_PE002A_3	hypothetical_protein	none	NA	REFSEQ_hypothetical_protein	3.3e-31	-	-	-	-	-	-	-	-	-	-	-	-	-	-	-	-
10N.261.45.F7_PE002A	10N.261.45.F7_PE002A_4	REFSEQ_DNA_replication_initiation_protein	VOG	2.6e-111	REFSEQ_DNA_replication_initiation_protein	2.6e-111	-	-	-	-	-	-	-	-	-	-	Replication_initiation_factor	1.2e-11	-	-	-	-
10N.261.45.F7_PE002A	10N.261.45.F7_PE002A_5	Protein_of_unknown_function_(DUF1293)	Pfam	2.8e-16	REFSEQ_hypothetical_protein	6.7e-46	-	-	-	-	-	-	-	-	-	-	Protein_of_unknown_function_(DUF1293)	2.8e-16	-	-	-	-
10N.261.45.F7_PE002A	10N.261.45.F7_PE002A_6	hypothetical_protein	none	NA	REFSEQ_hypothetical_protein	2.8e-15	-	-	-	-	-	-	-	-	-	-	-	-	-	-	-	-
10N.261.45.F7_PE002A	10N.261.45.F7_PE002A_7	REFSEQ_Vpf81	VOG	6.6e-14	REFSEQ_Vpf81	6.6e-14	-	-	-	-	-	-	-	-	-	-	-	-	-	-	-	-
10N.261.45.F7_PE002A	10N.261.45.F7_PE002A_8	hypothetical_protein	none	NA	-	-	-	-	-	-	-	-	-	-	-	-	-	-	-	-	-	-
10N.261.45.F7_PE002A	10N.261.45.F7_PE002A_9	sp|P38441|ACE_VIBCH_Accessory_cholera_enterotoxin	VOG	1.2e-29	sp|P38441|ACE_VIBCH_Accessory_cholera_enterotoxin	1.2e-29	-	-	-	-	-	-	-	-	-	-	-	-	-	-	-	-
10N.261.45.F7_PE002A	10N.261.45.F7_PE002A_10	sp|O55247|G1P_BPPHL_Gene_1_protein	VOG	2.5e-65	sp|O55247|G1P_BPPHL_Gene_1_protein	2.5e-65	-	-	-	-	-	-	-	-	-	-	Zonular_occludens_toxin_(Zot)	8.9e-37	-	-	-	-
10N.261.45.F7_PE002A	10N.261.45.F7_PE002A_11	hypothetical_protein	none	NA	REFSEQ_hypothetical_protein	7.3e-06	-	-	-	-	-	-	-	-	-	-	-	-	-	-	-	-
10N.261.45.F7_PE002A	10N.261.45.F7_PE002A_12	Nucleotidyltransferase	interpro_SUPERFAMILY	2.29e-40	-	-	-	-	-	-	-	-	-	-	-	-	Region_found_in_RelA_/_SpoT_proteins	3.6e-19	-	-	Nucleotidyltransferase	2.29e-40
10N.261.45.F7_PE002A	10N.261.45.F7_PE002A_13	REFSEQ_putative_transcription_regulator	VOG	4e-39	REFSEQ_putative_transcription_regulator	4e-39	-	-	-	-	-	-	-	-	-	-	-	-	-	-	-	-
10N.261.45.F7_PE002B	10N.261.45.F7_PE002B_1	lambda_repressor-like_DNA-binding_domains	interpro_SUPERFAMILY	1.63e-07	REFSEQ_hypothetical_protein	1e-15	-	-	-	-	-	-	-	-	-	-	Helix-turn-helix	0.038	Cro/C1-type_HTH_domain_profile.	9.87853	lambda_repressor-like_DNA-binding_domains	1.63e-07
10N.261.45.F7_PE002B	10N.261.45.F7_PE002B_2	hypothetical_protein	none	NA	-	-	-	-	-	-	-	-	-	-	-	-	-	-	-	-	-	-
10N.261.45.F7_PE002B	10N.261.45.F7_PE002B_3	hypothetical_protein	none	NA	-	-	-	-	-	-	-	-	-	-	-	-	-	-	-	-	-	-
10N.261.45.F7_PE002B	10N.261.45.F7_PE002B_4	hypothetical_protein	none	NA	-	-	-	-	-	-	-	-	-	-	-	-	-	-	-	-	-	-
10N.261.45.F7_PE002B	10N.261.45.F7_PE002B_5	hypothetical_protein	none	NA	-	-	-	-	-	-	-	-	-	-	-	-	-	-	-	-	-	-
10N.261.45.F7_PE002B	10N.261.45.F7_PE002B_6	hypothetical_protein	none	NA	REFSEQ_hypothetical_protein	6.3e-05	-	-	-	-	-	-	-	-	-	-	-	-	-	-	-	-
10N.261.45.F7_PE002B	10N.261.45.F7_PE002B_7	sp|Q5UR40|YR559_MIMIV_Uncharacterized_HTH-type_transcriptional_regulator_R559	VOG	8.2e-08	sp|Q5UR40|YR559_MIMIV_Uncharacterized_HTH-type_transcriptional_regulator_R559	8.2e-08	-	-	-	-	-	-	-	-	-	-	-	-	-	-	lambda_repressor-like_DNA-binding_domains	2.12e-06
10N.261.45.F7_PE002B	10N.261.45.F7_PE002B_8	sp|O10309|Y051_NPVOP_Uncharacterized_36.2_kDa_protein	VOG	1.8e-05	sp|O10309|Y051_NPVOP_Uncharacterized_36.2_kDa_protein	1.8e-05	-	-	-	-	-	-	-	-	-	-	-	-	-	-	-	-
10N.261.45.F7_PE002B	10N.261.45.F7_PE002B_9	hypothetical_protein	none	NA	REFSEQ_hypothetical_protein	9.1e-05	-	-	-	-	-	-	-	-	-	-	-	-	-	-	-	-
10N.261.45.F7_PE002B	10N.261.45.F7_PE002B_10	hypothetical_protein	none	NA	REFSEQ_hypothetical_protein	7.6e-05	-	-	-	-	-	-	-	-	-	-	-	-	-	-	-	-
10N.261.45.F7_PE002B	10N.261.45.F7_PE002B_11	sp|A0A7H0DND1|PG160_MONPV_DNA_packaging_protein_OPG160	VOG	1.1e-12	sp|A0A7H0DND1|PG160_MONPV_DNA_packaging_protein_OPG160	1.1e-12	-	-	-	-	-	-	-	-	-	-	-	-	-	-	P-loop_containing_nucleoside_triphosphate_hydrolases	4.51e-13
10N.261.45.F7_PE002B	10N.261.45.F7_PE002B_12	sp|P15794|CAPSD_BPPM2_Major_capsid_protein_P2	VOG	1.5e-20	sp|P15794|CAPSD_BPPM2_Major_capsid_protein_P2	1.5e-20	-	-	-	-	-	-	-	-	-	-	Viral_coat_protein_P2_N-terminal_domain	2.7e-42	-	-	-	-
10N.261.45.F7_PE002B	10N.261.45.F7_PE002B_13	hypothetical_protein	none	NA	REFSEQ_hypothetical_protein	8.4e-05	-	-	-	-	-	-	-	-	-	-	-	-	-	-	-	-
10N.261.45.F7_PE002B	10N.261.45.F7_PE002B_14	hypothetical_protein	none	NA	REFSEQ_hypothetical_protein	5.8e-07	-	-	-	-	-	-	-	-	-	-	-	-	-	-	-	-
10N.261.45.F7_PE002B	10N.261.45.F7_PE002B_15	hypothetical_protein	none	NA	-	-	-	-	-	-	-	-	-	-	-	-	-	-	-	-	-	-
10N.261.45.F7_PE002B	10N.261.45.F7_PE002B_16	hypothetical_protein	none	NA	-	-	-	-	-	-	-	-	-	-	-	-	-	-	-	-	-	-
10N.261.45.F7_PE002B	10N.261.45.F7_PE002B_17	sp|Q9XJR4|GPJ_BPPM2_Uncharacterized_protein_Gp-j	VOG	2.9e-14	sp|Q9XJR4|GPJ_BPPM2_Uncharacterized_protein_Gp-j	2.9e-14	-	-	-	-	-	-	-	-	-	-	-	-	-	-	-	-
10N.261.45.F7_PE002B	10N.261.45.F7_PE002B_18	hypothetical_protein	none	NA	REFSEQ_hypothetical_protein	5.5e-05	-	-	-	-	-	-	-	-	-	-	-	-	-	-	-	-
10N.261.45.F7_PE002B	10N.261.45.F7_PE002B_19	hypothetical_protein	none	NA	REFSEQ_hypothetical_protein	5.1e-05	-	-	-	-	-	-	-	-	-	-	-	-	-	-	-	-
10N.261.45.F7_PE002B	10N.261.45.F7_PE002B_20	hypothetical_protein	none	NA	-	-	-	-	-	-	-	-	-	-	-	-	-	-	-	-	-	-
10N.261.45.F7_PE002B	10N.261.45.F7_PE002B_21	REFSEQ_tail_fiber_protein	VOG	7e-18	REFSEQ_tail_fiber_protein	7e-18	-	-	-	-	-	-	-	-	-	-	Phage_tail_assembly_chaperone_protein	3.3e-10	-	-	-	-
10N.261.45.F7_PE002B	10N.261.45.F7_PE002B_22	REFSEQ_head_protein	VOG	1.5e-16	REFSEQ_head_protein	1.5e-16	-	-	-	-	-	-	-	-	-	-	-	-	-	-	-	-
10N.261.45.F7_PE002B	10N.261.45.F7_PE002B_23	hypothetical_protein	none	NA	-	-	-	-	-	-	-	-	-	-	-	-	-	-	-	-	-	-
10N.261.45.F7_PE002B	10N.261.45.F7_PE002B_24	hypothetical_protein	none	NA	-	-	-	-	-	-	-	-	-	-	-	-	-	-	-	-	-	-
10N.261.45.F7_PE002B	10N.261.45.F7_PE002B_25	hypothetical_protein	none	NA	REFSEQ_hypothetical_protein	1.4e-05	-	-	-	-	-	-	-	-	-	-	-	-	-	-	-	-
10N.261.45.F7_PE002B	10N.261.45.F7_PE002B_26	hypothetical_protein	none	NA	-	-	-	-	-	-	-	-	-	-	-	-	-	-	-	-	-	-
10N.261.45.F7_PE002B	10N.261.45.F7_PE002B_27	REFSEQ_putative_transcription_regulator	VOG	3.2e-07	REFSEQ_putative_transcription_regulator	3.2e-07	-	-	-	-	-	-	-	-	-	-	Phage_protein	0.003	-	-	-	-
10N.261.45.F7_PE002B	10N.261.45.F7_PE002B_28	sp|P16942|T629_SHISO_Transposase_for_insertion_sequence_element_IS629	VOG	1.7e-08	sp|P16942|T629_SHISO_Transposase_for_insertion_sequence_element_IS629	1.7e-08	-	-	-	-	-	-	Putative_transposase_y4bF_[Sinorhizobium_fredii_NGR234]	50.165	ISNCY_family_transposase	7.1e-121	-	-	Integrase_catalytic_domain_profile.	15.0196	Homeodomain-like	6.99e-08
10N.261.52.C4_PE001	10N.261.52.C4_PE001_1	hypothetical_protein	none	NA	REFSEQ_hypothetical_protein	1.1e-41	-	-	-	-	-	-	-	-	-	-	Phage_related_protein	6.4e-16	-	-	-	-
10N.261.52.C4_PE001	10N.261.52.C4_PE001_2	REFSEQ_DNA_primase	VOG	1.7e-11	REFSEQ_DNA_primase	1.7e-11	-	-	-	-	-	-	-	-	-	-	-	-	-	-	-	-
10N.261.52.C4_PE001	10N.261.52.C4_PE001_3	hypothetical_protein	none	NA	REFSEQ_hypothetical_protein	4.1e-31	-	-	-	-	-	-	-	-	-	-	-	-	-	-	-	-
10N.261.52.C4_PE001	10N.261.52.C4_PE001_4	REFSEQ_DNA_replication_initiation_protein	VOG	8.1e-112	REFSEQ_DNA_replication_initiation_protein	8.1e-112	-	-	-	-	-	-	-	-	-	-	Replication_initiation_factor	1.2e-11	-	-	-	-
10N.261.52.C4_PE001	10N.261.52.C4_PE001_5	Protein_of_unknown_function_(DUF1293)	Pfam	1.3e-15	REFSEQ_hypothetical_protein	1.1e-44	-	-	-	-	-	-	-	-	-	-	Protein_of_unknown_function_(DUF1293)	1.3e-15	-	-	-	-
10N.261.52.C4_PE001	10N.261.52.C4_PE001_6	hypothetical_protein	none	NA	REFSEQ_hypothetical_protein	3.4e-15	-	-	-	-	-	-	-	-	-	-	-	-	-	-	-	-
10N.261.52.C4_PE001	10N.261.52.C4_PE001_7	REFSEQ_Vpf81	VOG	1.7e-14	REFSEQ_Vpf81	1.7e-14	-	-	-	-	-	-	-	-	-	-	-	-	-	-	-	-
10N.261.52.C4_PE001	10N.261.52.C4_PE001_8	sp|O36421|VG73_ALHV1_Uncharacterized_gene_73_protein	VOG	4.9e-07	sp|O36421|VG73_ALHV1_Uncharacterized_gene_73_protein	4.9e-07	-	-	-	-	-	-	-	-	-	-	-	-	-	-	-	-
10N.261.52.C4_PE001	10N.261.52.C4_PE001_9	sp|P38441|ACE_VIBCH_Accessory_cholera_enterotoxin	VOG	2e-29	sp|P38441|ACE_VIBCH_Accessory_cholera_enterotoxin	2e-29	-	-	-	-	-	-	-	-	-	-	-	-	-	-	-	-
10N.261.52.C4_PE001	10N.261.52.C4_PE001_10	sp|O55247|G1P_BPPHL_Gene_1_protein	VOG	5.6e-65	sp|O55247|G1P_BPPHL_Gene_1_protein	5.6e-65	-	-	-	-	-	-	-	-	-	-	Zonular_occludens_toxin_(Zot)	9.7e-37	-	-	-	-
10N.261.52.C4_PE001	10N.261.52.C4_PE001_11	hypothetical_protein	none	NA	REFSEQ_hypothetical_protein	7.7e-05	-	-	-	-	-	-	-	-	-	-	-	-	-	-	-	-
10N.261.52.C4_PE001	10N.261.52.C4_PE001_12	hypothetical_protein	none	NA	-	-	-	-	-	-	-	-	-	-	-	-	Antitoxin_MazE-like	0.3	-	-	-	-
10N.261.52.C4_PE001	10N.261.52.C4_PE001_13	hypothetical_protein	none	NA	-	-	-	-	-	-	-	-	-	-	-	-	-	-	-	-	-	-
10N.261.52.C4_PE001	10N.261.52.C4_PE001_14	hypothetical_protein	none	NA	-	-	-	-	-	-	-	-	-	-	-	-	-	-	-	-	-	-
10N.261.52.C4_PE001	10N.261.52.C4_PE001_15	REFSEQ_putative_transcription_regulator	VOG	1.4e-51	REFSEQ_putative_transcription_regulator	1.4e-51	-	-	-	-	-	-	-	-	-	-	-	-	-	-	-	-
10N.261.52.C4_PE001	10N.261.52.C4_PE001_16	sp|P16942|T629_SHISO_Transposase_for_insertion_sequence_element_IS629	VOG	5.3e-09	sp|P16942|T629_SHISO_Transposase_for_insertion_sequence_element_IS629	5.3e-09	-	-	-	-	-	-	Putative_transposase_y4bF_[Sinorhizobium_fredii_NGR234]	51.418	ISNCY_family_transposase	1.8e-118	-	-	Integrase_catalytic_domain_profile.	14.9394	Homeodomain-like	2.69e-05
10N.261.52.C4_PE002	10N.261.52.C4_PE002_1	hypothetical_protein	none	NA	REFSEQ_hypothetical_protein	1.1e-41	-	-	-	-	-	-	-	-	-	-	Phage_related_protein	6.4e-16	-	-	-	-
10N.261.52.C4_PE002	10N.261.52.C4_PE002_2	REFSEQ_DNA_primase	VOG	1.8e-11	REFSEQ_DNA_primase	1.8e-11	-	-	-	-	-	-	-	-	-	-	-	-	-	-	-	-
10N.261.52.C4_PE002	10N.261.52.C4_PE002_3	hypothetical_protein	none	NA	REFSEQ_hypothetical_protein	4.3e-31	-	-	-	-	-	-	-	-	-	-	-	-	-	-	-	-
10N.261.52.C4_PE002	10N.261.52.C4_PE002_4	REFSEQ_DNA_replication_initiation_protein	VOG	8.6e-112	REFSEQ_DNA_replication_initiation_protein	8.6e-112	-	-	-	-	-	-	-	-	-	-	Replication_initiation_factor	1.2e-11	-	-	-	-
10N.261.52.C4_PE002	10N.261.52.C4_PE002_5	Protein_of_unknown_function_(DUF1293)	Pfam	1.3e-15	REFSEQ_hypothetical_protein	1.1e-44	-	-	-	-	-	-	-	-	-	-	Protein_of_unknown_function_(DUF1293)	1.3e-15	-	-	-	-
10N.261.52.C4_PE002	10N.261.52.C4_PE002_6	hypothetical_protein	none	NA	REFSEQ_hypothetical_protein	3.6e-15	-	-	-	-	-	-	-	-	-	-	-	-	-	-	-	-
10N.261.52.C4_PE002	10N.261.52.C4_PE002_7	REFSEQ_Vpf81	VOG	1.8e-14	REFSEQ_Vpf81	1.8e-14	-	-	-	-	-	-	-	-	-	-	-	-	-	-	-	-
10N.261.52.C4_PE002	10N.261.52.C4_PE002_8	sp|O36421|VG73_ALHV1_Uncharacterized_gene_73_protein	VOG	5.2e-07	sp|O36421|VG73_ALHV1_Uncharacterized_gene_73_protein	5.2e-07	-	-	-	-	-	-	-	-	-	-	-	-	-	-	-	-
10N.261.52.C4_PE002	10N.261.52.C4_PE002_9	sp|P38441|ACE_VIBCH_Accessory_cholera_enterotoxin	VOG	2.2e-29	sp|P38441|ACE_VIBCH_Accessory_cholera_enterotoxin	2.2e-29	-	-	-	-	-	-	-	-	-	-	-	-	-	-	-	-
10N.261.52.C4_PE002	10N.261.52.C4_PE002_10	sp|O55247|G1P_BPPHL_Gene_1_protein	VOG	5.3e-65	sp|O55247|G1P_BPPHL_Gene_1_protein	5.3e-65	-	-	-	-	-	-	-	-	-	-	Zonular_occludens_toxin_(Zot)	8.9e-37	-	-	-	-
10N.261.52.C4_PE002	10N.261.52.C4_PE002_11	hypothetical_protein	none	NA	REFSEQ_hypothetical_protein	1.3e-05	-	-	-	-	-	-	-	-	-	-	-	-	-	-	-	-
10N.261.52.C4_PE002	10N.261.52.C4_PE002_12	hypothetical_protein	none	NA	-	-	-	-	-	-	-	-	-	-	-	-	Antitoxin_MazE-like	0.3	-	-	-	-
10N.261.52.C4_PE002	10N.261.52.C4_PE002_13	hypothetical_protein	none	NA	-	-	-	-	-	-	-	-	-	-	-	-	-	-	-	-	-	-
10N.261.52.C4_PE002	10N.261.52.C4_PE002_14	hypothetical_protein	none	NA	-	-	-	-	-	-	-	-	-	-	-	-	-	-	-	-	-	-
10N.261.52.C4_PE002	10N.261.52.C4_PE002_15	REFSEQ_putative_transcription_regulator	VOG	1.5e-51	REFSEQ_putative_transcription_regulator	1.5e-51	-	-	-	-	-	-	-	-	-	-	-	-	-	-	-	-
10N.261.52.C4_PE002	10N.261.52.C4_PE002_16	REFSEQ_transcriptional_repressor	VOG	8.2e-05	REFSEQ_transcriptional_repressor	8.2e-05	-	-	-	-	-	-	-	-	-	-	-	-	-	-	Homeodomain-like	4.03e-09
10N.261.52.C4_PE002	10N.261.52.C4_PE002_17	Putative_transposase_y4bF_[Sinorhizobium_fredii_NGR234]	SwissProt	60.714	-	-	-	-	-	-	-	-	Putative_transposase_y4bF_[Sinorhizobium_fredii_NGR234]	60.714	-	-	-	-	Integrase_catalytic_domain_profile.	11.5856	Ribonuclease_H-like	4.74e-11
10N.261.54.B5_PE001	10N.261.54.B5_PE001_1	hypothetical_protein	none	NA	REFSEQ_hypothetical_protein	4.1e-42	-	-	-	-	-	-	-	-	-	-	Phage_related_protein	1.8e-17	-	-	-	-
10N.261.54.B5_PE001	10N.261.54.B5_PE001_2	hypothetical_protein	none	NA	REFSEQ_hypothetical_protein	5.7e-05	-	-	-	-	-	-	-	-	-	-	-	-	-	-	-	-
10N.261.54.B5_PE001	10N.261.54.B5_PE001_3	hypothetical_protein	none	NA	REFSEQ_hypothetical_protein	4e-05	-	-	-	-	-	-	-	-	-	-	-	-	-	-	-	-
10N.261.54.B5_PE001	10N.261.54.B5_PE001_4	sp|Q06419|VPA_BPP2_Replication_gene_A_protein	VOG	2.5e-162	sp|Q06419|VPA_BPP2_Replication_gene_A_protein	2.5e-162	-	-	-	-	-	-	-	-	-	-	Bacteriophage_replication_gene_A_protein_(GPA)	1.2e-83	-	-	-	-
10N.261.54.B5_PE001	10N.261.54.B5_PE001_5	hypothetical_protein	none	NA	REFSEQ_hypothetical_protein	3.2e-37	-	-	-	-	-	-	-	-	-	-	-	-	-	-	-	-
10N.261.54.B5_PE001	10N.261.54.B5_PE001_6	sp|P03619|CAPSD_BPIF1_Capsid_protein_G8P	VOG	1.1e-17	sp|P03619|CAPSD_BPIF1_Capsid_protein_G8P	1.1e-17	-	-	-	-	-	-	-	-	-	-	Phage_major_coat_protein,_Gp8	4.7e-15	-	-	Inovirus_(filamentous_phage)_major_coat_protein	7.02e-13
10N.261.54.B5_PE001	10N.261.54.B5_PE001_7	hypothetical_protein	none	NA	REFSEQ_hypothetical_protein	6.2e-37	-	-	-	-	-	-	-	-	-	-	-	-	-	-	-	-
10N.261.54.B5_PE001	10N.261.54.B5_PE001_8	sp|O80298|G6P_BPIF1_Head_virion_protein_G6P	VOG	3.3e-27	sp|O80298|G6P_BPIF1_Head_virion_protein_G6P	3.3e-27	-	-	-	-	-	-	-	-	-	-	Family_of_unknown_function_(DUF5455)	1.2e-08	-	-	-	-
10N.261.54.B5_PE001	10N.261.54.B5_PE001_9	sp|P03655|G1P_BPFD_Gene_1_protein	VOG	3.1e-150	sp|P03655|G1P_BPFD_Gene_1_protein	3.1e-150	-	-	-	-	-	-	Gene_1_protein;_AltName:_Full	50.139	-	-	Zonular_occludens_toxin_(Zot)	1.8e-31	-	-	P-loop_containing_nucleoside_triphosphate_hydrolases	1.65e-08
10N.261.54.B5_PE001	10N.261.54.B5_PE001_10	sp|O80300|G4P_BPIF1_Virion_export_protein	VOG	1.5e-108	sp|O80300|G4P_BPIF1_Virion_export_protein	1.5e-108	-	-	-	-	-	-	-	-	-	-	Bacterial_type_II_and_III_secretion_system_protein	4e-36	-	-	-	-
10N.261.54.B5_PE001	10N.261.54.B5_PE001_11	Protein_of_unknown_function_(DUF2726)	Pfam	2.4e-14	-	-	-	-	-	-	-	-	-	-	-	-	Protein_of_unknown_function_(DUF2726)	2.4e-14	-	-	-	-
10N.261.54.B5_PE001	10N.261.54.B5_PE001_12	PD-T7-4__PD-T7-4	defensefinder	9e-82	REFSEQ_DNA_binding_protein	2.5e-15	PD-T7-4__PD-T7-4	9e-82	PD-T7-4__PD-T7-4	9e-08	-	-	-	-	-	-	Domain_of_unknown_function_(DUF4145)	2.9e-13	-	-	-	-
10N.261.54.B5_PE001	10N.261.54.B5_PE001_13	REFSEQ_putative_transcription_regulator	VOG	1.1e-47	REFSEQ_putative_transcription_regulator	1.1e-47	-	-	-	-	-	-	-	-	-	-	-	-	-	-	-	-
10N.261.54.B5_PE001	10N.261.54.B5_PE001_14	sp|P16942|T629_SHISO_Transposase_for_insertion_sequence_element_IS629	VOG	3.5e-08	sp|P16942|T629_SHISO_Transposase_for_insertion_sequence_element_IS629	3.5e-08	-	-	-	-	-	-	-	-	ISNCY_family_transposase	3.7e-119	-	-	Integrase_catalytic_domain_profile.	14.7308	Homeodomain-like	4.12e-08
10N.261.55.B9_PE001	10N.261.55.B9_PE001_1	hypothetical_protein	none	NA	REFSEQ_hypothetical_protein	1.4e-36	-	-	-	-	-	-	-	-	-	-	Phage_related_protein	3.9e-15	-	-	-	-
10N.261.55.B9_PE001	10N.261.55.B9_PE001_2	hypothetical_protein	none	NA	-	-	-	-	-	-	-	-	-	-	-	-	-	-	-	-	-	-
10N.261.55.B9_PE001	10N.261.55.B9_PE001_3	hypothetical_protein	none	NA	REFSEQ_hypothetical_protein	9.6e-32	-	-	-	-	-	-	-	-	-	-	-	-	-	-	-	-
10N.261.55.B9_PE001	10N.261.55.B9_PE001_4	REFSEQ_DNA_replication_initiation_protein	VOG	1.6e-110	REFSEQ_DNA_replication_initiation_protein	1.6e-110	-	-	-	-	-	-	-	-	-	-	Replication_initiation_factor	2.5e-11	-	-	-	-
10N.261.55.B9_PE001	10N.261.55.B9_PE001_5	Protein_of_unknown_function_(DUF1293)	Pfam	8.8e-16	REFSEQ_hypothetical_protein	6e-45	-	-	-	-	-	-	-	-	-	-	Protein_of_unknown_function_(DUF1293)	8.8e-16	-	-	-	-
10N.261.55.B9_PE001	10N.261.55.B9_PE001_6	hypothetical_protein	none	NA	REFSEQ_hypothetical_protein	8e-15	-	-	-	-	-	-	-	-	-	-	-	-	-	-	-	-
10N.261.55.B9_PE001	10N.261.55.B9_PE001_7	REFSEQ_Vpf81	VOG	6.2e-14	REFSEQ_Vpf81	6.2e-14	-	-	-	-	-	-	-	-	-	-	-	-	-	-	-	-
10N.261.55.B9_PE001	10N.261.55.B9_PE001_8	sp|P03661|G3P_BPFD_Attachment_protein_G3P	VOG	1.1e-05	sp|P03661|G3P_BPFD_Attachment_protein_G3P	1.1e-05	-	-	-	-	-	-	-	-	-	-	-	-	-	-	-	-
10N.261.55.B9_PE001	10N.261.55.B9_PE001_9	sp|P38441|ACE_VIBCH_Accessory_cholera_enterotoxin	VOG	2.4e-29	sp|P38441|ACE_VIBCH_Accessory_cholera_enterotoxin	2.4e-29	-	-	-	-	-	-	-	-	-	-	-	-	-	-	-	-
10N.261.55.B9_PE001	10N.261.55.B9_PE001_10	sp|O55247|G1P_BPPHL_Gene_1_protein	VOG	1.1e-64	sp|O55247|G1P_BPPHL_Gene_1_protein	1.1e-64	-	-	-	-	-	-	-	-	-	-	Zonular_occludens_toxin_(Zot)	6.5e-37	-	-	-	-
10N.261.55.B9_PE001	10N.261.55.B9_PE001_11	Retron__RT_Tot	defensefinder	3.9e-132	sp|P71276|RT48_ECOLX_Retron_Ec48_reverse_transcriptase	4.1e-40	Retron__RT_Tot	3.9e-132	RT_I_II_III_IV_V_VI_1	0.062	-	-	Retron_Vc95_reverse_transcriptase;_Short	60.256	retron_St85_family_RNA-directed_DNA_polymerase	2.9e-90	Reverse_transcriptase_(RNA-dependent_DNA_polymerase)	1.7e-21	Reverse_transcriptase_(RT)_catalytic_domain_profile.	11.848	DNA/RNA_polymerases	9.78e-10
10N.261.55.B9_PE001	10N.261.55.B9_PE001_12	Retron_I_A__ATPase_TypeIA	defensefinder	5.4e-154	sp|P04522|EXO2_BPT4_Exonuclease_subunit_2	8.4e-14	Retron_I_A__ATPase_TypeIA	5.4e-154	Septu__PtuA	5e-09	-	-	Retron_Vc95_probable_ATPase;_Short	52.559	-	-	AAA_ATPase_domain	2.3e-18	-	-	P-loop_containing_nucleoside_triphosphate_hydrolases	6.67e-28
10N.261.55.B9_PE001	10N.261.55.B9_PE001_13	Septu__PtuB	defensefinder	1.7e-35	REFSEQ_hypothetical_protein	2.8e-09	Septu__PtuB	1.7e-35	Septu__PtuB	0.0017	-	-	-	-	retron_system_putative_HNH_endonuclease	1.2e-15	-	-	-	-	-	-
10N.261.55.B9_PE001	10N.261.55.B9_PE001_14	REFSEQ_putative_transcription_regulator	VOG	1.7e-47	REFSEQ_putative_transcription_regulator	1.7e-47	-	-	-	-	-	-	-	-	-	-	-	-	-	-	-	-
10N.261.55.B9_PE001	10N.261.55.B9_PE001_15	Homeodomain-like	interpro_SUPERFAMILY	9.85e-09	REFSEQ_hypothetical_protein	3.2e-05	-	-	-	-	-	-	-	-	-	-	Homeodomain-like_domain	0.00012	-	-	Homeodomain-like	9.85e-09
10N.261.55.B9_PE001	10N.261.55.B9_PE001_16	sp|P16942|T629_SHISO_Transposase_for_insertion_sequence_element_IS629	VOG	1.6e-07	sp|P16942|T629_SHISO_Transposase_for_insertion_sequence_element_IS629	1.6e-07	-	-	-	-	-	-	Putative_transposase_y4bF_[Sinorhizobium_fredii_NGR234]	50.376	-	-	-	-	Integrase_catalytic_domain_profile.	10.4463	Ribonuclease_H-like	9.36e-09
10N.261.55.B9_PE002	10N.261.55.B9_PE002_1	sp|P16942|T629_SHISO_Transposase_for_insertion_sequence_element_IS629	VOG	1e-06	sp|P16942|T629_SHISO_Transposase_for_insertion_sequence_element_IS629	1e-06	-	-	-	-	-	-	Putative_transposase_y4bF_[Sinorhizobium_fredii_NGR234]	53.785	ISNCY_family_transposase	5e-100	-	-	Integrase_catalytic_domain_profile.	11.8423	Homeodomain-like	5.38e-10
10N.261.55.B9_PE002	10N.261.55.B9_PE002_2	REFSEQ_putative_transcription_regulator	VOG	7e-50	REFSEQ_putative_transcription_regulator	7e-50	-	-	-	-	-	-	-	-	-	-	-	-	-	-	-	-
10N.261.55.B9_PE002	10N.261.55.B9_PE002_3	hypothetical_protein	none	NA	-	-	-	-	-	-	-	-	-	-	-	-	-	-	-	-	-	-
10N.261.55.B9_PE002	10N.261.55.B9_PE002_4	hypothetical_protein	none	NA	REFSEQ_hypothetical_protein	9.7e-08	-	-	-	-	-	-	-	-	-	-	-	-	-	-	-	-
10N.261.55.B9_PE002	10N.261.55.B9_PE002_5	REFSEQ_holin	VOG	1.3e-05	REFSEQ_holin	1.3e-05	-	-	-	-	-	-	-	-	-	-	-	-	-	-	-	-
10N.261.55.B9_PE002	10N.261.55.B9_PE002_6	sp|O55247|G1P_BPPHL_Gene_1_protein	VOG	4.7e-65	sp|O55247|G1P_BPPHL_Gene_1_protein	4.7e-65	-	-	-	-	-	-	-	-	-	-	Zonular_occludens_toxin_(Zot)	8.9e-37	-	-	-	-
10N.261.55.B9_PE002	10N.261.55.B9_PE002_7	sp|P38441|ACE_VIBCH_Accessory_cholera_enterotoxin	VOG	2.4e-29	sp|P38441|ACE_VIBCH_Accessory_cholera_enterotoxin	2.4e-29	-	-	-	-	-	-	-	-	-	-	-	-	-	-	-	-
10N.261.55.B9_PE002	10N.261.55.B9_PE002_8	hypothetical_protein	none	NA	-	-	-	-	-	-	-	-	-	-	-	-	-	-	-	-	-	-
10N.261.55.B9_PE002	10N.261.55.B9_PE002_9	hypothetical_protein	none	NA	-	-	-	-	-	-	-	-	-	-	-	-	-	-	-	-	-	-
10N.261.55.B9_PE002	10N.261.55.B9_PE002_10	REFSEQ_Vpf81	VOG	2.4e-14	REFSEQ_Vpf81	2.4e-14	-	-	-	-	-	-	-	-	-	-	-	-	-	-	-	-
10N.261.55.B9_PE002	10N.261.55.B9_PE002_11	hypothetical_protein	none	NA	REFSEQ_hypothetical_protein	4.4e-16	-	-	-	-	-	-	-	-	-	-	-	-	-	-	-	-
10N.261.55.B9_PE002	10N.261.55.B9_PE002_12	Protein_of_unknown_function_(DUF1293)	Pfam	1.3e-15	REFSEQ_hypothetical_protein	6.1e-45	-	-	-	-	-	-	-	-	-	-	Protein_of_unknown_function_(DUF1293)	1.3e-15	-	-	-	-
10N.261.55.B9_PE002	10N.261.55.B9_PE002_13	REFSEQ_DNA_replication_initiation_protein	VOG	3.2e-111	REFSEQ_DNA_replication_initiation_protein	3.2e-111	-	-	-	-	-	-	-	-	-	-	Replication_initiation_factor	1.2e-11	-	-	-	-
10N.261.55.B9_PE002	10N.261.55.B9_PE002_14	hypothetical_protein	none	NA	REFSEQ_hypothetical_protein	4.1e-31	-	-	-	-	-	-	-	-	-	-	-	-	-	-	-	-
10N.261.55.B9_PE002	10N.261.55.B9_PE002_15	REFSEQ_DNA_primase	VOG	1.7e-11	REFSEQ_DNA_primase	1.7e-11	-	-	-	-	-	-	-	-	-	-	-	-	-	-	-	-
10N.261.55.B9_PE002	10N.261.55.B9_PE002_16	lambda_repressor-like_DNA-binding_domains	interpro_SUPERFAMILY	9.38e-05	REFSEQ_hypothetical_protein	4.8e-35	-	-	-	-	-	-	-	-	-	-	Phage_related_protein	2.1e-15	-	-	lambda_repressor-like_DNA-binding_domains	9.38e-05
10N.261.55.B9_PE003	10N.261.55.B9_PE003_1	hypothetical_protein	none	NA	-	-	-	-	-	-	-	-	-	-	-	-	-	-	-	-	-	-
10N.261.55.B9_PE003	10N.261.55.B9_PE003_2	Sporulation_related_repeat	interpro_SUPERFAMILY	1.31e-05	REFSEQ_hypothetical_protein	1.1e-05	-	-	-	-	-	-	-	-	-	-	-	-	-	-	Sporulation_related_repeat	1.31e-05
10N.261.55.B9_PE003	10N.261.55.B9_PE003_3	hypothetical_protein	none	NA	-	-	-	-	-	-	-	-	-	-	-	-	-	-	-	-	-	-
10N.261.55.B9_PE003	10N.261.55.B9_PE003_4	hypothetical_protein	none	NA	-	-	-	-	-	-	-	-	-	-	-	-	-	-	-	-	-	-
10N.261.55.B9_PE003	10N.261.55.B9_PE003_5	hypothetical_protein	none	NA	REFSEQ_hypothetical_protein	1.4e-33	-	-	-	-	-	-	-	-	-	-	-	-	-	-	-	-
10N.261.55.B9_PE003	10N.261.55.B9_PE003_6	sp|P51739|YO35_BPHC1_Uncharacterized_58.7_kDa_protein_in_lys_3'region	VOG	3.5e-86	sp|P51739|YO35_BPHC1_Uncharacterized_58.7_kDa_protein_in_lys_3'region	3.5e-86	-	-	-	-	-	-	-	-	-	-	-	-	-	-	gp5_N-terminal_domain-like	2.88e-10
10N.261.55.B9_PE003	10N.261.55.B9_PE003_7	sp|P51739|YO35_BPHC1_Uncharacterized_58.7_kDa_protein_in_lys_3'region	VOG	3.2e-103	sp|P51739|YO35_BPHC1_Uncharacterized_58.7_kDa_protein_in_lys_3'region	3.2e-103	-	-	-	-	-	-	-	-	-	-	-	-	-	-	-	-
10N.261.55.B9_PE003	10N.261.55.B9_PE003_8	sp|P51738|YO34_BPHC1_Uncharacterized_20.8_kDa_protein_in_lys_3'region	VOG	6.2e-76	sp|P51738|YO34_BPHC1_Uncharacterized_20.8_kDa_protein_in_lys_3'region	6.2e-76	-	-	-	-	-	-	-	-	-	-	-	-	-	-	-	-
10N.261.55.B9_PE003	10N.261.55.B9_PE003_9	REFSEQ_tail_fiber_protein	VOG	6.5e-21	REFSEQ_tail_fiber_protein	6.5e-21	-	-	-	-	-	-	-	-	-	-	Phage_tail_assembly_chaperone_protein	6.9e-16	-	-	-	-
10N.261.55.B9_PE003	10N.261.55.B9_PE003_10	hypothetical_protein	none	NA	REFSEQ_hypothetical_protein	8.2e-16	-	-	-	-	-	-	-	-	-	-	-	-	-	-	-	-
10N.261.55.B9_PE003	10N.261.55.B9_PE003_11	sp|P51735|FIB31_BPHC1_Probable_tail_fiber_protein	VOG	3.1e-46	sp|P51735|FIB31_BPHC1_Probable_tail_fiber_protein	3.1e-46	-	-	-	-	-	-	-	-	-	-	Phage_tail-collar_fibre_protein	9.9e-19	-	-	-	-
10N.261.55.B9_PE003	10N.261.55.B9_PE003_12	sp|P51734|TAIL1_BPHC1_Putative_tail_protein_gp30	VOG	2.7e-69	sp|P51734|TAIL1_BPHC1_Putative_tail_protein_gp30	2.7e-69	-	-	-	-	-	-	-	-	-	-	-	-	-	-	-	-
10N.261.55.B9_PE003	10N.261.55.B9_PE003_13	sp|P51767|BPJ_BPP2_Baseplate_protein_J	VOG	2.4e-64	sp|P51767|BPJ_BPP2_Baseplate_protein_J	2.4e-64	-	-	-	-	-	-	-	-	-	-	Baseplate_J-like_protein	1.3e-26	-	-	-	-
10N.261.55.B9_PE003	10N.261.55.B9_PE003_14	sp|P51732|YO28_BPHC1_Uncharacterized_12.7_kDa_protein_in_lys_3'region	VOG	5.4e-50	sp|P51732|YO28_BPHC1_Uncharacterized_12.7_kDa_protein_in_lys_3'region	5.4e-50	-	-	-	-	-	-	Uncharacterized_12.7_kDa_protein_in_lys_3'region;_AltName:_Full	53.465	-	-	Protein_of_unknown_function_(DUF2590)	3.7e-31	-	-	-	-
10N.261.55.B9_PE003	10N.261.55.B9_PE003_15	sp|P51731|TMP_BPHC1_Probable_tape_measure_protein	VOG	8.7e-59	sp|P51731|TMP_BPHC1_Probable_tape_measure_protein	8.7e-59	-	-	-	-	-	-	-	-	phage_tail_tape_measure_protein	1.2e-19	Phage-related_minor_tail_protein	8.6e-26	-	-	-	-
10N.261.55.B9_PE003	10N.261.55.B9_PE003_16	Family_of_unknown_function_(DUF6890)	Pfam	7.5e-18	REFSEQ_hypothetical_protein	8.8e-29	-	-	-	-	-	-	-	-	-	-	Family_of_unknown_function_(DUF6890)	7.5e-18	-	-	-	-
10N.261.55.B9_PE003	10N.261.55.B9_PE003_17	sp|P51730|YO26_BPHC1_Uncharacterized_11.3_kDa_protein_in_lys_3'region	VOG	7e-39	sp|P51730|YO26_BPHC1_Uncharacterized_11.3_kDa_protein_in_lys_3'region	7e-39	-	-	-	-	-	-	-	-	-	-	Phage_tail_assembly_chaperone	1.9e-13	-	-	-	-
10N.261.55.B9_PE003	10N.261.55.B9_PE003_18	sp|Q05239|VG30_BPML5_Gene_30_protein	VOG	4.1e-11	sp|Q05239|VG30_BPML5_Gene_30_protein	4.1e-11	-	-	-	-	-	-	-	-	-	-	-	-	-	-	-	-
10N.261.55.B9_PE003	10N.261.55.B9_PE003_19	Holin_of_3TMs,_for_gene-transfer_release	Pfam	2.4e-08	REFSEQ_hypothetical_protein	5e-34	-	-	-	-	-	-	-	-	-	-	Holin_of_3TMs,_for_gene-transfer_release	2.4e-08	-	-	-	-
10N.261.55.B9_PE003	10N.261.55.B9_PE003_20	Family_of_unknown_function_(DUF5675)	Pfam	1.1e-16	REFSEQ_hypothetical_protein	5.1e-32	-	-	-	-	-	-	-	-	-	-	Family_of_unknown_function_(DUF5675)	1.1e-16	-	-	-	-
10N.261.55.B9_PE003	10N.261.55.B9_PE003_21	sp|P41039|YBII_ECOLI_Uncharacterized_protein_YbiI	VOG	3.4e-16	sp|P41039|YBII_ECOLI_Uncharacterized_protein_YbiI	3.4e-16	-	-	-	-	-	-	-	-	phage/conjugal_plasmid_C-4_type_zinc_finger_protein,_TraR_family	3.2e-13	-	-	Prokaryotic_dksA_C4-type_zinc_finger_profiles.	11.6068	Glucocorticoid_receptor-like_(DNA-binding_domain)	5.99e-05
10N.261.55.B9_PE003	10N.261.55.B9_PE003_22	sp|P51726|YO24_BPHC1_Putative_tail_tube_protein	VOG	1.3e-75	sp|P51726|YO24_BPHC1_Putative_tail_tube_protein	1.3e-75	-	-	-	-	-	-	-	-	-	-	Bacteriophage_HP1,_Orf24	4.3e-52	-	-	-	-
10N.261.55.B9_PE003	10N.261.55.B9_PE003_23	sp|P51725|YO23_BPHC1_Putative_tail_sheath_protein	VOG	4.2e-180	sp|P51725|YO23_BPHC1_Putative_tail_sheath_protein	4.2e-180	-	-	-	-	-	-	-	-	-	-	Protein_of_unknown_function_(DUF2586)	1.9e-130	-	-	-	-
10N.261.55.B9_PE003	10N.261.55.B9_PE003_24	sp|P36934|VPS_BPP2_Tail_completion_protein_S	VOG	2.2e-29	sp|P36934|VPS_BPP2_Tail_completion_protein_S	2.2e-29	-	-	-	-	-	-	-	-	-	-	-	-	-	-	-	-
10N.261.55.B9_PE003	10N.261.55.B9_PE003_25	sp|P36933|VPR_BPP2_Tail_completion_protein_R	VOG	6.9e-44	sp|P36933|VPR_BPP2_Tail_completion_protein_R	6.9e-44	-	-	-	-	-	-	-	-	-	-	P2_phage_tail_completion_protein_R_(GpR)	3.2e-16	-	-	-	-
10N.261.55.B9_PE003	10N.261.55.B9_PE003_26	sp|P25475|VPL_BPP2_Head_completion/stabilization_protein	VOG	1.8e-35	sp|P25475|VPL_BPP2_Head_completion/stabilization_protein	1.8e-35	-	-	-	-	-	-	-	-	-	-	Phage_head_completion_protein_(GPL)	9.4e-06	-	-	-	-
10N.261.55.B9_PE003	10N.261.55.B9_PE003_27	sp|P25476|VPM_BPP2_Terminase,_endonuclease_subunit	VOG	1.6e-74	sp|P25476|VPM_BPP2_Terminase,_endonuclease_subunit	1.6e-74	-	-	-	-	-	-	-	-	-	-	Phage_small_terminase_subunit	1.7e-29	-	-	-	-
10N.261.55.B9_PE003	10N.261.55.B9_PE003_28	sp|P25477|CAPSD_BPP2_Capsid_proteins	VOG	3.7e-106	sp|P25477|CAPSD_BPP2_Capsid_proteins	3.7e-106	-	-	-	-	-	-	-	-	phage_major_capsid_protein,_P2_family	4.4e-90	Phage_major_capsid_protein,_P2_family	4.8e-85	-	-	-	-
10N.261.55.B9_PE003	10N.261.55.B9_PE003_29	sp|P25478|SCAF_BPP2_Capsid_assembly_scaffolding_protein	VOG	1.1e-78	sp|P25478|SCAF_BPP2_Capsid_assembly_scaffolding_protein	1.1e-78	-	-	-	-	-	-	-	-	-	-	Phage_capsid_scaffolding_protein_(GPO)_serine_peptidase	1.4e-41	-	-	-	-
10N.261.55.B9_PE003	10N.261.55.B9_PE003_30	sp|P25479|VPP_BPP2_Terminase,_ATPase_subunit	VOG	1.9e-254	sp|P25479|VPP_BPP2_Terminase,_ATPase_subunit	1.9e-254	-	-	-	-	-	-	Probable_terminase,_ATPase_subunit;_AltName:_Full	50.338	-	-	Putative_ATPase_subunit_of_terminase_(gpP-like)	1.3e-08	-	-	-	-
10N.261.55.B9_PE003	10N.261.55.B9_PE003_31	sp|Q6QGD5|PORTL_BPT5_Portal_protein	VOG	2.7e-49	sp|Q6QGD5|PORTL_BPT5_Portal_protein	2.7e-49	-	-	-	-	-	-	-	-	phage_portal_protein	4.1e-60	-	-	-	-	-	-
10N.261.55.B9_PE003	10N.261.55.B9_PE003_32	hypothetical_protein	none	NA	-	-	-	-	-	-	-	-	-	-	-	-	-	-	-	-	-	-
10N.261.55.B9_PE003	10N.261.55.B9_PE003_33	sp|Q38162|LLP_BPT5_Lytic_conversion_lipoprotein	VOG	1.5e-06	sp|Q38162|LLP_BPT5_Lytic_conversion_lipoprotein	1.5e-06	-	-	-	-	-	-	-	-	-	-	-	-	Prokaryotic_membrane_lipoprotein_lipid_attachment_site_profile.	6	-	-
10N.261.55.B9_PE003	10N.261.55.B9_PE003_34	hypothetical_protein	none	NA	REFSEQ_hypothetical_protein	4.9e-27	-	-	-	-	-	-	-	-	-	-	-	-	-	-	-	-
10N.261.55.B9_PE003	10N.261.55.B9_PE003_35	hypothetical_protein	none	NA	-	-	-	-	-	-	-	-	-	-	-	-	-	-	-	-	-	-
10N.261.55.B9_PE003	10N.261.55.B9_PE003_36	hypothetical_protein	none	NA	REFSEQ_coil_containing_protein	0	-	-	-	-	-	-	-	-	-	-	-	-	-	-	-	-
10N.261.55.B9_PE003	10N.261.55.B9_PE003_37	hypothetical_protein	none	NA	REFSEQ_hypothetical_protein	2.4e-39	-	-	-	-	-	-	-	-	-	-	-	-	-	-	-	-
10N.261.55.B9_PE003	10N.261.55.B9_PE003_38	hypothetical_protein	none	NA	-	-	-	-	-	-	-	-	-	-	-	-	-	-	-	-	-	-
10N.261.55.B9_PE003	10N.261.55.B9_PE003_39	hypothetical_protein	none	NA	-	-	-	-	-	-	-	-	-	-	-	-	-	-	-	-	-	-
10N.261.55.B9_PE003	10N.261.55.B9_PE003_40	hypothetical_protein	none	NA	REFSEQ_hypothetical_protein	4.6e-05	-	-	-	-	-	-	-	-	-	-	-	-	-	-	-	-
10N.261.55.B9_PE003	10N.261.55.B9_PE003_41	sp|P21316|YR7B_ECOLX_Protein_ORFb_in_retron_Ec67	VOG	2.7e-52	sp|P21316|YR7B_ECOLX_Protein_ORFb_in_retron_Ec67	2.7e-52	-	-	-	-	-	-	-	-	-	-	Phage_regulatory_protein_CII_(CP76)	6.2e-39	-	-	-	-
10N.261.55.B9_PE003	10N.261.55.B9_PE003_42	sp|P21681|VAPL_BP186_Protein_apl	VOG	3.1e-24	sp|P21681|VAPL_BP186_Protein_apl	3.1e-24	-	-	-	-	-	-	-	-	-	-	-	-	-	-	-	-
10N.261.55.B9_PE003	10N.261.55.B9_PE003_43	Bacteriophage_CI_repressor_C-terminal_domain	Pfam	2.4e-12	sp|Q38441|YOR5_BPSPP_Uncharacterized_10.3_kDa_protein_in_GP2-GP6_intergenic_region	5.3e-10	-	-	-	-	-	-	-	-	-	-	Bacteriophage_CI_repressor_C-terminal_domain	2.4e-12	-	-	-	-
10N.261.55.B9_PE003	10N.261.55.B9_PE003_44	hypothetical_protein	none	NA	REFSEQ_hypothetical_protein	1.9e-05	-	-	-	-	-	-	-	-	-	-	-	-	-	-	-	-
10N.261.55.B9_PE003	10N.261.55.B9_PE003_45	hypothetical_protein	none	NA	REFSEQ_hypothetical_protein	5.9e-05	-	-	-	-	-	-	-	-	-	-	-	-	-	-	-	-
10N.261.55.B9_PE003	10N.261.55.B9_PE003_46	Domain_of_unknown_function_(DUF3427)	Pfam	1.5e-12	-	-	-	-	-	-	-	-	-	-	-	-	Domain_of_unknown_function_(DUF3427)	1.5e-12	-	-	-	-
10N.261.55.B9_PE003	10N.261.55.B9_PE003_47	hypothetical_protein	none	NA	-	-	-	-	-	-	-	-	-	-	-	-	-	-	-	-	-	-
10N.261.55.B9_PE003	10N.261.55.B9_PE003_48	hypothetical_protein	none	NA	-	-	-	-	-	-	-	-	-	-	-	-	-	-	-	-	-	-
10N.261.55.B9_PE003	10N.261.55.B9_PE003_49	sp|P06723|VINT_BP186_Integrase	VOG	2.1e-127	sp|P06723|VINT_BP186_Integrase	2.1e-127	-	-	-	-	-	-	-	-	-	-	Phage_integrase_family	2.5e-14	Core-binding_(CB)_domain_profile.	8.5636	DNA_breaking-rejoining_enzymes	1.08e-37
10N.261.55.E6_PE001	10N.261.55.E6_PE001_1	hypothetical_protein	none	NA	REFSEQ_hypothetical_protein	6.3e-42	-	-	-	-	-	-	-	-	-	-	Phage_related_protein	8.7e-17	-	-	-	-
10N.261.55.E6_PE001	10N.261.55.E6_PE001_2	hypothetical_protein	none	NA	-	-	-	-	-	-	-	-	-	-	-	-	-	-	-	-	-	-
10N.261.55.E6_PE001	10N.261.55.E6_PE001_3	sp|Q06419|VPA_BPP2_Replication_gene_A_protein	VOG	2.4e-162	sp|Q06419|VPA_BPP2_Replication_gene_A_protein	2.4e-162	-	-	-	-	-	-	-	-	-	-	Bacteriophage_replication_gene_A_protein_(GPA)	1.1e-82	-	-	-	-
10N.261.55.E6_PE001	10N.261.55.E6_PE001_4	hypothetical_protein	none	NA	REFSEQ_hypothetical_protein	7.9e-39	-	-	-	-	-	-	-	-	-	-	-	-	-	-	-	-
10N.261.55.E6_PE001	10N.261.55.E6_PE001_5	REFSEQ_minor_coat_protein	VOG	2.7e-06	REFSEQ_minor_coat_protein	2.7e-06	-	-	-	-	-	-	-	-	-	-	-	-	-	-	-	-
10N.261.55.E6_PE001	10N.261.55.E6_PE001_6	sp|P03619|CAPSD_BPIF1_Capsid_protein_G8P	VOG	9.8e-18	sp|P03619|CAPSD_BPIF1_Capsid_protein_G8P	9.8e-18	-	-	-	-	-	-	-	-	-	-	Phage_major_coat_protein,_Gp8	4.7e-15	-	-	Inovirus_(filamentous_phage)_major_coat_protein	7.02e-13
10N.261.55.E6_PE001	10N.261.55.E6_PE001_7	hypothetical_protein	none	NA	REFSEQ_hypothetical_protein	1.8e-37	-	-	-	-	-	-	-	-	-	-	-	-	-	-	-	-
10N.261.55.E6_PE001	10N.261.55.E6_PE001_8	sp|O80298|G6P_BPIF1_Head_virion_protein_G6P	VOG	4.1e-27	sp|O80298|G6P_BPIF1_Head_virion_protein_G6P	4.1e-27	-	-	-	-	-	-	-	-	-	-	Family_of_unknown_function_(DUF5455)	1.2e-08	-	-	-	-
10N.261.55.E6_PE001	10N.261.55.E6_PE001_9	sp|P03655|G1P_BPFD_Gene_1_protein	VOG	3.7e-150	sp|P03655|G1P_BPFD_Gene_1_protein	3.7e-150	-	-	-	-	-	-	Gene_1_protein;_AltName:_Full	50.139	-	-	Zonular_occludens_toxin_(Zot)	1.8e-31	-	-	P-loop_containing_nucleoside_triphosphate_hydrolases	1.65e-08
10N.261.55.E6_PE001	10N.261.55.E6_PE001_10	sp|O80300|G4P_BPIF1_Virion_export_protein	VOG	1.8e-108	sp|O80300|G4P_BPIF1_Virion_export_protein	1.8e-108	-	-	-	-	-	-	-	-	-	-	Bacterial_type_II_and_III_secretion_system_protein	4e-36	-	-	-	-
10N.261.55.E6_PE001	10N.261.55.E6_PE001_11	Protein_of_unknown_function_(DUF2726)	Pfam	6.8e-15	-	-	-	-	-	-	-	-	-	-	-	-	Protein_of_unknown_function_(DUF2726)	6.8e-15	-	-	-	-
10N.261.55.E6_PE001	10N.261.55.E6_PE001_12	sp|Q5UQK1|YR407_MIMIV_Putative_RNA_methyltransferase_R407	VOG	9.2e-05	sp|Q5UQK1|YR407_MIMIV_Putative_RNA_methyltransferase_R407	9.2e-05	-	-	-	-	-	-	-	-	-	-	-	-	-	-	-	-
10N.261.55.E6_PE001	10N.261.55.E6_PE001_13	hypothetical_protein	none	NA	REFSEQ_hypothetical_protein	1.2e-07	-	-	-	-	-	-	-	-	-	-	-	-	-	-	-	-
10N.261.55.E6_PE001	10N.261.55.E6_PE001_14	REFSEQ_putative_transcription_regulator	VOG	4.3e-52	REFSEQ_putative_transcription_regulator	4.3e-52	-	-	-	-	-	-	-	-	-	-	-	-	-	-	-	-
10N.261.55.E6_PE001	10N.261.55.E6_PE001_15	Homeodomain-like	interpro_SUPERFAMILY	2.51e-08	REFSEQ_hypothetical_protein	4.3e-06	-	-	-	-	-	-	-	-	-	-	Helix-turn-helix_domain	0.0045	-	-	Homeodomain-like	2.51e-08
10N.261.55.E6_PE001	10N.261.55.E6_PE001_16	OMPA-like	interpro_SUPERFAMILY	2.22e-07	-	-	-	-	-	-	-	-	-	-	-	-	-	-	-	-	OMPA-like	2.22e-07
10N.261.55.E6_PE001	10N.261.55.E6_PE001_17	hypothetical_protein	none	NA	-	-	-	-	-	-	-	-	-	-	-	-	-	-	-	-	-	-
10N.261.55.E6_PE002	10N.261.55.E6_PE002_1	sp|P16942|T629_SHISO_Transposase_for_insertion_sequence_element_IS629	VOG	3.3e-08	sp|P16942|T629_SHISO_Transposase_for_insertion_sequence_element_IS629	3.3e-08	-	-	-	-	-	-	-	-	ISNCY_family_transposase	3.5e-120	-	-	Integrase_catalytic_domain_profile.	14.4419	Homeodomain-like	4.12e-08
10N.261.55.E6_PE002	10N.261.55.E6_PE002_2	REFSEQ_putative_transcription_regulator	VOG	3.8e-52	REFSEQ_putative_transcription_regulator	3.8e-52	-	-	-	-	-	-	-	-	-	-	-	-	-	-	-	-
10N.261.55.E6_PE002	10N.261.55.E6_PE002_3	hypothetical_protein	none	NA	REFSEQ_hypothetical_protein	1e-07	-	-	-	-	-	-	-	-	-	-	-	-	-	-	-	-
10N.261.55.E6_PE002	10N.261.55.E6_PE002_4	sp|Q5UQK1|YR407_MIMIV_Putative_RNA_methyltransferase_R407	VOG	8.1e-05	sp|Q5UQK1|YR407_MIMIV_Putative_RNA_methyltransferase_R407	8.1e-05	-	-	-	-	-	-	-	-	-	-	-	-	-	-	-	-
10N.261.55.E6_PE002	10N.261.55.E6_PE002_5	Protein_of_unknown_function_(DUF2726)	Pfam	6.8e-15	-	-	-	-	-	-	-	-	-	-	-	-	Protein_of_unknown_function_(DUF2726)	6.8e-15	-	-	-	-
10N.261.55.E6_PE002	10N.261.55.E6_PE002_6	sp|O80300|G4P_BPIF1_Virion_export_protein	VOG	1.6e-108	sp|O80300|G4P_BPIF1_Virion_export_protein	1.6e-108	-	-	-	-	-	-	-	-	-	-	Bacterial_type_II_and_III_secretion_system_protein	4e-36	-	-	-	-
10N.261.55.E6_PE002	10N.261.55.E6_PE002_7	sp|P03655|G1P_BPFD_Gene_1_protein	VOG	3.3e-150	sp|P03655|G1P_BPFD_Gene_1_protein	3.3e-150	-	-	-	-	-	-	Gene_1_protein;_AltName:_Full	50.139	-	-	Zonular_occludens_toxin_(Zot)	1.8e-31	-	-	P-loop_containing_nucleoside_triphosphate_hydrolases	1.65e-08
10N.261.55.E6_PE002	10N.261.55.E6_PE002_8	sp|O80298|G6P_BPIF1_Head_virion_protein_G6P	VOG	3.6e-27	sp|O80298|G6P_BPIF1_Head_virion_protein_G6P	3.6e-27	-	-	-	-	-	-	-	-	-	-	Family_of_unknown_function_(DUF5455)	1.2e-08	-	-	-	-
10N.261.55.E6_PE002	10N.261.55.E6_PE002_9	hypothetical_protein	none	NA	REFSEQ_hypothetical_protein	1.6e-37	-	-	-	-	-	-	-	-	-	-	-	-	-	-	-	-
10N.261.55.E6_PE002	10N.261.55.E6_PE002_10	sp|P03619|CAPSD_BPIF1_Capsid_protein_G8P	VOG	8.7e-18	sp|P03619|CAPSD_BPIF1_Capsid_protein_G8P	8.7e-18	-	-	-	-	-	-	-	-	-	-	Phage_major_coat_protein,_Gp8	4.7e-15	-	-	Inovirus_(filamentous_phage)_major_coat_protein	7.02e-13
10N.261.55.E6_PE002	10N.261.55.E6_PE002_11	REFSEQ_minor_coat_protein	VOG	2.4e-06	REFSEQ_minor_coat_protein	2.4e-06	-	-	-	-	-	-	-	-	-	-	-	-	-	-	-	-
10N.261.55.E6_PE002	10N.261.55.E6_PE002_12	hypothetical_protein	none	NA	REFSEQ_hypothetical_protein	7e-39	-	-	-	-	-	-	-	-	-	-	-	-	-	-	-	-
10N.261.55.E6_PE002	10N.261.55.E6_PE002_13	sp|Q06419|VPA_BPP2_Replication_gene_A_protein	VOG	2.1e-162	sp|Q06419|VPA_BPP2_Replication_gene_A_protein	2.1e-162	-	-	-	-	-	-	-	-	-	-	Bacteriophage_replication_gene_A_protein_(GPA)	1.1e-82	-	-	-	-
10N.261.55.E6_PE002	10N.261.55.E6_PE002_14	hypothetical_protein	none	NA	-	-	-	-	-	-	-	-	-	-	-	-	-	-	-	-	-	-
10N.261.55.E6_PE002	10N.261.55.E6_PE002_15	hypothetical_protein	none	NA	REFSEQ_hypothetical_protein	5.8e-42	-	-	-	-	-	-	-	-	-	-	Phage_related_protein	8.7e-17	-	-	-	-
10N.286.45.B12_PE001	10N.286.45.B12_PE001_1	sp|P06723|VINT_BP186_Integrase	VOG	1.5e-90	sp|P06723|VINT_BP186_Integrase	1.5e-90	-	-	-	-	-	-	-	-	-	-	Phage_integrase_family	4e-14	Tyrosine_recombinase_domain_profile.	28.8191	DNA_breaking-rejoining_enzymes	1.91e-39
10N.286.45.B12_PE001	10N.286.45.B12_PE001_2	hypothetical_protein	none	NA	-	-	-	-	-	-	-	-	-	-	-	-	-	-	-	-	-	-
10N.286.45.B12_PE001	10N.286.45.B12_PE001_3	SIR2-like_domain	Pfam	5.6e-09	REFSEQ_hypothetical_protein	3.4e-05	-	-	Lamassu-Fam__LmuA_effector_Sir2	2.6	-	-	-	-	-	-	SIR2-like_domain	5.6e-09	-	-	TPR-like	6.96e-05
10N.286.45.B12_PE001	10N.286.45.B12_PE001_4	REFSEQ_PH_domain-containing_protein	VOG	1.6e-32	REFSEQ_PH_domain-containing_protein	1.6e-32	-	-	-	-	-	-	Uncharacterized_protein_YjqA_[Bacillus_subtilis_subsp._subtilis_str._168]	53.846	-	-	Bacterial_PH_domain	1.9e-32	-	-	PH_domain-like	6.56e-33
10N.286.45.B12_PE001	10N.286.45.B12_PE001_5	Bacteriophage_CI_repressor_C-terminal_domain	Pfam	9.1e-06	-	-	-	-	-	-	-	-	-	-	-	-	Bacteriophage_CI_repressor_C-terminal_domain	9.1e-06	-	-	-	-
10N.286.45.B12_PE001	10N.286.45.B12_PE001_6	sp|P21681|VAPL_BP186_Protein_apl	VOG	2.6e-24	sp|P21681|VAPL_BP186_Protein_apl	2.6e-24	-	-	-	-	-	-	-	-	-	-	-	-	-	-	-	-
10N.286.45.B12_PE001	10N.286.45.B12_PE001_7	sp|P21316|YR7B_ECOLX_Protein_ORFb_in_retron_Ec67	VOG	8.2e-51	sp|P21316|YR7B_ECOLX_Protein_ORFb_in_retron_Ec67	8.2e-51	-	-	-	-	-	-	-	-	-	-	Phage_regulatory_protein_CII_(CP76)	8.9e-37	-	-	-	-
10N.286.45.B12_PE001	10N.286.45.B12_PE001_8	hypothetical_protein	none	NA	REFSEQ_hypothetical_protein	2.9e-37	-	-	-	-	-	-	-	-	-	-	-	-	-	-	-	-
10N.286.45.B12_PE001	10N.286.45.B12_PE001_9	hypothetical_protein	none	NA	REFSEQ_hypothetical_protein	1.2e-28	-	-	-	-	-	-	-	-	-	-	-	-	-	-	-	-
10N.286.45.B12_PE001	10N.286.45.B12_PE001_10	sp|P04536|EXOD_BPT4_Exodeoxyribonuclease	VOG	4.8e-41	sp|P04536|EXOD_BPT4_Exodeoxyribonuclease	4.8e-41	-	-	-	-	-	-	-	-	-	-	3'-5'_exoribonuclease_Rv2179c-like_domain	2.4e-59	-	-	Ribonuclease_H-like	1.19e-16
10N.286.45.B12_PE001	10N.286.45.B12_PE001_11	hypothetical_protein	none	NA	REFSEQ_hypothetical_protein	3.9e-65	-	-	-	-	-	-	-	-	-	-	-	-	-	-	-	-
10N.286.45.B12_PE001	10N.286.45.B12_PE001_12	hypothetical_protein	none	NA	-	-	-	-	-	-	-	-	-	-	-	-	-	-	-	-	-	-
10N.286.45.B12_PE001	10N.286.45.B12_PE001_13	hypothetical_protein	none	NA	REFSEQ_hypothetical_protein	5.7e-36	-	-	-	-	-	-	-	-	-	-	-	-	-	-	-	-
10N.286.45.B12_PE001	10N.286.45.B12_PE001_14	hypothetical_protein	none	NA	-	-	-	-	-	-	-	-	-	-	-	-	-	-	-	-	-	-
10N.286.45.B12_PE001	10N.286.45.B12_PE001_15	hypothetical_protein	none	NA	-	-	-	-	-	-	-	-	-	-	-	-	-	-	-	-	-	-
10N.286.45.B12_PE001	10N.286.45.B12_PE001_16	sp|Q06419|VPA_BPP2_Replication_gene_A_protein	VOG	6.7e-255	sp|Q06419|VPA_BPP2_Replication_gene_A_protein	6.7e-255	-	-	-	-	-	-	-	-	-	-	Bacteriophage_replication_gene_A_protein_(GPA)	1.6e-111	-	-	-	-
10N.286.45.B12_PE001	10N.286.45.B12_PE001_17	hypothetical_protein	none	NA	REFSEQ_hypothetical_protein	6.4e-05	-	-	-	-	-	-	-	-	-	-	-	-	-	-	-	-
10N.286.45.B12_PE001	10N.286.45.B12_PE001_18	hypothetical_protein	none	NA	-	-	-	-	-	-	-	-	-	-	-	-	-	-	-	-	-	-
10N.286.45.B12_PE001	10N.286.45.B12_PE001_19	hypothetical_protein	none	NA	-	-	-	-	-	-	-	-	-	-	-	-	-	-	-	-	-	-
10N.286.45.B12_PE001	10N.286.45.B12_PE001_20	hypothetical_protein	none	NA	REFSEQ_hypothetical_protein	1.9e-19	-	-	-	-	-	-	-	-	-	-	-	-	-	-	-	-
10N.286.45.B12_PE001	10N.286.45.B12_PE001_21	sp|P08711|VPB_BP186_Late_control_gene_B_protein	VOG	2.2e-31	sp|P08711|VPB_BP186_Late_control_gene_B_protein	2.2e-31	-	-	-	-	-	-	-	-	-	-	Ogr/Delta-like_zinc_finger	6.9e-14	-	-	-	-
10N.286.45.B12_PE001	10N.286.45.B12_PE001_22	sp|Q6QGD5|PORTL_BPT5_Portal_protein	VOG	4.5e-59	sp|Q6QGD5|PORTL_BPT5_Portal_protein	4.5e-59	-	-	-	-	-	-	-	-	phage_portal_protein	2.7e-63	Phage_portal_protein	2e-09	-	-	-	-
10N.286.45.B12_PE001	10N.286.45.B12_PE001_23	sp|P25479|VPP_BPP2_Terminase,_ATPase_subunit	VOG	1.6e-244	sp|P25479|VPP_BPP2_Terminase,_ATPase_subunit	1.6e-244	-	-	-	-	-	-	-	-	-	-	Putative_ATPase_subunit_of_terminase_(gpP-like)	5.2e-05	-	-	-	-
10N.286.45.B12_PE001	10N.286.45.B12_PE001_24	sp|P25478|SCAF_BPP2_Capsid_assembly_scaffolding_protein	VOG	5e-79	sp|P25478|SCAF_BPP2_Capsid_assembly_scaffolding_protein	5e-79	-	-	-	-	-	-	-	-	-	-	Phage_capsid_scaffolding_protein_(GPO)_serine_peptidase	5.6e-42	-	-	-	-
10N.286.45.B12_PE001	10N.286.45.B12_PE001_25	sp|P25477|CAPSD_BPP2_Capsid_proteins	VOG	7e-110	sp|P25477|CAPSD_BPP2_Capsid_proteins	7e-110	-	-	-	-	-	-	-	-	phage_major_capsid_protein,_P2_family	9.1e-92	Phage_major_capsid_protein,_P2_family	1.4e-82	-	-	-	-
10N.286.45.B12_PE001	10N.286.45.B12_PE001_26	sp|P25476|VPM_BPP2_Terminase,_endonuclease_subunit	VOG	3.1e-85	sp|P25476|VPM_BPP2_Terminase,_endonuclease_subunit	3.1e-85	-	-	-	-	-	-	-	-	-	-	Phage_small_terminase_subunit	1.8e-30	-	-	-	-
10N.286.45.B12_PE001	10N.286.45.B12_PE001_27	sp|P25475|VPL_BPP2_Head_completion/stabilization_protein	VOG	1.1e-37	sp|P25475|VPL_BPP2_Head_completion/stabilization_protein	1.1e-37	-	-	-	-	-	-	-	-	-	-	Phage_head_completion_protein_(GPL)	1.4e-05	-	-	-	-
10N.286.45.B12_PE001	10N.286.45.B12_PE001_28	sp|P36933|VPR_BPP2_Tail_completion_protein_R	VOG	6.5e-43	sp|P36933|VPR_BPP2_Tail_completion_protein_R	6.5e-43	-	-	-	-	-	-	-	-	-	-	P2_phage_tail_completion_protein_R_(GpR)	5e-16	-	-	-	-
10N.286.45.B12_PE001	10N.286.45.B12_PE001_29	sp|P36934|VPS_BPP2_Tail_completion_protein_S	VOG	3.9e-30	sp|P36934|VPS_BPP2_Tail_completion_protein_S	3.9e-30	-	-	-	-	-	-	-	-	-	-	-	-	-	-	-	-
10N.286.45.B12_PE001	10N.286.45.B12_PE001_30	sp|P51725|YO23_BPHC1_Putative_tail_sheath_protein	VOG	2.6e-181	sp|P51725|YO23_BPHC1_Putative_tail_sheath_protein	2.6e-181	-	-	-	-	-	-	-	-	-	-	Protein_of_unknown_function_(DUF2586)	9.3e-129	-	-	-	-
10N.286.45.B12_PE001	10N.286.45.B12_PE001_31	sp|P51726|YO24_BPHC1_Putative_tail_tube_protein	VOG	4.3e-78	sp|P51726|YO24_BPHC1_Putative_tail_tube_protein	4.3e-78	-	-	-	-	-	-	-	-	-	-	Bacteriophage_HP1,_Orf24	2.8e-52	-	-	-	-
10N.286.45.B12_PE001	10N.286.45.B12_PE001_32	sp|P41039|YBII_ECOLI_Uncharacterized_protein_YbiI	VOG	3.9e-18	sp|P41039|YBII_ECOLI_Uncharacterized_protein_YbiI	3.9e-18	-	-	-	-	-	-	-	-	phage/conjugal_plasmid_C-4_type_zinc_finger_protein,_TraR_family	4.4e-14	Prokaryotic_dksA/traR_C4-type_zinc_finger	0.00014	Prokaryotic_dksA_C4-type_zinc_finger_profiles.	15.1054	Glucocorticoid_receptor-like_(DNA-binding_domain)	1.28e-06
10N.286.45.B12_PE001	10N.286.45.B12_PE001_33	Family_of_unknown_function_(DUF5675)	Pfam	1e-17	REFSEQ_hypothetical_protein	2.3e-33	-	-	-	-	-	-	-	-	-	-	Family_of_unknown_function_(DUF5675)	1e-17	-	-	-	-
10N.286.45.B12_PE001	10N.286.45.B12_PE001_34	hypothetical_protein	none	NA	REFSEQ_hypothetical_protein	4.9e-51	-	-	-	-	-	-	-	-	-	-	-	-	-	-	-	-
10N.286.45.B12_PE001	10N.286.45.B12_PE001_35	REFSEQ_lipoprotein	VOG	1.6e-10	REFSEQ_lipoprotein	1.6e-10	-	-	-	-	-	-	-	-	-	-	-	-	-	-	-	-
10N.286.45.B12_PE001	10N.286.45.B12_PE001_36	sp|P51730|YO26_BPHC1_Uncharacterized_11.3_kDa_protein_in_lys_3'region	VOG	9e-38	sp|P51730|YO26_BPHC1_Uncharacterized_11.3_kDa_protein_in_lys_3'region	9e-38	-	-	-	-	-	-	-	-	-	-	Phage_tail_assembly_chaperone	7.7e-13	-	-	-	-
10N.286.45.B12_PE001	10N.286.45.B12_PE001_37	Family_of_unknown_function_(DUF6890)	Pfam	2.6e-19	REFSEQ_hypothetical_protein	1.2e-30	-	-	-	-	-	-	-	-	-	-	Family_of_unknown_function_(DUF6890)	2.6e-19	-	-	-	-
10N.286.45.B12_PE001	10N.286.45.B12_PE001_38	REFSEQ_tail_length_tape_measure_protein	VOG	2.3e-46	REFSEQ_tail_length_tape_measure_protein	2.3e-46	-	-	-	-	-	-	-	-	phage_tail_tape_measure_protein	1e-10	Phage-related_minor_tail_protein	2.3e-18	-	-	-	-
10N.286.45.B12_PE001	10N.286.45.B12_PE001_39	sp|P51732|YO28_BPHC1_Uncharacterized_12.7_kDa_protein_in_lys_3'region	VOG	1.1e-52	sp|P51732|YO28_BPHC1_Uncharacterized_12.7_kDa_protein_in_lys_3'region	1.1e-52	-	-	-	-	-	-	Uncharacterized_12.7_kDa_protein_in_lys_3'region;_AltName:_Full	52.577	-	-	Protein_of_unknown_function_(DUF2590)	1.5e-32	-	-	-	-
10N.286.45.B12_PE001	10N.286.45.B12_PE001_40	sp|P51767|BPJ_BPP2_Baseplate_protein_J	VOG	2.5e-73	sp|P51767|BPJ_BPP2_Baseplate_protein_J	2.5e-73	-	-	-	-	-	-	-	-	-	-	Baseplate_J-like_protein	2.7e-28	-	-	-	-
10N.286.45.B12_PE001	10N.286.45.B12_PE001_41	sp|P51734|TAIL1_BPHC1_Putative_tail_protein_gp30	VOG	1.3e-85	sp|P51734|TAIL1_BPHC1_Putative_tail_protein_gp30	1.3e-85	-	-	-	-	-	-	-	-	-	-	Phage_tail_protein_(Tail_P2_I)	0.48	-	-	-	-
10N.286.45.B12_PE001	10N.286.45.B12_PE001_42	CRISPR-Cas_anti-defense	APIS	5e-06	REFSEQ_tail_fiber_protein	4.3e-56	-	-	-	-	CRISPR-Cas_	5e-06	-	-	-	-	Phage_tail-collar_fibre_protein	3.2e-12	-	-	-	-
10N.286.45.B12_PE001	10N.286.45.B12_PE001_43	hypothetical_protein	none	NA	REFSEQ_hypothetical_protein	7.2e-05	-	-	-	-	-	-	-	-	-	-	-	-	-	-	-	-
10N.286.45.B12_PE001	10N.286.45.B12_PE001_44	sp|P51738|YO34_BPHC1_Uncharacterized_20.8_kDa_protein_in_lys_3'region	VOG	1e-77	sp|P51738|YO34_BPHC1_Uncharacterized_20.8_kDa_protein_in_lys_3'region	1e-77	-	-	-	-	-	-	-	-	-	-	-	-	-	-	-	-
10N.286.45.B12_PE001	10N.286.45.B12_PE001_45	sp|P51739|YO35_BPHC1_Uncharacterized_58.7_kDa_protein_in_lys_3'region	VOG	2e-106	sp|P51739|YO35_BPHC1_Uncharacterized_58.7_kDa_protein_in_lys_3'region	2e-106	-	-	-	-	-	-	-	-	-	-	-	-	-	-	-	-
10N.286.45.B12_PE001	10N.286.45.B12_PE001_46	sp|P51739|YO35_BPHC1_Uncharacterized_58.7_kDa_protein_in_lys_3'region	VOG	5.2e-87	sp|P51739|YO35_BPHC1_Uncharacterized_58.7_kDa_protein_in_lys_3'region	5.2e-87	-	-	-	-	-	-	-	-	-	-	-	-	-	-	gp5_N-terminal_domain-like	2.38e-10
10N.286.45.B12_PE001	10N.286.45.B12_PE001_47	hypothetical_protein	none	NA	REFSEQ_hypothetical_protein	2.8e-35	-	-	-	-	-	-	-	-	-	-	-	-	-	-	-	-
10N.286.45.B12_PE002	10N.286.45.B12_PE002_1	sp|P46495|Y1572_HAEIN_Putative_integrase/recombinase_HI_1572	VOG	8.6e-54	sp|P46495|Y1572_HAEIN_Putative_integrase/recombinase_HI_1572	8.6e-54	-	-	-	-	-	-	-	-	-	-	Phage_integrase_family	2.9e-19	Core-binding_(CB)_domain_profile.	8.55043	DNA_breaking-rejoining_enzymes	1.41e-41
10N.286.45.B12_PE002	10N.286.45.B12_PE002_2	HIRAN_domain	Pfam	0.0027	REFSEQ_hypothetical_protein	4e-11	-	-	-	-	-	-	-	-	-	-	HIRAN_domain	0.0027	-	-	-	-
10N.286.45.B12_PE002	10N.286.45.B12_PE002_3	HipA-like_C-terminal_domain	Pfam	5.1e-05	-	-	-	-	-	-	-	-	-	-	-	-	HipA-like_C-terminal_domain	5.1e-05	-	-	-	-
10N.286.45.B12_PE002	10N.286.45.B12_PE002_4	hypothetical_protein	none	NA	REFSEQ_hypothetical_protein	3.4e-06	-	-	-	-	-	-	-	-	-	-	-	-	-	-	-	-
10N.286.45.B12_PE002	10N.286.45.B12_PE002_5	hypothetical_protein	none	NA	-	-	-	-	-	-	-	-	-	-	-	-	-	-	-	-	-	-
10N.286.45.B12_PE002	10N.286.45.B12_PE002_6	hypothetical_protein	none	NA	REFSEQ_hypothetical_protein	5.2e-05	-	-	-	-	-	-	-	-	-	-	-	-	-	-	-	-
10N.286.45.B12_PE002	10N.286.45.B12_PE002_7	REFSEQ_head_protein	VOG	4.2e-17	REFSEQ_head_protein	4.2e-17	-	-	-	-	-	-	-	-	-	-	-	-	-	-	-	-
10N.286.45.B12_PE002	10N.286.45.B12_PE002_8	REFSEQ_tail_fiber_protein	VOG	2.1e-17	REFSEQ_tail_fiber_protein	2.1e-17	-	-	-	-	-	-	-	-	-	-	Phage_tail_assembly_chaperone_protein	1.4e-09	-	-	-	-
10N.286.45.B12_PE002	10N.286.45.B12_PE002_9	hypothetical_protein	none	NA	-	-	-	-	-	-	-	-	-	-	-	-	-	-	-	-	-	-
10N.286.45.B12_PE002	10N.286.45.B12_PE002_10	hypothetical_protein	none	NA	REFSEQ_hypothetical_protein	2.3e-05	-	-	-	-	-	-	-	-	-	-	-	-	-	-	-	-
10N.286.45.B12_PE002	10N.286.45.B12_PE002_11	hypothetical_protein	none	NA	-	-	-	-	-	-	-	-	-	-	-	-	-	-	-	-	-	-
10N.286.45.B12_PE002	10N.286.45.B12_PE002_12	sp|Q9XJR4|GPJ_BPPM2_Uncharacterized_protein_Gp-j	VOG	9.2e-14	sp|Q9XJR4|GPJ_BPPM2_Uncharacterized_protein_Gp-j	9.2e-14	-	-	-	-	-	-	-	-	-	-	-	-	-	-	-	-
10N.286.45.B12_PE002	10N.286.45.B12_PE002_13	hypothetical_protein	none	NA	REFSEQ_hypothetical_protein	4e-05	-	-	-	-	-	-	-	-	-	-	-	-	-	-	-	-
10N.286.45.B12_PE002	10N.286.45.B12_PE002_14	hypothetical_protein	none	NA	-	-	-	-	-	-	-	-	-	-	-	-	-	-	-	-	-	-
10N.286.45.B12_PE002	10N.286.45.B12_PE002_15	hypothetical_protein	none	NA	REFSEQ_hypothetical_protein	2.1e-07	-	-	-	-	-	-	-	-	-	-	-	-	-	-	-	-
10N.286.45.B12_PE002	10N.286.45.B12_PE002_16	REFSEQ_TMhelix_containing_protein	VOG	2.1e-05	REFSEQ_TMhelix_containing_protein	2.1e-05	-	-	-	-	-	-	-	-	-	-	-	-	-	-	-	-
10N.286.45.B12_PE002	10N.286.45.B12_PE002_17	sp|P15794|CAPSD_BPPM2_Major_capsid_protein_P2	VOG	1.9e-19	sp|P15794|CAPSD_BPPM2_Major_capsid_protein_P2	1.9e-19	-	-	-	-	-	-	-	-	-	-	Viral_coat_protein_P2_N-terminal_domain	2e-41	-	-	-	-
10N.286.45.B12_PE002	10N.286.45.B12_PE002_18	hypothetical_protein	none	NA	-	-	-	-	-	-	-	-	-	-	-	-	-	-	-	-	-	-
10N.286.45.B12_PE002	10N.286.45.B12_PE002_19	sp|A0A7H0DND1|PG160_MONPV_DNA_packaging_protein_OPG160	VOG	2.6e-10	sp|A0A7H0DND1|PG160_MONPV_DNA_packaging_protein_OPG160	2.6e-10	-	-	-	-	-	-	-	-	-	-	-	-	-	-	P-loop_containing_nucleoside_triphosphate_hydrolases	2.76e-12
10N.286.45.B12_PE002	10N.286.45.B12_PE002_20	hypothetical_protein	none	NA	REFSEQ_hypothetical_protein	7.4e-06	-	-	-	-	-	-	-	-	-	-	-	-	-	-	-	-
10N.286.45.B12_PE002	10N.286.45.B12_PE002_21	hypothetical_protein	none	NA	-	-	-	-	-	-	-	-	-	-	-	-	-	-	-	-	-	-
10N.286.45.B12_PE002	10N.286.45.B12_PE002_22	sp|Q06419|VPA_BPP2_Replication_gene_A_protein	VOG	1.7e-144	sp|Q06419|VPA_BPP2_Replication_gene_A_protein	1.7e-144	-	-	-	-	-	-	-	-	-	-	Bacteriophage_replication_gene_A_protein_(GPA)	8.6e-70	-	-	-	-
10N.286.45.B12_PE002	10N.286.45.B12_PE002_23	hypothetical_protein	none	NA	-	-	-	-	-	-	-	-	-	-	-	-	-	-	-	-	-	-
10N.286.45.B12_PE002	10N.286.45.B12_PE002_24	hypothetical_protein	none	NA	-	-	-	-	-	-	-	-	-	-	-	-	-	-	-	-	-	-
10N.286.45.B12_PE002	10N.286.45.B12_PE002_25	REFSEQ_excisionase	VOG	2.3e-35	REFSEQ_excisionase	2.3e-35	-	-	-	-	-	-	-	-	-	-	Pyocin_activator_protein_PrtN	4.5e-16	-	-	-	-
10N.286.45.B12_PE002	10N.286.45.B12_PE002_26	LexA/Signal_peptidase	interpro_SUPERFAMILY	3.79e-25	sp|P18679|RCRO_BPHK0_8.4_kDa_cro_protein	5.2e-10	-	-	-	-	-	-	-	-	-	-	Peptidase_S24-like	1.7e-18	-	-	LexA/Signal_peptidase	3.79e-25
10N.286.45.B12_PE002	10N.286.45.B12_PE002_27	hypothetical_protein	none	NA	REFSEQ_hypothetical_protein	1.3e-05	-	-	-	-	-	-	-	-	-	-	-	-	-	-	-	-
10N.286.45.F8_PE001	10N.286.45.F8_PE001_1	sp|P46495|Y1572_HAEIN_Putative_integrase/recombinase_HI_1572	VOG	9.2e-58	sp|P46495|Y1572_HAEIN_Putative_integrase/recombinase_HI_1572	9.2e-58	-	-	-	-	-	-	-	-	-	-	Phage_integrase_family	1e-18	Tyrosine_recombinase_domain_profile.	26.17	DNA_breaking-rejoining_enzymes	5e-42
10N.286.45.F8_PE001	10N.286.45.F8_PE001_2	hypothetical_protein	none	NA	REFSEQ_hypothetical_protein	5.8e-05	-	-	-	-	-	-	-	-	-	-	-	-	-	-	-	-
10N.286.45.F8_PE001	10N.286.45.F8_PE001_3	hypothetical_protein	none	NA	-	-	-	-	-	-	-	-	-	-	-	-	-	-	-	-	-	-
10N.286.45.F8_PE001	10N.286.45.F8_PE001_4	MMB_gp29_gp30__gp29	defensefinder_incomplete	0.65	REFSEQ_hypothetical_protein	6.3e-14	-	-	MMB_gp29_gp30__gp29	0.65	-	-	-	-	-	-	-	-	-	-	-	-
10N.286.45.F8_PE001	10N.286.45.F8_PE001_5	hypothetical_protein	none	NA	-	-	-	-	-	-	-	-	-	-	-	-	-	-	-	-	-	-
10N.286.45.F8_PE001	10N.286.45.F8_PE001_6	hypothetical_protein	none	NA	REFSEQ_hypothetical_protein	5.4e-05	-	-	-	-	-	-	-	-	-	-	-	-	-	-	-	-
10N.286.45.F8_PE001	10N.286.45.F8_PE001_7	REFSEQ_head_protein	VOG	2.1e-16	REFSEQ_head_protein	2.1e-16	-	-	-	-	-	-	-	-	-	-	-	-	-	-	-	-
10N.286.45.F8_PE001	10N.286.45.F8_PE001_8	REFSEQ_tail_fiber_protein	VOG	8.4e-18	REFSEQ_tail_fiber_protein	8.4e-18	-	-	-	-	-	-	-	-	-	-	Phage_tail_assembly_chaperone_protein	1.5e-11	-	-	-	-
10N.286.45.F8_PE001	10N.286.45.F8_PE001_9	hypothetical_protein	none	NA	-	-	-	-	-	-	-	-	-	-	-	-	-	-	-	-	-	-
10N.286.45.F8_PE001	10N.286.45.F8_PE001_10	hypothetical_protein	none	NA	-	-	-	-	-	-	-	-	-	-	-	-	-	-	-	-	-	-
10N.286.45.F8_PE001	10N.286.45.F8_PE001_11	hypothetical_protein	none	NA	-	-	-	-	-	-	-	-	-	-	-	-	-	-	-	-	-	-
10N.286.45.F8_PE001	10N.286.45.F8_PE001_12	sp|Q9XJR4|GPJ_BPPM2_Uncharacterized_protein_Gp-j	VOG	3.3e-13	sp|Q9XJR4|GPJ_BPPM2_Uncharacterized_protein_Gp-j	3.3e-13	-	-	-	-	-	-	-	-	-	-	-	-	-	-	-	-
10N.286.45.F8_PE001	10N.286.45.F8_PE001_13	hypothetical_protein	none	NA	REFSEQ_hypothetical_protein	3.4e-05	-	-	-	-	-	-	-	-	-	-	-	-	-	-	-	-
10N.286.45.F8_PE001	10N.286.45.F8_PE001_14	hypothetical_protein	none	NA	-	-	-	-	-	-	-	-	-	-	-	-	-	-	-	-	-	-
10N.286.45.F8_PE001	10N.286.45.F8_PE001_15	hypothetical_protein	none	NA	REFSEQ_hypothetical_protein	2.4e-07	-	-	-	-	-	-	-	-	-	-	-	-	-	-	-	-
10N.286.45.F8_PE001	10N.286.45.F8_PE001_16	REFSEQ_TMhelix_containing_protein	VOG	8.6e-06	REFSEQ_TMhelix_containing_protein	8.6e-06	-	-	-	-	-	-	-	-	-	-	-	-	-	-	-	-
10N.286.45.F8_PE001	10N.286.45.F8_PE001_17	sp|P15794|CAPSD_BPPM2_Major_capsid_protein_P2	VOG	4.6e-19	sp|P15794|CAPSD_BPPM2_Major_capsid_protein_P2	4.6e-19	-	-	-	-	-	-	-	-	-	-	Viral_coat_protein_P2_N-terminal_domain	2e-41	-	-	-	-
10N.286.45.F8_PE001	10N.286.45.F8_PE001_18	hypothetical_protein	none	NA	-	-	-	-	-	-	-	-	-	-	-	-	-	-	-	-	-	-
10N.286.45.F8_PE001	10N.286.45.F8_PE001_19	sp|A0A7H0DND1|PG160_MONPV_DNA_packaging_protein_OPG160	VOG	2.5e-10	sp|A0A7H0DND1|PG160_MONPV_DNA_packaging_protein_OPG160	2.5e-10	-	-	-	-	-	-	-	-	-	-	-	-	-	-	P-loop_containing_nucleoside_triphosphate_hydrolases	6.75e-12
10N.286.45.F8_PE001	10N.286.45.F8_PE001_20	hypothetical_protein	none	NA	REFSEQ_hypothetical_protein	5.3e-06	-	-	-	-	-	-	-	-	-	-	-	-	-	-	-	-
10N.286.45.F8_PE001	10N.286.45.F8_PE001_21	REFSEQ_internal_virion_protein	VOG	8.3e-05	REFSEQ_internal_virion_protein	8.3e-05	-	-	-	-	-	-	-	-	-	-	-	-	-	-	-	-
10N.286.45.F8_PE001	10N.286.45.F8_PE001_22	hypothetical_protein	none	NA	-	-	-	-	-	-	-	-	-	-	-	-	-	-	-	-	-	-
10N.286.45.F8_PE001	10N.286.45.F8_PE001_23	REFSEQ_coil_containing_protein	VOG	1.2e-157	REFSEQ_coil_containing_protein	1.2e-157	-	-	-	-	-	-	-	-	-	-	-	-	-	-	-	-
10N.286.45.F8_PE001	10N.286.45.F8_PE001_24	hypothetical_protein	none	NA	-	-	-	-	-	-	-	-	-	-	-	-	-	-	-	-	-	-
10N.286.45.F8_PE001	10N.286.45.F8_PE001_25	hypothetical_protein	none	NA	-	-	-	-	-	-	-	-	-	-	-	-	-	-	-	-	-	-
10N.286.45.F8_PE001	10N.286.45.F8_PE001_26	REFSEQ_excisionase	VOG	2.4e-34	REFSEQ_excisionase	2.4e-34	-	-	-	-	-	-	-	-	-	-	Pyocin_activator_protein_PrtN	3.5e-15	-	-	-	-
10N.286.45.F8_PE001	10N.286.45.F8_PE001_27	LexA/Signal_peptidase	interpro_SUPERFAMILY	9.42e-25	sp|Q38441|YOR5_BPSPP_Uncharacterized_10.3_kDa_protein_in_GP2-GP6_intergenic_region	2e-08	-	-	-	-	-	-	-	-	-	-	Bacteriophage_CI_repressor_helix-turn-helix_domain	0.0091	-	-	LexA/Signal_peptidase	9.42e-25
10N.286.45.F8_PE001	10N.286.45.F8_PE001_28	REFSEQ_membrane_protein_UL124	VOG	3.2e-05	REFSEQ_membrane_protein_UL124	3.2e-05	-	-	-	-	-	-	-	-	-	-	-	-	-	-	-	-
10N.286.45.F8_PE002	10N.286.45.F8_PE002_1	sp|Q9NJD8|GMPR_ONCVO_GMP_reductase	VOG	4.5e-20	sp|Q9NJD8|GMPR_ONCVO_GMP_reductase	4.5e-20	-	-	-	-	-	-	GMP_reductase;_AltName:_Full	98.734	-	-	IMP_dehydrogenase_/_GMP_reductase_domain	6.2e-06	-	-	Inosine_monophosphate_dehydrogenase_(IMPDH)	1.01e-14
10N.286.45.F8_PE002	10N.286.45.F8_PE002_2	sp|P06723|VINT_BP186_Integrase	VOG	3.2e-123	sp|P06723|VINT_BP186_Integrase	3.2e-123	-	-	-	-	-	-	-	-	-	-	Phage_integrase_family	0.0044	Tyrosine_recombinase_domain_profile.	26.59	DNA_breaking-rejoining_enzymes	9.12e-36
10N.286.45.F8_PE002	10N.286.45.F8_PE002_3	hypothetical_protein	none	NA	-	-	-	-	-	-	-	-	-	-	-	-	-	-	-	-	-	-
10N.286.45.F8_PE002	10N.286.45.F8_PE002_4	hypothetical_protein	none	NA	-	-	-	-	-	-	-	-	-	-	-	-	-	-	-	-	-	-
10N.286.45.F8_PE002	10N.286.45.F8_PE002_5	Domain_of_unknown_function_(DUF3427)	Pfam	3.1e-12	-	-	-	-	-	-	-	-	-	-	-	-	Domain_of_unknown_function_(DUF3427)	3.1e-12	-	-	-	-
10N.286.45.F8_PE002	10N.286.45.F8_PE002_6	Retron_I_B__ATPase_TOPRIM_COG3593	defensefinder_incomplete	0.059	-	-	-	-	Retron_I_B__ATPase_TOPRIM_COG3593	0.059	-	-	-	-	-	-	AAA_domain,_putative_AbiEii_toxin,_Type_IV_TA_system	5.6e-12	-	-	P-loop_containing_nucleoside_triphosphate_hydrolases	3.01e-10
10N.286.45.F8_PE002	10N.286.45.F8_PE002_7	hypothetical_protein	none	NA	-	-	-	-	-	-	-	-	-	-	-	-	-	-	-	-	-	-
10N.286.45.F8_PE002	10N.286.45.F8_PE002_8	REFSEQ_endolysin	VOG	8.8e-05	REFSEQ_endolysin	8.8e-05	-	-	-	-	-	-	-	-	-	-	-	-	-	-	-	-
10N.286.45.F8_PE002	10N.286.45.F8_PE002_9	Bacteriophage_CI_repressor_C-terminal_domain	Pfam	2.1e-14	sp|Q38441|YOR5_BPSPP_Uncharacterized_10.3_kDa_protein_in_GP2-GP6_intergenic_region	1.3e-08	-	-	-	-	-	-	-	-	-	-	Bacteriophage_CI_repressor_C-terminal_domain	2.1e-14	-	-	-	-
10N.286.45.F8_PE002	10N.286.45.F8_PE002_10	sp|P21681|VAPL_BP186_Protein_apl	VOG	1e-17	sp|P21681|VAPL_BP186_Protein_apl	1e-17	-	-	-	-	-	-	-	-	-	-	-	-	-	-	-	-
10N.286.45.F8_PE002	10N.286.45.F8_PE002_11	sp|P21316|YR7B_ECOLX_Protein_ORFb_in_retron_Ec67	VOG	1.9e-51	sp|P21316|YR7B_ECOLX_Protein_ORFb_in_retron_Ec67	1.9e-51	-	-	-	-	-	-	-	-	-	-	Phage_regulatory_protein_CII_(CP76)	2.9e-38	-	-	-	-
10N.286.45.F8_PE002	10N.286.45.F8_PE002_12	hypothetical_protein	none	NA	-	-	-	-	-	-	-	-	-	-	-	-	-	-	-	-	-	-
10N.286.45.F8_PE002	10N.286.45.F8_PE002_13	hypothetical_protein	none	NA	-	-	-	-	-	-	-	-	-	-	-	-	-	-	-	-	-	-
10N.286.45.F8_PE002	10N.286.45.F8_PE002_14	sp|P21318|YR7D_ECOLX_Protein_ORFd_in_retron_Ec67	VOG	9.3e-26	sp|P21318|YR7D_ECOLX_Protein_ORFd_in_retron_Ec67	9.3e-26	-	-	-	-	-	-	-	-	-	-	Domain_of_unknown_function_(DUF3850)	1.5e-15	-	-	PUA_domain-like	2.82e-07
10N.286.45.F8_PE002	10N.286.45.F8_PE002_15	hypothetical_protein	none	NA	REFSEQ_hypothetical_protein	1.4e-54	-	-	-	-	-	-	-	-	-	-	-	-	-	-	-	-
10N.286.45.F8_PE002	10N.286.45.F8_PE002_16	hypothetical_protein	none	NA	REFSEQ_hypothetical_protein	1.3e-38	-	-	-	-	-	-	-	-	-	-	-	-	-	-	-	-
10N.286.45.F8_PE002	10N.286.45.F8_PE002_17	hypothetical_protein	none	NA	REFSEQ_hypothetical_protein	2.1e-22	-	-	-	-	-	-	-	-	-	-	-	-	-	-	-	-
10N.286.45.F8_PE002	10N.286.45.F8_PE002_18	hypothetical_protein	none	NA	-	-	-	-	-	-	-	-	-	-	-	-	-	-	-	-	-	-
10N.286.45.F8_PE002	10N.286.45.F8_PE002_19	sp|Q06419|VPA_BPP2_Replication_gene_A_protein	VOG	4.4e-237	sp|Q06419|VPA_BPP2_Replication_gene_A_protein	4.4e-237	-	-	-	-	-	-	-	-	-	-	Bacteriophage_replication_gene_A_protein_(GPA)	4.3e-109	-	-	-	-
10N.286.45.F8_PE002	10N.286.45.F8_PE002_20	hypothetical_protein	none	NA	REFSEQ_hypothetical_protein	6.5e-26	-	-	-	-	-	-	-	-	-	-	-	-	-	-	-	-
10N.286.45.F8_PE002	10N.286.45.F8_PE002_21	sp|P08711|VPB_BP186_Late_control_gene_B_protein	VOG	6.1e-32	sp|P08711|VPB_BP186_Late_control_gene_B_protein	6.1e-32	-	-	-	-	-	-	-	-	-	-	Ogr/Delta-like_zinc_finger	1e-13	-	-	-	-
10N.286.45.F8_PE002	10N.286.45.F8_PE002_22	P-loop_containing_nucleoside_triphosphate_hydrolases	interpro_SUPERFAMILY	1.8e-10	REFSEQ_hypothetical_protein	5.2e-05	-	-	Eleos__LeoBC	1.2	-	-	-	-	-	-	Dynamin_family	0.0022	-	-	P-loop_containing_nucleoside_triphosphate_hydrolases	1.8e-10
10N.286.45.F8_PE002	10N.286.45.F8_PE002_23	hypothetical_protein	none	NA	-	-	-	-	-	-	-	-	-	-	-	-	-	-	-	-	-	-
10N.286.45.F8_PE002	10N.286.45.F8_PE002_24	hypothetical_protein	none	NA	-	-	-	-	-	-	-	-	-	-	-	-	-	-	-	-	-	-
10N.286.45.F8_PE002	10N.286.45.F8_PE002_25	sp|Q6QGD5|PORTL_BPT5_Portal_protein	VOG	1e-49	sp|Q6QGD5|PORTL_BPT5_Portal_protein	1e-49	-	-	-	-	-	-	-	-	phage_portal_protein	2.6e-60	-	-	-	-	-	-
10N.286.45.F8_PE002	10N.286.45.F8_PE002_26	sp|P25479|VPP_BPP2_Terminase,_ATPase_subunit	VOG	2.4e-255	sp|P25479|VPP_BPP2_Terminase,_ATPase_subunit	2.4e-255	-	-	-	-	-	-	Probable_terminase,_ATPase_subunit;_AltName:_Full	50.338	-	-	Putative_ATPase_subunit_of_terminase_(gpP-like)	1.3e-08	-	-	-	-
10N.286.45.F8_PE002	10N.286.45.F8_PE002_27	sp|P25478|SCAF_BPP2_Capsid_assembly_scaffolding_protein	VOG	1.1e-78	sp|P25478|SCAF_BPP2_Capsid_assembly_scaffolding_protein	1.1e-78	-	-	-	-	-	-	-	-	-	-	Phage_capsid_scaffolding_protein_(GPO)_serine_peptidase	2.4e-41	-	-	-	-
10N.286.45.F8_PE002	10N.286.45.F8_PE002_28	sp|P25477|CAPSD_BPP2_Capsid_proteins	VOG	9.6e-107	sp|P25477|CAPSD_BPP2_Capsid_proteins	9.6e-107	-	-	-	-	-	-	-	-	phage_major_capsid_protein,_P2_family	7.6e-90	Phage_major_capsid_protein,_P2_family	1.4e-85	-	-	-	-
10N.286.45.F8_PE002	10N.286.45.F8_PE002_29	sp|P25476|VPM_BPP2_Terminase,_endonuclease_subunit	VOG	9.6e-74	sp|P25476|VPM_BPP2_Terminase,_endonuclease_subunit	9.6e-74	-	-	-	-	-	-	-	-	-	-	Phage_small_terminase_subunit	6.5e-30	-	-	-	-
10N.286.45.F8_PE002	10N.286.45.F8_PE002_30	sp|P25475|VPL_BPP2_Head_completion/stabilization_protein	VOG	1.4e-34	sp|P25475|VPL_BPP2_Head_completion/stabilization_protein	1.4e-34	-	-	-	-	-	-	-	-	-	-	Phage_head_completion_protein_(GPL)	1.2e-05	-	-	-	-
10N.286.45.F8_PE002	10N.286.45.F8_PE002_31	sp|P36933|VPR_BPP2_Tail_completion_protein_R	VOG	7.4e-44	sp|P36933|VPR_BPP2_Tail_completion_protein_R	7.4e-44	-	-	-	-	-	-	-	-	-	-	P2_phage_tail_completion_protein_R_(GpR)	3.2e-16	-	-	-	-
10N.286.45.F8_PE002	10N.286.45.F8_PE002_32	sp|P36934|VPS_BPP2_Tail_completion_protein_S	VOG	8e-29	sp|P36934|VPS_BPP2_Tail_completion_protein_S	8e-29	-	-	-	-	-	-	-	-	-	-	-	-	-	-	-	-
10N.286.45.F8_PE002	10N.286.45.F8_PE002_33	sp|P51725|YO23_BPHC1_Putative_tail_sheath_protein	VOG	4.1e-179	sp|P51725|YO23_BPHC1_Putative_tail_sheath_protein	4.1e-179	-	-	-	-	-	-	-	-	-	-	Protein_of_unknown_function_(DUF2586)	2.7e-130	-	-	-	-
10N.286.45.F8_PE002	10N.286.45.F8_PE002_34	sp|P51726|YO24_BPHC1_Putative_tail_tube_protein	VOG	6.4e-76	sp|P51726|YO24_BPHC1_Putative_tail_tube_protein	6.4e-76	-	-	-	-	-	-	-	-	-	-	Bacteriophage_HP1,_Orf24	4.8e-52	-	-	-	-
10N.286.45.F8_PE002	10N.286.45.F8_PE002_35	sp|P41039|YBII_ECOLI_Uncharacterized_protein_YbiI	VOG	1.5e-15	sp|P41039|YBII_ECOLI_Uncharacterized_protein_YbiI	1.5e-15	-	-	-	-	-	-	-	-	-	-	-	-	Prokaryotic_dksA_C4-type_zinc_finger_profiles.	11.4937	Glucocorticoid_receptor-like_(DNA-binding_domain)	5.99e-05
10N.286.45.F8_PE002	10N.286.45.F8_PE002_36	Family_of_unknown_function_(DUF5675)	Pfam	9.8e-17	REFSEQ_hypothetical_protein	1.9e-32	-	-	-	-	-	-	-	-	-	-	Family_of_unknown_function_(DUF5675)	9.8e-17	-	-	-	-
10N.286.45.F8_PE002	10N.286.45.F8_PE002_37	Holin_of_3TMs,_for_gene-transfer_release	Pfam	2.3e-08	REFSEQ_hypothetical_protein	3.1e-34	-	-	-	-	-	-	-	-	-	-	Holin_of_3TMs,_for_gene-transfer_release	2.3e-08	-	-	-	-
10N.286.45.F8_PE002	10N.286.45.F8_PE002_38	sp|Q05239|VG30_BPML5_Gene_30_protein	VOG	4.3e-11	sp|Q05239|VG30_BPML5_Gene_30_protein	4.3e-11	-	-	-	-	-	-	-	-	-	-	-	-	-	-	-	-
10N.286.45.F8_PE002	10N.286.45.F8_PE002_39	sp|P51730|YO26_BPHC1_Uncharacterized_11.3_kDa_protein_in_lys_3'region	VOG	1.5e-38	sp|P51730|YO26_BPHC1_Uncharacterized_11.3_kDa_protein_in_lys_3'region	1.5e-38	-	-	-	-	-	-	-	-	-	-	Phage_tail_assembly_chaperone	3.4e-13	-	-	-	-
10N.286.45.F8_PE002	10N.286.45.F8_PE002_40	sp|P51731|TMP_BPHC1_Probable_tape_measure_protein	VOG	5.8e-57	sp|P51731|TMP_BPHC1_Probable_tape_measure_protein	5.8e-57	-	-	-	-	-	-	-	-	phage_tail_tape_measure_protein	3.4e-19	Phage-related_minor_tail_protein	6.1e-26	-	-	-	-
10N.286.45.F8_PE002	10N.286.45.F8_PE002_41	sp|P51732|YO28_BPHC1_Uncharacterized_12.7_kDa_protein_in_lys_3'region	VOG	4.9e-50	sp|P51732|YO28_BPHC1_Uncharacterized_12.7_kDa_protein_in_lys_3'region	4.9e-50	-	-	-	-	-	-	Uncharacterized_12.7_kDa_protein_in_lys_3'region;_AltName:_Full	53.465	-	-	Protein_of_unknown_function_(DUF2590)	1.2e-31	-	-	-	-
10N.286.45.F8_PE002	10N.286.45.F8_PE002_42	sp|P51767|BPJ_BPP2_Baseplate_protein_J	VOG	3.3e-63	sp|P51767|BPJ_BPP2_Baseplate_protein_J	3.3e-63	-	-	-	-	-	-	-	-	-	-	Baseplate_J-like_protein	2.9e-26	-	-	-	-
10N.286.45.F8_PE002	10N.286.45.F8_PE002_43	sp|P51734|TAIL1_BPHC1_Putative_tail_protein_gp30	VOG	1.1e-69	sp|P51734|TAIL1_BPHC1_Putative_tail_protein_gp30	1.1e-69	-	-	-	-	-	-	-	-	-	-	-	-	-	-	-	-
10N.286.45.F8_PE002	10N.286.45.F8_PE002_44	sp|P51735|FIB31_BPHC1_Probable_tail_fiber_protein	VOG	4.7e-47	sp|P51735|FIB31_BPHC1_Probable_tail_fiber_protein	4.7e-47	-	-	-	-	-	-	-	-	-	-	Phage_tail-collar_fibre_protein	8.4e-19	-	-	-	-
10N.286.45.F8_PE002	10N.286.45.F8_PE002_45	hypothetical_protein	none	NA	-	-	-	-	-	-	-	-	-	-	-	-	-	-	-	-	-	-
10N.286.45.F8_PE002	10N.286.45.F8_PE002_46	hypothetical_protein	none	NA	REFSEQ_hypothetical_protein	2.1e-21	-	-	-	-	-	-	-	-	-	-	-	-	-	-	-	-
10N.286.45.F8_PE002	10N.286.45.F8_PE002_47	sp|P51738|YO34_BPHC1_Uncharacterized_20.8_kDa_protein_in_lys_3'region	VOG	1.9e-64	sp|P51738|YO34_BPHC1_Uncharacterized_20.8_kDa_protein_in_lys_3'region	1.9e-64	-	-	-	-	-	-	-	-	-	-	-	-	-	-	-	-
10N.286.45.F8_PE002	10N.286.45.F8_PE002_48	sp|P51739|YO35_BPHC1_Uncharacterized_58.7_kDa_protein_in_lys_3'region	VOG	2.7e-104	sp|P51739|YO35_BPHC1_Uncharacterized_58.7_kDa_protein_in_lys_3'region	2.7e-104	-	-	-	-	-	-	-	-	-	-	-	-	-	-	-	-
10N.286.45.F8_PE002	10N.286.45.F8_PE002_49	sp|P51739|YO35_BPHC1_Uncharacterized_58.7_kDa_protein_in_lys_3'region	VOG	3.7e-85	sp|P51739|YO35_BPHC1_Uncharacterized_58.7_kDa_protein_in_lys_3'region	3.7e-85	-	-	-	-	-	-	-	-	-	-	-	-	-	-	gp5_N-terminal_domain-like	1.91e-10
10N.286.45.F8_PE002	10N.286.45.F8_PE002_50	hypothetical_protein	none	NA	REFSEQ_hypothetical_protein	1.4e-32	-	-	-	-	-	-	-	-	-	-	-	-	-	-	-	-
10N.286.45.F8_PE002	10N.286.45.F8_PE002_51	hypothetical_protein	none	NA	REFSEQ_hypothetical_protein	4.4e-06	-	-	-	-	-	-	-	-	-	-	-	-	-	-	-	-
10N.286.45.F8_PE002	10N.286.45.F8_PE002_52	hypothetical_protein	none	NA	REFSEQ_hypothetical_protein	6.8e-05	-	-	-	-	-	-	-	-	-	-	-	-	-	-	-	-
10N.286.49.B11_PE001	10N.286.49.B11_PE001_1	sp|P46495|Y1572_HAEIN_Putative_integrase/recombinase_HI_1572	VOG	3.8e-57	sp|P46495|Y1572_HAEIN_Putative_integrase/recombinase_HI_1572	3.8e-57	-	-	-	-	-	-	-	-	-	-	Phage_integrase_family	7.3e-19	Tyrosine_recombinase_domain_profile.	26.9938	DNA_breaking-rejoining_enzymes	2.94e-42
10N.286.49.B11_PE001	10N.286.49.B11_PE001_2	hypothetical_protein	none	NA	-	-	-	-	-	-	-	-	-	-	-	-	-	-	-	-	-	-
10N.286.49.B11_PE001	10N.286.49.B11_PE001_3	hypothetical_protein	none	NA	-	-	-	-	-	-	-	-	-	-	-	-	-	-	-	-	-	-
10N.286.49.B11_PE001	10N.286.49.B11_PE001_4	hypothetical_protein	none	NA	REFSEQ_hypothetical_protein	4e-06	-	-	-	-	-	-	-	-	-	-	-	-	-	-	-	-
10N.286.49.B11_PE001	10N.286.49.B11_PE001_5	hypothetical_protein	none	NA	-	-	-	-	-	-	-	-	-	-	-	-	-	-	-	-	-	-
10N.286.49.B11_PE001	10N.286.49.B11_PE001_6	hypothetical_protein	none	NA	REFSEQ_hypothetical_protein	7.3e-05	-	-	-	-	-	-	-	-	-	-	-	-	-	-	-	-
10N.286.49.B11_PE001	10N.286.49.B11_PE001_7	sp|P03726|EXLYS_BPT7_Peptidoglycan_transglycosylase_gp16	VOG	1.5e-20	sp|P03726|EXLYS_BPT7_Peptidoglycan_transglycosylase_gp16	1.5e-20	-	-	-	-	-	-	-	-	-	-	-	-	-	-	-	-
10N.286.49.B11_PE001	10N.286.49.B11_PE001_8	hypothetical_protein	none	NA	REFSEQ_hypothetical_protein	3.7e-05	-	-	-	-	-	-	-	-	-	-	-	-	-	-	-	-
10N.286.49.B11_PE001	10N.286.49.B11_PE001_9	hypothetical_protein	none	NA	-	-	-	-	-	-	-	-	-	-	-	-	-	-	-	-	-	-
10N.286.49.B11_PE001	10N.286.49.B11_PE001_10	hypothetical_protein	none	NA	REFSEQ_hypothetical_protein	1.6e-05	-	-	-	-	-	-	-	-	-	-	-	-	-	-	-	-
10N.286.49.B11_PE001	10N.286.49.B11_PE001_11	hypothetical_protein	none	NA	REFSEQ_hypothetical_protein	5.2e-06	-	-	-	-	-	-	-	-	-	-	-	-	-	-	-	-
10N.286.49.B11_PE001	10N.286.49.B11_PE001_12	hypothetical_protein	none	NA	-	-	-	-	-	-	-	-	-	-	-	-	-	-	-	-	-	-
10N.286.49.B11_PE001	10N.286.49.B11_PE001_13	hypothetical_protein	none	NA	-	-	-	-	-	-	-	-	-	-	-	-	-	-	-	-	-	-
10N.286.49.B11_PE001	10N.286.49.B11_PE001_14	hypothetical_protein	none	NA	REFSEQ_hypothetical_protein	4.3e-06	-	-	-	-	-	-	-	-	-	-	-	-	-	-	-	-
10N.286.49.B11_PE001	10N.286.49.B11_PE001_15	sp|P15794|CAPSD_BPPM2_Major_capsid_protein_P2	VOG	7.7e-13	sp|P15794|CAPSD_BPPM2_Major_capsid_protein_P2	7.7e-13	-	-	-	-	-	-	-	-	-	-	Viral_coat_protein_P2_N-terminal_domain	4.1e-42	-	-	-	-
10N.286.49.B11_PE001	10N.286.49.B11_PE001_16	sp|Q9XJR8|EXLYS_BPPM2_Peptidoglycan_hydrolase_P7	VOG	3.3e-06	sp|Q9XJR8|EXLYS_BPPM2_Peptidoglycan_hydrolase_P7	3.3e-06	-	-	-	-	-	-	-	-	-	-	-	-	-	-	-	-
10N.286.49.B11_PE001	10N.286.49.B11_PE001_17	P-loop_containing_nucleoside_triphosphate_hydrolases	interpro_SUPERFAMILY	3.53e-10	-	-	-	-	-	-	-	-	-	-	-	-	-	-	-	-	P-loop_containing_nucleoside_triphosphate_hydrolases	3.53e-10
10N.286.49.B11_PE001	10N.286.49.B11_PE001_18	hypothetical_protein	none	NA	-	-	-	-	-	-	-	-	-	-	-	-	-	-	-	-	-	-
10N.286.49.B11_PE001	10N.286.49.B11_PE001_19	hypothetical_protein	none	NA	REFSEQ_hypothetical_protein	1.9e-07	-	-	-	-	-	-	-	-	-	-	-	-	-	-	-	-
10N.286.49.B11_PE001	10N.286.49.B11_PE001_20	hypothetical_protein	none	NA	REFSEQ_hypothetical_protein	3.8e-05	-	-	-	-	-	-	-	-	-	-	-	-	-	-	-	-
10N.286.49.B11_PE001	10N.286.49.B11_PE001_21	sp|Q06419|VPA_BPP2_Replication_gene_A_protein	VOG	9e-145	sp|Q06419|VPA_BPP2_Replication_gene_A_protein	9e-145	-	-	-	-	-	-	-	-	-	-	Bacteriophage_replication_gene_A_protein_(GPA)	6.3e-70	-	-	-	-
10N.286.49.B11_PE001	10N.286.49.B11_PE001_22	hypothetical_protein	none	NA	-	-	-	-	-	-	-	-	-	-	-	-	-	-	-	-	-	-
10N.286.49.B11_PE001	10N.286.49.B11_PE001_23	hypothetical_protein	none	NA	-	-	-	-	-	-	-	-	-	-	-	-	-	-	-	-	-	-
10N.286.49.B11_PE001	10N.286.49.B11_PE001_24	REFSEQ_excisionase	VOG	6.8e-34	REFSEQ_excisionase	6.8e-34	-	-	-	-	-	-	-	-	-	-	Pyocin_activator_protein_PrtN	3.5e-15	-	-	-	-
10N.286.49.B11_PE001	10N.286.49.B11_PE001_25	LexA/Signal_peptidase	interpro_SUPERFAMILY	2.49e-25	sp|Q38441|YOR5_BPSPP_Uncharacterized_10.3_kDa_protein_in_GP2-GP6_intergenic_region	1.2e-09	-	-	-	-	-	-	-	-	-	-	Bacteriophage_CI_repressor_helix-turn-helix_domain	0.0051	-	-	LexA/Signal_peptidase	2.49e-25
10N.286.49.B11_PE001	10N.286.49.B11_PE001_26	REFSEQ_helicase_DnaB	VOG	9.6e-06	REFSEQ_helicase_DnaB	9.6e-06	-	-	-	-	-	-	-	-	-	-	-	-	-	-	-	-
10N.286.49.B11_PE002	10N.286.49.B11_PE002_1	sp|P16942|T629_SHISO_Transposase_for_insertion_sequence_element_IS629	VOG	8.6e-09	sp|P16942|T629_SHISO_Transposase_for_insertion_sequence_element_IS629	8.6e-09	-	-	-	-	-	-	Putative_transposase_y4bF_[Sinorhizobium_fredii_NGR234]	50.165	ISNCY_family_transposase	2.3e-121	-	-	Integrase_catalytic_domain_profile.	15.0196	Homeodomain-like	4.12e-08
10N.286.49.B11_PE002	10N.286.49.B11_PE002_2	REFSEQ_putative_transcription_regulator	VOG	4.8e-49	REFSEQ_putative_transcription_regulator	4.8e-49	-	-	-	-	-	-	-	-	-	-	-	-	-	-	-	-
10N.286.49.B11_PE002	10N.286.49.B11_PE002_3	P-loop_containing_nucleoside_triphosphate_hydrolases	interpro_SUPERFAMILY	2.33e-05	REFSEQ_hypothetical_protein	5.7e-06	-	-	-	-	-	-	-	-	-	-	-	-	-	-	P-loop_containing_nucleoside_triphosphate_hydrolases	2.33e-05
10N.286.49.B11_PE002	10N.286.49.B11_PE002_4	hypothetical_protein	none	NA	REFSEQ_hypothetical_protein	2.7e-06	-	-	-	-	-	-	-	-	-	-	-	-	-	-	-	-
10N.286.49.B11_PE002	10N.286.49.B11_PE002_5	Protein_of_unknown_function_(DUF2726)	Pfam	6.8e-15	-	-	-	-	-	-	-	-	-	-	-	-	Protein_of_unknown_function_(DUF2726)	6.8e-15	-	-	-	-
10N.286.49.B11_PE002	10N.286.49.B11_PE002_6	sp|O80300|G4P_BPIF1_Virion_export_protein	VOG	1.8e-108	sp|O80300|G4P_BPIF1_Virion_export_protein	1.8e-108	-	-	-	-	-	-	-	-	-	-	Bacterial_type_II_and_III_secretion_system_protein	3.4e-36	-	-	-	-
10N.286.49.B11_PE002	10N.286.49.B11_PE002_7	sp|P03655|G1P_BPFD_Gene_1_protein	VOG	7e-150	sp|P03655|G1P_BPFD_Gene_1_protein	7e-150	-	-	-	-	-	-	-	-	-	-	Zonular_occludens_toxin_(Zot)	1.8e-31	-	-	P-loop_containing_nucleoside_triphosphate_hydrolases	1.65e-08
10N.286.49.B11_PE002	10N.286.49.B11_PE002_8	sp|O80298|G6P_BPIF1_Head_virion_protein_G6P	VOG	2.7e-28	sp|O80298|G6P_BPIF1_Head_virion_protein_G6P	2.7e-28	-	-	-	-	-	-	-	-	-	-	Family_of_unknown_function_(DUF5455)	3.6e-09	-	-	-	-
10N.286.49.B11_PE002	10N.286.49.B11_PE002_9	hypothetical_protein	none	NA	REFSEQ_hypothetical_protein	7e-36	-	-	-	-	-	-	-	-	-	-	-	-	-	-	-	-
10N.286.49.B11_PE002	10N.286.49.B11_PE002_10	sp|P03619|CAPSD_BPIF1_Capsid_protein_G8P	VOG	1.1e-17	sp|P03619|CAPSD_BPIF1_Capsid_protein_G8P	1.1e-17	-	-	-	-	-	-	-	-	-	-	Phage_major_coat_protein,_Gp8	1.4e-14	-	-	Inovirus_(filamentous_phage)_major_coat_protein	5.49e-13
10N.286.49.B11_PE002	10N.286.49.B11_PE002_11	hypothetical_protein	none	NA	REFSEQ_hypothetical_protein	1.9e-37	-	-	-	-	-	-	-	-	-	-	-	-	-	-	-	-
10N.286.49.B11_PE002	10N.286.49.B11_PE002_12	sp|Q06419|VPA_BPP2_Replication_gene_A_protein	VOG	5.8e-164	sp|Q06419|VPA_BPP2_Replication_gene_A_protein	5.8e-164	-	-	-	-	-	-	-	-	-	-	Bacteriophage_replication_gene_A_protein_(GPA)	8.2e-85	-	-	-	-
10N.286.49.B11_PE002	10N.286.49.B11_PE002_13	hypothetical_protein	none	NA	REFSEQ_hypothetical_protein	5.9e-05	-	-	-	-	-	-	-	-	-	-	-	-	-	-	-	-
10N.286.49.B11_PE002	10N.286.49.B11_PE002_14	REFSEQ_DNA_primase	VOG	5.9e-08	REFSEQ_DNA_primase	5.9e-08	-	-	-	-	-	-	-	-	-	-	-	-	-	-	-	-
10N.286.49.B11_PE002	10N.286.49.B11_PE002_15	hypothetical_protein	none	NA	REFSEQ_hypothetical_protein	1.2e-41	-	-	-	-	-	-	-	-	-	-	Phage_related_protein	2.2e-16	-	-	-	-
10N.286.49.B11_PE003	10N.286.49.B11_PE003_1	hypothetical_protein	none	NA	-	-	-	-	-	-	-	-	-	-	-	-	-	-	-	-	-	-
10N.286.49.B11_PE003	10N.286.49.B11_PE003_2	OMPA-like	interpro_SUPERFAMILY	2.07e-07	-	-	-	-	-	-	-	-	-	-	-	-	-	-	-	-	OMPA-like	2.07e-07
10N.286.49.B11_PE003	10N.286.49.B11_PE003_3	Homeodomain-like	interpro_SUPERFAMILY	1.25e-07	-	-	-	-	-	-	-	-	-	-	-	-	-	-	-	-	Homeodomain-like	1.25e-07
10N.286.49.B11_PE003	10N.286.49.B11_PE003_4	lambda_repressor-like_DNA-binding_domains	interpro_SUPERFAMILY	2.52e-05	REFSEQ_hypothetical_protein	1.5e-17	-	-	-	-	-	-	-	-	-	-	-	-	-	-	lambda_repressor-like_DNA-binding_domains	2.52e-05
10N.286.49.B11_PE003	10N.286.49.B11_PE003_5	hypothetical_protein	none	NA	-	-	-	-	-	-	-	-	-	-	-	-	-	-	-	-	-	-
10N.286.49.B11_PE003	10N.286.49.B11_PE003_6	hypothetical_protein	none	NA	-	-	-	-	-	-	-	-	-	-	-	-	-	-	-	-	-	-
10N.286.49.B11_PE003	10N.286.49.B11_PE003_7	sp|P39251|Y16Q_BPT4_Uncharacterized_7.5_kDa_protein_in_denB-rIIB_intergenic_region	VOG	1.5e-17	sp|P39251|Y16Q_BPT4_Uncharacterized_7.5_kDa_protein_in_denB-rIIB_intergenic_region	1.5e-17	-	-	-	-	-	-	-	-	-	-	crAss001_48_related_protein	1.9e-09	-	-	-	-
10N.286.49.B11_PE003	10N.286.49.B11_PE003_8	REFSEQ_coil_containing_protein	VOG	4.7e-160	REFSEQ_coil_containing_protein	4.7e-160	-	-	-	-	-	-	-	-	-	-	-	-	-	-	-	-
10N.286.49.B11_PE003	10N.286.49.B11_PE003_9	hypothetical_protein	none	NA	REFSEQ_hypothetical_protein	8.7e-05	-	-	-	-	-	-	-	-	-	-	-	-	-	-	-	-
10N.286.49.B11_PE003	10N.286.49.B11_PE003_10	sp|P20198|A45_SSV1_Uncharacterized_protein_A-45	VOG	3.7e-05	sp|P20198|A45_SSV1_Uncharacterized_protein_A-45	3.7e-05	-	-	-	-	-	-	-	-	-	-	-	-	-	-	-	-
10N.286.49.B11_PE003	10N.286.49.B11_PE003_11	hypothetical_protein	none	NA	-	-	-	-	-	-	-	-	-	-	-	-	-	-	-	-	-	-
10N.286.49.B11_PE003	10N.286.49.B11_PE003_12	P-loop_containing_nucleoside_triphosphate_hydrolases	interpro_SUPERFAMILY	5.7e-10	REFSEQ_hypothetical_protein	4.9e-05	-	-	-	-	-	-	-	-	-	-	-	-	-	-	P-loop_containing_nucleoside_triphosphate_hydrolases	5.7e-10
10N.286.49.B11_PE003	10N.286.49.B11_PE003_13	sp|P15794|CAPSD_BPPM2_Major_capsid_protein_P2	VOG	3.1e-16	sp|P15794|CAPSD_BPPM2_Major_capsid_protein_P2	3.1e-16	-	-	-	-	-	-	-	-	-	-	Viral_coat_protein_P2_N-terminal_domain	3.5e-45	-	-	-	-
10N.286.49.B11_PE003	10N.286.49.B11_PE003_14	REFSEQ_TMhelix_containing_protein	VOG	7.7e-05	REFSEQ_TMhelix_containing_protein	7.7e-05	-	-	-	-	-	-	-	-	-	-	-	-	-	-	-	-
10N.286.49.B11_PE003	10N.286.49.B11_PE003_15	REFSEQ_virion_structural_protein	VOG	1.6e-05	REFSEQ_virion_structural_protein	1.6e-05	-	-	-	-	-	-	-	-	-	-	-	-	-	-	-	-
10N.286.49.B11_PE003	10N.286.49.B11_PE003_16	hypothetical_protein	none	NA	-	-	-	-	-	-	-	-	-	-	-	-	-	-	-	-	-	-
10N.286.49.B11_PE003	10N.286.49.B11_PE003_17	sp|Q9XJR4|GPJ_BPPM2_Uncharacterized_protein_Gp-j	VOG	5.1e-05	sp|Q9XJR4|GPJ_BPPM2_Uncharacterized_protein_Gp-j	5.1e-05	-	-	-	-	-	-	-	-	-	-	-	-	-	-	-	-
10N.286.49.B11_PE003	10N.286.49.B11_PE003_18	hypothetical_protein	none	NA	-	-	-	-	-	-	-	-	-	-	-	-	-	-	-	-	-	-
10N.286.49.B11_PE003	10N.286.49.B11_PE003_19	hypothetical_protein	none	NA	REFSEQ_hypothetical_protein	4.3e-06	-	-	-	-	-	-	-	-	-	-	-	-	-	-	-	-
10N.286.49.B11_PE003	10N.286.49.B11_PE003_20	sp|P03726|EXLYS_BPT7_Peptidoglycan_transglycosylase_gp16	VOG	5.8e-17	sp|P03726|EXLYS_BPT7_Peptidoglycan_transglycosylase_gp16	5.8e-17	-	-	-	-	-	-	-	-	-	-	-	-	-	-	-	-
10N.286.49.B11_PE003	10N.286.49.B11_PE003_21	hypothetical_protein	none	NA	-	-	-	-	-	-	-	-	-	-	-	-	-	-	-	-	-	-
10N.286.49.B11_PE003	10N.286.49.B11_PE003_22	hypothetical_protein	none	NA	REFSEQ_hypothetical_protein	7.3e-05	-	-	-	-	-	-	-	-	-	-	-	-	-	-	-	-
10N.286.49.B11_PE003	10N.286.49.B11_PE003_23	NLR_like_bNACHT01__NLR_like_bNACHT01	defensefinder	3.1e-140	REFSEQ_DJR-fold_major_capsid_protein	3e-05	NLR_like_bNACHT01__NLR_like_bNACHT01	3.1e-140	NLR_like_bNACHT01__NLR_like_bNACHT01	3.1e-14	-	-	-	-	-	-	NACHT_domain	1.2e-06	NACHT-NTPase_domain_profile.	12.1139	P-loop_containing_nucleoside_triphosphate_hydrolases	8.2e-10
10N.286.49.B11_PE003	10N.286.49.B11_PE003_24	hypothetical_protein	none	NA	-	-	-	-	-	-	-	-	-	-	-	-	Phage_protein	8.7e-14	-	-	-	-
10N.286.49.E3_PE001	10N.286.49.E3_PE001_1	sp|P16942|T629_SHISO_Transposase_for_insertion_sequence_element_IS629	VOG	1.1e-08	sp|P16942|T629_SHISO_Transposase_for_insertion_sequence_element_IS629	1.1e-08	-	-	-	-	-	-	Putative_transposase_y4bF_[Sinorhizobium_fredii_NGR234]	50.165	ISNCY_family_transposase	7e-121	-	-	Integrase_catalytic_domain_profile.	14.795	Homeodomain-like	6.99e-08
10N.286.49.E3_PE001	10N.286.49.E3_PE001_2	REFSEQ_putative_transcription_regulator	VOG	1.4e-46	REFSEQ_putative_transcription_regulator	1.4e-46	-	-	-	-	-	-	-	-	-	-	-	-	-	-	-	-
10N.286.49.E3_PE001	10N.286.49.E3_PE001_3	sp|P22917|Y16D_BPT4_Uncharacterized_17.8_kDa_protein_in_arn-motA_intergenic_region	VOG	6.6e-05	sp|P22917|Y16D_BPT4_Uncharacterized_17.8_kDa_protein_in_arn-motA_intergenic_region	6.6e-05	-	-	-	-	-	-	-	-	-	-	-	-	-	-	-	-
10N.286.49.E3_PE001	10N.286.49.E3_PE001_4	Protein_of_unknown_function_(DUF2726)	Pfam	6.6e-14	REFSEQ_hypothetical_protein	8.5e-05	-	-	-	-	-	-	-	-	-	-	Protein_of_unknown_function_(DUF2726)	6.6e-14	-	-	-	-
10N.286.49.E3_PE001	10N.286.49.E3_PE001_5	sp|O80300|G4P_BPIF1_Virion_export_protein	VOG	3.4e-66	sp|O80300|G4P_BPIF1_Virion_export_protein	3.4e-66	-	-	-	-	-	-	-	-	-	-	Bacterial_type_II_and_III_secretion_system_protein	4.7e-37	-	-	-	-
10N.286.49.E3_PE001	10N.286.49.E3_PE001_6	sp|O80300|G4P_BPIF1_Virion_export_protein	VOG	1.6e-76	sp|O80300|G4P_BPIF1_Virion_export_protein	1.6e-76	-	-	-	-	-	-	-	-	-	-	Bacterial_type_II_and_III_secretion_system_protein	2.3e-08	-	-	-	-
10N.286.49.E3_PE001	10N.286.49.E3_PE001_7	sp|P03655|G1P_BPFD_Gene_1_protein	VOG	9.8e-151	sp|P03655|G1P_BPFD_Gene_1_protein	9.8e-151	-	-	-	-	-	-	Gene_1_protein;_AltName:_Full	50.139	-	-	Zonular_occludens_toxin_(Zot)	1.8e-31	-	-	P-loop_containing_nucleoside_triphosphate_hydrolases	1.6e-08
10N.286.49.E3_PE001	10N.286.49.E3_PE001_8	sp|O80298|G6P_BPIF1_Head_virion_protein_G6P	VOG	3.6e-27	sp|O80298|G6P_BPIF1_Head_virion_protein_G6P	3.6e-27	-	-	-	-	-	-	-	-	-	-	Family_of_unknown_function_(DUF5455)	1.2e-08	-	-	-	-
10N.286.49.E3_PE001	10N.286.49.E3_PE001_9	hypothetical_protein	none	NA	REFSEQ_hypothetical_protein	7.9e-37	-	-	-	-	-	-	-	-	-	-	-	-	-	-	-	-
10N.286.49.E3_PE001	10N.286.49.E3_PE001_10	sp|P03619|CAPSD_BPIF1_Capsid_protein_G8P	VOG	9.8e-18	sp|P03619|CAPSD_BPIF1_Capsid_protein_G8P	9.8e-18	-	-	-	-	-	-	-	-	-	-	Phage_major_coat_protein,_Gp8	4.1e-15	-	-	Inovirus_(filamentous_phage)_major_coat_protein	7.02e-13
10N.286.49.E3_PE001	10N.286.49.E3_PE001_11	REFSEQ_minor_coat_protein	VOG	2.4e-06	REFSEQ_minor_coat_protein	2.4e-06	-	-	-	-	-	-	-	-	-	-	-	-	-	-	-	-
10N.286.49.E3_PE001	10N.286.49.E3_PE001_12	hypothetical_protein	none	NA	REFSEQ_hypothetical_protein	3.3e-37	-	-	-	-	-	-	-	-	-	-	-	-	-	-	-	-
10N.286.49.E3_PE001	10N.286.49.E3_PE001_13	sp|Q06419|VPA_BPP2_Replication_gene_A_protein	VOG	4.6e-164	sp|Q06419|VPA_BPP2_Replication_gene_A_protein	4.6e-164	-	-	-	-	-	-	-	-	-	-	Bacteriophage_replication_gene_A_protein_(GPA)	5.9e-85	-	-	-	-
10N.286.49.E3_PE001	10N.286.49.E3_PE001_14	hypothetical_protein	none	NA	-	-	-	-	-	-	-	-	-	-	-	-	-	-	-	-	-	-
10N.286.49.E3_PE001	10N.286.49.E3_PE001_15	hypothetical_protein	none	NA	REFSEQ_hypothetical_protein	6.4e-42	-	-	-	-	-	-	-	-	-	-	Phage_related_protein	3.6e-16	-	-	-	-
10N.286.52.C10_PE001	10N.286.52.C10_PE001_1	sp|P16942|T629_SHISO_Transposase_for_insertion_sequence_element_IS629	VOG	1.4e-08	sp|P16942|T629_SHISO_Transposase_for_insertion_sequence_element_IS629	1.4e-08	-	-	-	-	-	-	Putative_transposase_y4bF_[Sinorhizobium_fredii_NGR234]	50.165	ISNCY_family_transposase	2.3e-121	-	-	Integrase_catalytic_domain_profile.	15.0196	Homeodomain-like	4.12e-08
10N.286.52.C10_PE001	10N.286.52.C10_PE001_2	sp|Q9XJS6|GPC_BPPM2_Uncharacterized_protein_Gp-c	VOG	1.5e-14	sp|Q9XJS6|GPC_BPPM2_Uncharacterized_protein_Gp-c	1.5e-14	-	-	-	-	-	-	-	-	-	-	-	-	-	-	-	-
10N.286.52.C10_PE001	10N.286.52.C10_PE001_3	hypothetical_protein	none	NA	-	-	-	-	-	-	-	-	-	-	-	-	-	-	-	-	-	-
10N.286.52.C10_PE001	10N.286.52.C10_PE001_4	sp|P21318|YR7D_ECOLX_Protein_ORFd_in_retron_Ec67	VOG	1.5e-22	sp|P21318|YR7D_ECOLX_Protein_ORFd_in_retron_Ec67	1.5e-22	-	-	-	-	-	-	-	-	-	-	Domain_of_unknown_function_(DUF3850)	2.3e-11	-	-	PUA_domain-like	3.38e-12
10N.286.52.C10_PE001	10N.286.52.C10_PE001_5	REFSEQ_DnaJ_domain_containing_protein	VOG	2.1e-05	REFSEQ_DnaJ_domain_containing_protein	2.1e-05	-	-	-	-	-	-	-	-	-	-	-	-	-	-	-	-
10N.286.52.C10_PE001	10N.286.52.C10_PE001_6	hypothetical_protein	none	NA	REFSEQ_hypothetical_protein	7e-06	-	-	-	-	-	-	-	-	-	-	-	-	-	-	-	-
10N.286.52.C10_PE001	10N.286.52.C10_PE001_7	REFSEQ_coil_containing_protein	VOG	1.4e-159	REFSEQ_coil_containing_protein	1.4e-159	-	-	-	-	-	-	-	-	-	-	-	-	-	-	-	-
10N.286.52.C10_PE001	10N.286.52.C10_PE001_8	hypothetical_protein	none	NA	REFSEQ_hypothetical_protein	8.7e-05	-	-	-	-	-	-	-	-	-	-	-	-	-	-	-	-
10N.286.52.C10_PE001	10N.286.52.C10_PE001_9	sp|P20198|A45_SSV1_Uncharacterized_protein_A-45	VOG	4.1e-05	sp|P20198|A45_SSV1_Uncharacterized_protein_A-45	4.1e-05	-	-	-	-	-	-	-	-	-	-	-	-	-	-	-	-
10N.286.52.C10_PE001	10N.286.52.C10_PE001_10	hypothetical_protein	none	NA	-	-	-	-	-	-	-	-	-	-	-	-	-	-	-	-	-	-
10N.286.52.C10_PE001	10N.286.52.C10_PE001_11	P-loop_containing_nucleoside_triphosphate_hydrolases	interpro_SUPERFAMILY	5.7e-10	REFSEQ_hypothetical_protein	4.9e-05	-	-	-	-	-	-	-	-	-	-	-	-	-	-	P-loop_containing_nucleoside_triphosphate_hydrolases	5.7e-10
10N.286.52.C10_PE001	10N.286.52.C10_PE001_12	sp|P15794|CAPSD_BPPM2_Major_capsid_protein_P2	VOG	3.1e-16	sp|P15794|CAPSD_BPPM2_Major_capsid_protein_P2	3.1e-16	-	-	-	-	-	-	-	-	-	-	Viral_coat_protein_P2_N-terminal_domain	3.5e-45	-	-	-	-
10N.286.52.C10_PE001	10N.286.52.C10_PE001_13	REFSEQ_TMhelix_containing_protein	VOG	4.3e-05	REFSEQ_TMhelix_containing_protein	4.3e-05	-	-	-	-	-	-	-	-	-	-	-	-	-	-	-	-
10N.286.52.C10_PE001	10N.286.52.C10_PE001_14	hypothetical_protein	none	NA	REFSEQ_hypothetical_protein	5.3e-05	-	-	-	-	-	-	-	-	-	-	-	-	-	-	-	-
10N.286.52.C10_PE001	10N.286.52.C10_PE001_15	hypothetical_protein	none	NA	-	-	-	-	-	-	-	-	-	-	-	-	-	-	-	-	-	-
10N.286.52.C10_PE001	10N.286.52.C10_PE001_16	sp|Q9XJR4|GPJ_BPPM2_Uncharacterized_protein_Gp-j	VOG	5.1e-05	sp|Q9XJR4|GPJ_BPPM2_Uncharacterized_protein_Gp-j	5.1e-05	-	-	-	-	-	-	-	-	-	-	-	-	-	-	-	-
10N.286.52.C10_PE001	10N.286.52.C10_PE001_17	hypothetical_protein	none	NA	-	-	-	-	-	-	-	-	-	-	-	-	-	-	-	-	-	-
10N.286.52.C10_PE001	10N.286.52.C10_PE001_18	hypothetical_protein	none	NA	REFSEQ_hypothetical_protein	5.9e-06	-	-	-	-	-	-	-	-	-	-	-	-	-	-	-	-
10N.286.52.C10_PE001	10N.286.52.C10_PE001_19	sp|P03726|EXLYS_BPT7_Peptidoglycan_transglycosylase_gp16	VOG	5e-17	sp|P03726|EXLYS_BPT7_Peptidoglycan_transglycosylase_gp16	5e-17	-	-	-	-	-	-	-	-	-	-	-	-	-	-	-	-
10N.286.52.C10_PE001	10N.286.52.C10_PE001_20	hypothetical_protein	none	NA	-	-	-	-	-	-	-	-	-	-	-	-	-	-	-	-	-	-
10N.286.52.C10_PE001	10N.286.52.C10_PE001_21	hypothetical_protein	none	NA	REFSEQ_hypothetical_protein	7.3e-05	-	-	-	-	-	-	-	-	-	-	-	-	-	-	-	-
10N.286.52.C10_PE001	10N.286.52.C10_PE001_22	hypothetical_protein	none	NA	REFSEQ_hypothetical_protein	4.3e-05	-	-	-	-	-	-	-	-	-	-	-	-	-	-	-	-
10N.286.52.C10_PE001	10N.286.52.C10_PE001_23	hypothetical_protein	none	NA	-	-	-	-	-	-	-	-	-	-	-	-	-	-	-	-	-	-
10N.286.52.C10_PE001	10N.286.52.C10_PE001_24	hypothetical_protein	none	NA	-	-	-	-	-	-	-	-	-	-	-	-	Phage_protein	4.4e-13	-	-	-	-
10N.286.52.C10_PE002	10N.286.52.C10_PE002_1	OMPA-like	interpro_SUPERFAMILY	4.19e-07	-	-	-	-	-	-	-	-	-	-	-	-	-	-	-	-	OMPA-like	4.19e-07
10N.286.52.C10_PE002	10N.286.52.C10_PE002_2	Homeodomain-like	interpro_SUPERFAMILY	1.25e-07	-	-	-	-	-	-	-	-	-	-	-	-	-	-	-	-	Homeodomain-like	1.25e-07
10N.286.52.C10_PE002	10N.286.52.C10_PE002_3	REFSEQ_putative_transcription_regulator	VOG	1.3e-38	REFSEQ_putative_transcription_regulator	1.3e-38	-	-	-	-	-	-	-	-	-	-	-	-	-	-	-	-
10N.286.52.C10_PE002	10N.286.52.C10_PE002_4	hypothetical_protein	none	NA	REFSEQ_hypothetical_protein	3.7e-06	-	-	-	-	-	-	-	-	-	-	-	-	-	-	-	-
10N.286.52.C10_PE002	10N.286.52.C10_PE002_5	REFSEQ_DUF4393_domain-containing_protein	VOG	5e-10	REFSEQ_DUF4393_domain-containing_protein	5e-10	-	-	-	-	-	-	-	-	-	-	Abortive_infection_alpha	8.1e-05	-	-	-	-
10N.286.52.C10_PE002	10N.286.52.C10_PE002_6	hypothetical_protein	none	NA	REFSEQ_hypothetical_protein	1.7e-05	-	-	-	-	-	-	-	-	-	-	-	-	-	-	-	-
10N.286.52.C10_PE002	10N.286.52.C10_PE002_7	sp|O55247|G1P_BPPHL_Gene_1_protein	VOG	2.6e-65	sp|O55247|G1P_BPPHL_Gene_1_protein	2.6e-65	-	-	-	-	-	-	-	-	-	-	Zonular_occludens_toxin_(Zot)	8.9e-37	-	-	-	-
10N.286.52.C10_PE002	10N.286.52.C10_PE002_8	sp|P38441|ACE_VIBCH_Accessory_cholera_enterotoxin	VOG	2e-29	sp|P38441|ACE_VIBCH_Accessory_cholera_enterotoxin	2e-29	-	-	-	-	-	-	-	-	-	-	-	-	-	-	-	-
10N.286.52.C10_PE002	10N.286.52.C10_PE002_9	REFSEQ_Collagen_triple_helix_repeat	VOG	7.4e-12	REFSEQ_Collagen_triple_helix_repeat	7.4e-12	-	-	-	-	-	-	-	-	-	-	-	-	-	-	-	-
10N.286.52.C10_PE002	10N.286.52.C10_PE002_10	REFSEQ_Vpf81	VOG	2.4e-14	REFSEQ_Vpf81	2.4e-14	-	-	-	-	-	-	-	-	-	-	-	-	-	-	-	-
10N.286.52.C10_PE002	10N.286.52.C10_PE002_11	hypothetical_protein	none	NA	REFSEQ_hypothetical_protein	3.4e-15	-	-	-	-	-	-	-	-	-	-	-	-	-	-	-	-
10N.286.52.C10_PE002	10N.286.52.C10_PE002_12	Protein_of_unknown_function_(DUF1293)	Pfam	4.2e-16	REFSEQ_hypothetical_protein	1.6e-45	-	-	-	-	-	-	-	-	-	-	Protein_of_unknown_function_(DUF1293)	4.2e-16	-	-	-	-
10N.286.52.C10_PE002	10N.286.52.C10_PE002_13	REFSEQ_DNA_replication_initiation_protein	VOG	7.9e-111	REFSEQ_DNA_replication_initiation_protein	7.9e-111	-	-	-	-	-	-	-	-	-	-	Replication_initiation_factor	1.2e-11	-	-	-	-
10N.286.52.C10_PE002	10N.286.52.C10_PE002_14	hypothetical_protein	none	NA	REFSEQ_hypothetical_protein	4.5e-32	-	-	-	-	-	-	-	-	-	-	-	-	-	-	-	-
10N.286.52.C10_PE002	10N.286.52.C10_PE002_15	DEDDh_I_II_III_IV_V_VI_1	defensefinder_incomplete	0.002	sp|P04536|EXOD_BPT4_Exodeoxyribonuclease	2.8e-20	-	-	DEDDh_I_II_III_IV_V_VI_1	0.002	-	-	-	-	-	-	Exonuclease	2.7e-08	-	-	Ribonuclease_H-like	6.17e-30
10N.286.52.C10_PE002	10N.286.52.C10_PE002_16	lambda_repressor-like_DNA-binding_domains	interpro_SUPERFAMILY	9.38e-05	REFSEQ_hypothetical_protein	2.9e-35	-	-	-	-	-	-	-	-	-	-	Phage_related_protein	6.1e-16	-	-	lambda_repressor-like_DNA-binding_domains	9.38e-05
10N.286.52.F6_PE001	10N.286.52.F6_PE001_1	hypothetical_protein	none	NA	-	-	-	-	Retron_IV__2TM	6.6	-	-	-	-	-	-	-	-	-	-	-	-
10N.286.52.F6_PE001	10N.286.52.F6_PE001_2	LexA/Signal_peptidase	interpro_SUPERFAMILY	9.81e-25	sp|Q38441|YOR5_BPSPP_Uncharacterized_10.3_kDa_protein_in_GP2-GP6_intergenic_region	1.3e-08	-	-	-	-	-	-	-	-	-	-	Bacteriophage_CI_repressor_helix-turn-helix_domain	0.0091	-	-	LexA/Signal_peptidase	9.81e-25
10N.286.52.F6_PE001	10N.286.52.F6_PE001_3	REFSEQ_excisionase	VOG	2.2e-34	REFSEQ_excisionase	2.2e-34	-	-	-	-	-	-	-	-	-	-	Pyocin_activator_protein_PrtN	3.5e-15	-	-	-	-
10N.286.52.F6_PE001	10N.286.52.F6_PE001_4	hypothetical_protein	none	NA	-	-	-	-	-	-	-	-	-	-	-	-	-	-	-	-	-	-
10N.286.52.F6_PE001	10N.286.52.F6_PE001_5	hypothetical_protein	none	NA	-	-	-	-	-	-	-	-	-	-	-	-	-	-	-	-	-	-
10N.286.52.F6_PE001	10N.286.52.F6_PE001_6	sp|Q06419|VPA_BPP2_Replication_gene_A_protein	VOG	2.2e-144	sp|Q06419|VPA_BPP2_Replication_gene_A_protein	2.2e-144	-	-	-	-	-	-	-	-	-	-	Bacteriophage_replication_gene_A_protein_(GPA)	6.6e-70	-	-	-	-
10N.286.52.F6_PE001	10N.286.52.F6_PE001_7	hypothetical_protein	none	NA	-	-	-	-	-	-	-	-	-	-	-	-	-	-	-	-	-	-
10N.286.52.F6_PE001	10N.286.52.F6_PE001_8	hypothetical_protein	none	NA	REFSEQ_hypothetical_protein	7.1e-06	-	-	-	-	-	-	-	-	-	-	-	-	-	-	-	-
10N.286.52.F6_PE001	10N.286.52.F6_PE001_9	sp|A0A7H0DND1|PG160_MONPV_DNA_packaging_protein_OPG160	VOG	2.5e-10	sp|A0A7H0DND1|PG160_MONPV_DNA_packaging_protein_OPG160	2.5e-10	-	-	-	-	-	-	-	-	-	-	-	-	-	-	P-loop_containing_nucleoside_triphosphate_hydrolases	2.76e-12
10N.286.52.F6_PE001	10N.286.52.F6_PE001_10	hypothetical_protein	none	NA	-	-	-	-	-	-	-	-	-	-	-	-	-	-	-	-	-	-
10N.286.52.F6_PE001	10N.286.52.F6_PE001_11	sp|P15794|CAPSD_BPPM2_Major_capsid_protein_P2	VOG	7.6e-19	sp|P15794|CAPSD_BPPM2_Major_capsid_protein_P2	7.6e-19	-	-	-	-	-	-	-	-	-	-	Viral_coat_protein_P2_N-terminal_domain	2e-41	-	-	-	-
10N.286.52.F6_PE001	10N.286.52.F6_PE001_12	REFSEQ_TMhelix_containing_protein	VOG	1.7e-05	REFSEQ_TMhelix_containing_protein	1.7e-05	-	-	-	-	-	-	-	-	-	-	-	-	-	-	-	-
10N.286.52.F6_PE001	10N.286.52.F6_PE001_13	hypothetical_protein	none	NA	REFSEQ_hypothetical_protein	2.2e-07	-	-	-	-	-	-	-	-	-	-	-	-	-	-	-	-
10N.286.52.F6_PE001	10N.286.52.F6_PE001_14	hypothetical_protein	none	NA	-	-	-	-	-	-	-	-	-	-	-	-	-	-	-	-	-	-
10N.286.52.F6_PE001	10N.286.52.F6_PE001_15	hypothetical_protein	none	NA	REFSEQ_hypothetical_protein	3.9e-05	-	-	-	-	-	-	-	-	-	-	-	-	-	-	-	-
10N.286.52.F6_PE001	10N.286.52.F6_PE001_16	sp|Q9XJR4|GPJ_BPPM2_Uncharacterized_protein_Gp-j	VOG	5.1e-13	sp|Q9XJR4|GPJ_BPPM2_Uncharacterized_protein_Gp-j	5.1e-13	-	-	-	-	-	-	-	-	-	-	-	-	-	-	-	-
10N.286.52.F6_PE001	10N.286.52.F6_PE001_17	hypothetical_protein	none	NA	-	-	-	-	-	-	-	-	-	-	-	-	-	-	-	-	-	-
10N.286.52.F6_PE001	10N.286.52.F6_PE001_18	hypothetical_protein	none	NA	-	-	-	-	-	-	-	-	-	-	-	-	-	-	-	-	-	-
10N.286.52.F6_PE001	10N.286.52.F6_PE001_19	hypothetical_protein	none	NA	-	-	-	-	-	-	-	-	-	-	-	-	-	-	-	-	-	-
10N.286.52.F6_PE001	10N.286.52.F6_PE001_20	REFSEQ_tail_fiber_protein	VOG	1.3e-17	REFSEQ_tail_fiber_protein	1.3e-17	-	-	-	-	-	-	-	-	-	-	Phage_tail_assembly_chaperone_protein	1.3e-09	-	-	-	-
10N.286.52.F6_PE001	10N.286.52.F6_PE001_21	REFSEQ_head_protein	VOG	4.4e-17	REFSEQ_head_protein	4.4e-17	-	-	-	-	-	-	-	-	-	-	-	-	-	-	-	-
10N.286.52.F6_PE001	10N.286.52.F6_PE001_22	hypothetical_protein	none	NA	REFSEQ_hypothetical_protein	5e-05	-	-	-	-	-	-	-	-	-	-	-	-	-	-	-	-
10N.286.52.F6_PE001	10N.286.52.F6_PE001_23	hypothetical_protein	none	NA	-	-	-	-	-	-	-	-	-	-	-	-	-	-	-	-	-	-
10N.286.52.F6_PE001	10N.286.52.F6_PE001_24	hypothetical_protein	none	NA	REFSEQ_hypothetical_protein	6.6e-06	-	-	-	-	-	-	-	-	-	-	-	-	-	-	-	-
10N.286.52.F6_PE001	10N.286.52.F6_PE001_25	PD-T4-5__PD-T4-5	defensefinder	6.8e-48	REFSEQ_abortive_infection_resistance_protein	1.6e-06	PD-T4-5__PD-T4-5	6.8e-48	PD-T4-5__PD-T4-5	0.00068	-	-	-	-	-	-	Abi-like_protein	0.00011	-	-	-	-
10N.286.52.F6_PE001	10N.286.52.F6_PE001_26	sp|P46495|Y1572_HAEIN_Putative_integrase/recombinase_HI_1572	VOG	1.5e-56	sp|P46495|Y1572_HAEIN_Putative_integrase/recombinase_HI_1572	1.5e-56	-	-	-	-	-	-	-	-	-	-	Phage_integrase_family	3.8e-18	Tyrosine_recombinase_domain_profile.	25.3542	DNA_breaking-rejoining_enzymes	9.12e-42
10N.286.52.F6_PE002A	10N.286.52.F6_PE002A_1	hypothetical_protein	none	NA	REFSEQ_hypothetical_protein	2.1e-11	-	-	-	-	-	-	-	-	-	-	-	-	-	-	-	-
10N.286.52.F6_PE002A	10N.286.52.F6_PE002A_2	sp|O55247|G1P_BPPHL_Gene_1_protein	VOG	7.3e-78	sp|O55247|G1P_BPPHL_Gene_1_protein	7.3e-78	-	-	-	-	-	-	-	-	-	-	Zonular_occludens_toxin_(Zot)	2.2e-29	-	-	P-loop_containing_nucleoside_triphosphate_hydrolases	1.31e-08
10N.286.52.F6_PE002A	10N.286.52.F6_PE002A_3	hypothetical_protein	none	NA	REFSEQ_hypothetical_protein	3.4e-34	-	-	-	-	-	-	-	-	-	-	Protein_of_unknown_function_(DUF2523)	0.09	-	-	-	-
10N.286.52.F6_PE002A	10N.286.52.F6_PE002A_4	hypothetical_protein	none	NA	REFSEQ_hypothetical_protein	1.4e-70	-	-	-	-	-	-	-	-	-	-	-	-	-	-	-	-
10N.286.52.F6_PE002A	10N.286.52.F6_PE002A_5	REFSEQ_putative_major_coat_protein	VOG	1.1e-21	REFSEQ_putative_major_coat_protein	1.1e-21	-	-	-	-	-	-	-	-	-	-	-	-	-	-	-	-
10N.286.52.F6_PE002A	10N.286.52.F6_PE002A_6	sp|P68671|COAT3_XANCP_Phi-Lf_prophage-derived_putative_minor_coat_protein	VOG	8.4e-29	sp|P68671|COAT3_XANCP_Phi-Lf_prophage-derived_putative_minor_coat_protein	8.4e-29	-	-	-	-	-	-	-	-	-	-	-	-	-	-	-	-
10N.286.52.F6_PE002A	10N.286.52.F6_PE002A_7	hypothetical_protein	none	NA	REFSEQ_hypothetical_protein	1.4e-05	-	-	-	-	-	-	-	-	-	-	-	-	-	-	-	-
10N.286.52.F6_PE002A	10N.286.52.F6_PE002A_8	REFSEQ_RstB_sensor_of_two_protein_system	VOG	1.5e-35	REFSEQ_RstB_sensor_of_two_protein_system	1.5e-35	-	-	-	-	-	-	-	-	-	-	CTX_phage_RstB_protein	2.2e-19	-	-	-	-
10N.286.52.F6_PE002A	10N.286.52.F6_PE002A_9	REFSEQ_DNA_replication_initiation_protein	VOG	3.7e-113	REFSEQ_DNA_replication_initiation_protein	3.7e-113	-	-	-	-	-	-	-	-	-	-	Replication_initiation_factor	1.2e-11	-	-	-	-
10N.286.52.F6_PE002A	10N.286.52.F6_PE002A_10	hypothetical_protein	none	NA	-	-	-	-	-	-	-	-	-	-	-	-	-	-	-	-	-	-
10N.286.52.F6_PE002B	10N.286.52.F6_PE002B_1	sp|O55247|G1P_BPPHL_Gene_1_protein	VOG	6.6e-78	sp|O55247|G1P_BPPHL_Gene_1_protein	6.6e-78	-	-	-	-	-	-	-	-	-	-	Zonular_occludens_toxin_(Zot)	2.2e-29	-	-	P-loop_containing_nucleoside_triphosphate_hydrolases	1.31e-08
10N.286.52.F6_PE002B	10N.286.52.F6_PE002B_2	hypothetical_protein	none	NA	REFSEQ_hypothetical_protein	3.1e-34	-	-	-	-	-	-	-	-	-	-	Protein_of_unknown_function_(DUF2523)	0.09	-	-	-	-
10N.286.52.F6_PE002B	10N.286.52.F6_PE002B_3	hypothetical_protein	none	NA	REFSEQ_hypothetical_protein	1.3e-70	-	-	-	-	-	-	-	-	-	-	-	-	-	-	-	-
10N.286.52.F6_PE002B	10N.286.52.F6_PE002B_4	REFSEQ_putative_major_coat_protein	VOG	9.5e-22	REFSEQ_putative_major_coat_protein	9.5e-22	-	-	-	-	-	-	-	-	-	-	-	-	-	-	-	-
10N.286.52.F6_PE002B	10N.286.52.F6_PE002B_5	sp|P68671|COAT3_XANCP_Phi-Lf_prophage-derived_putative_minor_coat_protein	VOG	7.5e-29	sp|P68671|COAT3_XANCP_Phi-Lf_prophage-derived_putative_minor_coat_protein	7.5e-29	-	-	-	-	-	-	-	-	-	-	-	-	-	-	-	-
10N.286.52.F6_PE002B	10N.286.52.F6_PE002B_6	hypothetical_protein	none	NA	REFSEQ_hypothetical_protein	1.2e-05	-	-	-	-	-	-	-	-	-	-	-	-	-	-	-	-
10N.286.52.F6_PE002B	10N.286.52.F6_PE002B_7	REFSEQ_RstB_sensor_of_two_protein_system	VOG	1.4e-35	REFSEQ_RstB_sensor_of_two_protein_system	1.4e-35	-	-	-	-	-	-	-	-	-	-	CTX_phage_RstB_protein	2.2e-19	-	-	-	-
10N.286.52.F6_PE002B	10N.286.52.F6_PE002B_8	REFSEQ_DNA_replication_initiation_protein	VOG	3.3e-113	REFSEQ_DNA_replication_initiation_protein	3.3e-113	-	-	-	-	-	-	-	-	-	-	Replication_initiation_factor	1.2e-11	-	-	-	-
10N.286.52.F6_PE002B	10N.286.52.F6_PE002B_9	hypothetical_protein	none	NA	-	-	-	-	-	-	-	-	-	-	-	-	-	-	-	-	-	-
10N.286.52.F6_PE003A	10N.286.52.F6_PE003A_1	hypothetical_protein	none	NA	REFSEQ_hypothetical_protein	2.1e-11	-	-	-	-	-	-	-	-	-	-	-	-	-	-	-	-
10N.286.52.F6_PE003A	10N.286.52.F6_PE003A_2	sp|O55247|G1P_BPPHL_Gene_1_protein	VOG	7.3e-78	sp|O55247|G1P_BPPHL_Gene_1_protein	7.3e-78	-	-	-	-	-	-	-	-	-	-	Zonular_occludens_toxin_(Zot)	2.2e-29	-	-	P-loop_containing_nucleoside_triphosphate_hydrolases	1.31e-08
10N.286.52.F6_PE003A	10N.286.52.F6_PE003A_3	hypothetical_protein	none	NA	REFSEQ_hypothetical_protein	3.4e-34	-	-	-	-	-	-	-	-	-	-	Protein_of_unknown_function_(DUF2523)	0.09	-	-	-	-
10N.286.52.F6_PE003A	10N.286.52.F6_PE003A_4	hypothetical_protein	none	NA	REFSEQ_hypothetical_protein	1.4e-70	-	-	-	-	-	-	-	-	-	-	-	-	-	-	-	-
10N.286.52.F6_PE003A	10N.286.52.F6_PE003A_5	REFSEQ_putative_major_coat_protein	VOG	1.1e-21	REFSEQ_putative_major_coat_protein	1.1e-21	-	-	-	-	-	-	-	-	-	-	-	-	-	-	-	-
10N.286.52.F6_PE003A	10N.286.52.F6_PE003A_6	sp|P68671|COAT3_XANCP_Phi-Lf_prophage-derived_putative_minor_coat_protein	VOG	8.4e-29	sp|P68671|COAT3_XANCP_Phi-Lf_prophage-derived_putative_minor_coat_protein	8.4e-29	-	-	-	-	-	-	-	-	-	-	-	-	-	-	-	-
10N.286.52.F6_PE003A	10N.286.52.F6_PE003A_7	hypothetical_protein	none	NA	REFSEQ_hypothetical_protein	1.4e-05	-	-	-	-	-	-	-	-	-	-	-	-	-	-	-	-
10N.286.52.F6_PE003A	10N.286.52.F6_PE003A_8	REFSEQ_RstB_sensor_of_two_protein_system	VOG	1.5e-35	REFSEQ_RstB_sensor_of_two_protein_system	1.5e-35	-	-	-	-	-	-	-	-	-	-	CTX_phage_RstB_protein	2.2e-19	-	-	-	-
10N.286.52.F6_PE003A	10N.286.52.F6_PE003A_9	REFSEQ_DNA_replication_initiation_protein	VOG	3.7e-113	REFSEQ_DNA_replication_initiation_protein	3.7e-113	-	-	-	-	-	-	-	-	-	-	Replication_initiation_factor	1.2e-11	-	-	-	-
10N.286.52.F6_PE003A	10N.286.52.F6_PE003A_10	hypothetical_protein	none	NA	-	-	-	-	-	-	-	-	-	-	-	-	-	-	-	-	-	-
10N.286.52.F6_PE003B	10N.286.52.F6_PE003B_1	sp|O55247|G1P_BPPHL_Gene_1_protein	VOG	8.1e-78	sp|O55247|G1P_BPPHL_Gene_1_protein	8.1e-78	-	-	-	-	-	-	-	-	-	-	Zonular_occludens_toxin_(Zot)	2.2e-29	-	-	P-loop_containing_nucleoside_triphosphate_hydrolases	1.31e-08
10N.286.52.F6_PE003B	10N.286.52.F6_PE003B_2	hypothetical_protein	none	NA	REFSEQ_hypothetical_protein	3.8e-34	-	-	-	-	-	-	-	-	-	-	Protein_of_unknown_function_(DUF2523)	0.09	-	-	-	-
10N.286.52.F6_PE003B	10N.286.52.F6_PE003B_3	hypothetical_protein	none	NA	REFSEQ_hypothetical_protein	1.6e-70	-	-	-	-	-	-	-	-	-	-	-	-	-	-	-	-
10N.286.52.F6_PE003B	10N.286.52.F6_PE003B_4	REFSEQ_putative_major_coat_protein	VOG	1.2e-21	REFSEQ_putative_major_coat_protein	1.2e-21	-	-	-	-	-	-	-	-	-	-	-	-	-	-	-	-
10N.286.52.F6_PE003B	10N.286.52.F6_PE003B_5	sp|P68671|COAT3_XANCP_Phi-Lf_prophage-derived_putative_minor_coat_protein	VOG	9.2e-29	sp|P68671|COAT3_XANCP_Phi-Lf_prophage-derived_putative_minor_coat_protein	9.2e-29	-	-	-	-	-	-	-	-	-	-	-	-	-	-	-	-
10N.286.52.F6_PE003B	10N.286.52.F6_PE003B_6	hypothetical_protein	none	NA	REFSEQ_hypothetical_protein	1.5e-05	-	-	-	-	-	-	-	-	-	-	-	-	-	-	-	-
10N.286.52.F6_PE003B	10N.286.52.F6_PE003B_7	REFSEQ_RstB_sensor_of_two_protein_system	VOG	1.7e-35	REFSEQ_RstB_sensor_of_two_protein_system	1.7e-35	-	-	-	-	-	-	-	-	-	-	CTX_phage_RstB_protein	2.2e-19	-	-	-	-
10N.286.52.F6_PE003B	10N.286.52.F6_PE003B_8	REFSEQ_DNA_replication_initiation_protein	VOG	4.1e-113	REFSEQ_DNA_replication_initiation_protein	4.1e-113	-	-	-	-	-	-	-	-	-	-	Replication_initiation_factor	1.2e-11	-	-	-	-
10N.286.52.F6_PE003B	10N.286.52.F6_PE003B_9	hypothetical_protein	none	NA	-	-	-	-	-	-	-	-	-	-	-	-	-	-	-	-	-	-
10N.286.52.F6_PE003B	10N.286.52.F6_PE003B_10	Homeodomain-like	interpro_SUPERFAMILY	1.25e-07	-	-	-	-	-	-	-	-	-	-	-	-	-	-	-	-	Homeodomain-like	1.25e-07
10N.286.52.F6_PE003B	10N.286.52.F6_PE003B_11	OMPA-like	interpro_SUPERFAMILY	2.22e-07	-	-	-	-	-	-	-	-	-	-	-	-	-	-	-	-	OMPA-like	2.22e-07
10N.286.54.C7_PE001	10N.286.54.C7_PE001_1	sp|P46495|Y1572_HAEIN_Putative_integrase/recombinase_HI_1572	VOG	1e-56	sp|P46495|Y1572_HAEIN_Putative_integrase/recombinase_HI_1572	1e-56	-	-	-	-	-	-	-	-	-	-	Phage_integrase_family	1e-18	Tyrosine_recombinase_domain_profile.	25.7015	DNA_breaking-rejoining_enzymes	3.53e-42
10N.286.54.C7_PE001	10N.286.54.C7_PE001_2	hypothetical_protein	none	NA	REFSEQ_hypothetical_protein	3.8e-05	-	-	-	-	-	-	-	-	-	-	-	-	-	-	-	-
10N.286.54.C7_PE001	10N.286.54.C7_PE001_3	hypothetical_protein	none	NA	-	-	-	-	-	-	-	-	-	-	-	-	-	-	-	-	-	-
10N.286.54.C7_PE001	10N.286.54.C7_PE001_4	hypothetical_protein	none	NA	-	-	-	-	-	-	-	-	-	-	-	-	-	-	-	-	-	-
10N.286.54.C7_PE001	10N.286.54.C7_PE001_5	hypothetical_protein	none	NA	-	-	-	-	-	-	-	-	-	-	-	-	-	-	-	-	-	-
10N.286.54.C7_PE001	10N.286.54.C7_PE001_6	hypothetical_protein	none	NA	REFSEQ_hypothetical_protein	5.2e-05	-	-	-	-	-	-	-	-	-	-	-	-	-	-	-	-
10N.286.54.C7_PE001	10N.286.54.C7_PE001_7	REFSEQ_head_protein	VOG	4.6e-17	REFSEQ_head_protein	4.6e-17	-	-	-	-	-	-	-	-	-	-	-	-	-	-	-	-
10N.286.54.C7_PE001	10N.286.54.C7_PE001_8	REFSEQ_tail_fiber_protein	VOG	2.9e-13	REFSEQ_tail_fiber_protein	2.9e-13	-	-	-	-	-	-	-	-	-	-	Phage_tail_assembly_chaperone_protein	3.6e-08	-	-	-	-
10N.286.54.C7_PE001	10N.286.54.C7_PE001_9	hypothetical_protein	none	NA	-	-	-	-	-	-	-	-	-	-	-	-	-	-	-	-	-	-
10N.286.54.C7_PE001	10N.286.54.C7_PE001_10	hypothetical_protein	none	NA	-	-	-	-	-	-	-	-	-	-	-	-	-	-	-	-	-	-
10N.286.54.C7_PE001	10N.286.54.C7_PE001_11	hypothetical_protein	none	NA	-	-	-	-	-	-	-	-	-	-	-	-	-	-	-	-	-	-
10N.286.54.C7_PE001	10N.286.54.C7_PE001_12	sp|Q9XJR4|GPJ_BPPM2_Uncharacterized_protein_Gp-j	VOG	7.5e-12	sp|Q9XJR4|GPJ_BPPM2_Uncharacterized_protein_Gp-j	7.5e-12	-	-	-	-	-	-	-	-	-	-	-	-	-	-	-	-
10N.286.54.C7_PE001	10N.286.54.C7_PE001_13	hypothetical_protein	none	NA	REFSEQ_hypothetical_protein	2.5e-05	-	-	-	-	-	-	-	-	-	-	-	-	-	-	-	-
10N.286.54.C7_PE001	10N.286.54.C7_PE001_14	hypothetical_protein	none	NA	-	-	-	-	-	-	-	-	-	-	-	-	-	-	-	-	-	-
10N.286.54.C7_PE001	10N.286.54.C7_PE001_15	hypothetical_protein	none	NA	REFSEQ_hypothetical_protein	1.8e-07	-	-	-	-	-	-	-	-	-	-	-	-	-	-	-	-
10N.286.54.C7_PE001	10N.286.54.C7_PE001_16	REFSEQ_TMhelix_containing_protein	VOG	8.3e-06	REFSEQ_TMhelix_containing_protein	8.3e-06	-	-	-	-	-	-	-	-	-	-	-	-	-	-	-	-
10N.286.54.C7_PE001	10N.286.54.C7_PE001_17	sp|P15794|CAPSD_BPPM2_Major_capsid_protein_P2	VOG	7.4e-19	sp|P15794|CAPSD_BPPM2_Major_capsid_protein_P2	7.4e-19	-	-	-	-	-	-	-	-	-	-	Viral_coat_protein_P2_N-terminal_domain	2.9e-41	-	-	-	-
10N.286.54.C7_PE001	10N.286.54.C7_PE001_18	hypothetical_protein	none	NA	-	-	-	-	-	-	-	-	-	-	-	-	-	-	-	-	-	-
10N.286.54.C7_PE001	10N.286.54.C7_PE001_19	sp|A0A7H0DND1|PG160_MONPV_DNA_packaging_protein_OPG160	VOG	4.5e-10	sp|A0A7H0DND1|PG160_MONPV_DNA_packaging_protein_OPG160	4.5e-10	-	-	-	-	-	-	-	-	-	-	-	-	-	-	P-loop_containing_nucleoside_triphosphate_hydrolases	2.19e-12
10N.286.54.C7_PE001	10N.286.54.C7_PE001_20	hypothetical_protein	none	NA	REFSEQ_hypothetical_protein	7.4e-06	-	-	-	-	-	-	-	-	-	-	-	-	-	-	-	-
10N.286.54.C7_PE001	10N.286.54.C7_PE001_21	REFSEQ_internal_virion_protein	VOG	7.2e-05	REFSEQ_internal_virion_protein	7.2e-05	-	-	-	-	-	-	-	-	-	-	-	-	-	-	-	-
10N.286.54.C7_PE001	10N.286.54.C7_PE001_22	sp|Q06419|VPA_BPP2_Replication_gene_A_protein	VOG	1.4e-144	sp|Q06419|VPA_BPP2_Replication_gene_A_protein	1.4e-144	-	-	-	-	-	-	-	-	-	-	Bacteriophage_replication_gene_A_protein_(GPA)	6.6e-70	-	-	-	-
10N.286.54.C7_PE001	10N.286.54.C7_PE001_23	hypothetical_protein	none	NA	-	-	-	-	-	-	-	-	-	-	-	-	-	-	-	-	-	-
10N.286.54.C7_PE001	10N.286.54.C7_PE001_24	hypothetical_protein	none	NA	-	-	-	-	-	-	-	-	-	-	-	-	-	-	-	-	-	-
10N.286.54.C7_PE001	10N.286.54.C7_PE001_25	REFSEQ_excisionase	VOG	1.5e-35	REFSEQ_excisionase	1.5e-35	-	-	-	-	-	-	-	-	-	-	Pyocin_activator_protein_PrtN	5.2e-16	-	-	-	-
10N.286.54.C7_PE001	10N.286.54.C7_PE001_26	LexA/Signal_peptidase	interpro_SUPERFAMILY	5.36e-25	sp|Q38441|YOR5_BPSPP_Uncharacterized_10.3_kDa_protein_in_GP2-GP6_intergenic_region	1e-09	-	-	-	-	-	-	-	-	-	-	Bacteriophage_CI_repressor_helix-turn-helix_domain	0.15	-	-	LexA/Signal_peptidase	5.36e-25
10N.286.54.C7_PE001	10N.286.54.C7_PE001_27	hypothetical_protein	none	NA	-	-	-	-	-	-	-	-	-	-	-	-	-	-	-	-	-	-
10N.286.54.E4_PE001	10N.286.54.E4_PE001_1	Family_of_unknown_function_(DUF6236)	Pfam	7.1e-26	REFSEQ_hypothetical_protein	1e-05	-	-	-	-	-	-	-	-	-	-	Family_of_unknown_function_(DUF6236)	7.1e-26	-	-	-	-
10N.286.54.E4_PE001	10N.286.54.E4_PE001_2	REFSEQ_HNH_endonuclease	VOG	4.6e-07	REFSEQ_HNH_endonuclease	4.6e-07	-	-	-	-	-	-	-	-	-	-	-	-	-	-	-	-
10N.286.54.E4_PE001	10N.286.54.E4_PE001_3	hypothetical_protein	none	NA	REFSEQ_hypothetical_protein	1.2e-35	-	-	-	-	-	-	-	-	-	-	-	-	-	-	-	-
10N.286.54.E4_PE001	10N.286.54.E4_PE001_4	sp|P51739|YO35_BPHC1_Uncharacterized_58.7_kDa_protein_in_lys_3'region	VOG	5.4e-86	sp|P51739|YO35_BPHC1_Uncharacterized_58.7_kDa_protein_in_lys_3'region	5.4e-86	-	-	-	-	-	-	-	-	-	-	-	-	-	-	gp5_N-terminal_domain-like	2.38e-10
10N.286.54.E4_PE001	10N.286.54.E4_PE001_5	sp|P51739|YO35_BPHC1_Uncharacterized_58.7_kDa_protein_in_lys_3'region	VOG	6.5e-105	sp|P51739|YO35_BPHC1_Uncharacterized_58.7_kDa_protein_in_lys_3'region	6.5e-105	-	-	-	-	-	-	-	-	-	-	-	-	-	-	-	-
10N.286.54.E4_PE001	10N.286.54.E4_PE001_6	sp|P51738|YO34_BPHC1_Uncharacterized_20.8_kDa_protein_in_lys_3'region	VOG	2.3e-77	sp|P51738|YO34_BPHC1_Uncharacterized_20.8_kDa_protein_in_lys_3'region	2.3e-77	-	-	-	-	-	-	-	-	-	-	-	-	-	-	-	-
10N.286.54.E4_PE001	10N.286.54.E4_PE001_7	REFSEQ_tail_fiber_protein	VOG	4.4e-55	REFSEQ_tail_fiber_protein	4.4e-55	-	-	-	-	-	-	-	-	-	-	Phage_tail-collar_fibre_protein	2.8e-12	-	-	-	-
10N.286.54.E4_PE001	10N.286.54.E4_PE001_8	sp|P51734|TAIL1_BPHC1_Putative_tail_protein_gp30	VOG	3.2e-86	sp|P51734|TAIL1_BPHC1_Putative_tail_protein_gp30	3.2e-86	-	-	-	-	-	-	-	-	-	-	Phage_tail_protein_(Tail_P2_I)	0.63	-	-	-	-
10N.286.54.E4_PE001	10N.286.54.E4_PE001_9	sp|P51767|BPJ_BPP2_Baseplate_protein_J	VOG	2.3e-72	sp|P51767|BPJ_BPP2_Baseplate_protein_J	2.3e-72	-	-	-	-	-	-	-	-	-	-	Baseplate_J-like_protein	2.1e-27	-	-	-	-
10N.286.54.E4_PE001	10N.286.54.E4_PE001_10	sp|P51732|YO28_BPHC1_Uncharacterized_12.7_kDa_protein_in_lys_3'region	VOG	1e-52	sp|P51732|YO28_BPHC1_Uncharacterized_12.7_kDa_protein_in_lys_3'region	1e-52	-	-	-	-	-	-	Uncharacterized_12.7_kDa_protein_in_lys_3'region;_AltName:_Full	52.577	-	-	Protein_of_unknown_function_(DUF2590)	1.5e-32	-	-	-	-
10N.286.54.E4_PE001	10N.286.54.E4_PE001_11	sp|P51731|TMP_BPHC1_Probable_tape_measure_protein	VOG	2.6e-61	sp|P51731|TMP_BPHC1_Probable_tape_measure_protein	2.6e-61	-	-	-	-	-	-	-	-	phage_tail_tape_measure_protein	3.6e-19	Phage-related_minor_tail_protein	3.6e-26	-	-	-	-
10N.286.54.E4_PE001	10N.286.54.E4_PE001_12	Family_of_unknown_function_(DUF6890)	Pfam	4.1e-19	REFSEQ_hypothetical_protein	5.7e-30	-	-	-	-	-	-	-	-	-	-	Family_of_unknown_function_(DUF6890)	4.1e-19	-	-	-	-
10N.286.54.E4_PE001	10N.286.54.E4_PE001_13	sp|P51730|YO26_BPHC1_Uncharacterized_11.3_kDa_protein_in_lys_3'region	VOG	4.8e-38	sp|P51730|YO26_BPHC1_Uncharacterized_11.3_kDa_protein_in_lys_3'region	4.8e-38	-	-	-	-	-	-	-	-	-	-	Phage_tail_assembly_chaperone	5.9e-13	-	-	-	-
10N.286.54.E4_PE001	10N.286.54.E4_PE001_14	REFSEQ_lipoprotein	VOG	1.5e-10	REFSEQ_lipoprotein	1.5e-10	-	-	-	-	-	-	-	-	-	-	-	-	-	-	-	-
10N.286.54.E4_PE001	10N.286.54.E4_PE001_15	hypothetical_protein	none	NA	REFSEQ_hypothetical_protein	6.9e-49	-	-	-	-	-	-	-	-	-	-	-	-	-	-	-	-
10N.286.54.E4_PE001	10N.286.54.E4_PE001_16	Family_of_unknown_function_(DUF5675)	Pfam	1.6e-18	REFSEQ_hypothetical_protein	4e-33	-	-	-	-	-	-	-	-	-	-	Family_of_unknown_function_(DUF5675)	1.6e-18	-	-	-	-
10N.286.54.E4_PE001	10N.286.54.E4_PE001_17	sp|P41039|YBII_ECOLI_Uncharacterized_protein_YbiI	VOG	4.3e-17	sp|P41039|YBII_ECOLI_Uncharacterized_protein_YbiI	4.3e-17	-	-	-	-	-	-	-	-	phage/conjugal_plasmid_C-4_type_zinc_finger_protein,_TraR_family	4.6e-13	Prokaryotic_dksA/traR_C4-type_zinc_finger	0.0011	Prokaryotic_dksA_C4-type_zinc_finger_profiles.	13.4954	Glucocorticoid_receptor-like_(DNA-binding_domain)	4.85e-06
10N.286.54.E4_PE001	10N.286.54.E4_PE001_18	sp|P51726|YO24_BPHC1_Putative_tail_tube_protein	VOG	3.3e-76	sp|P51726|YO24_BPHC1_Putative_tail_tube_protein	3.3e-76	-	-	-	-	-	-	-	-	-	-	Bacteriophage_HP1,_Orf24	3.1e-51	-	-	-	-
10N.286.54.E4_PE001	10N.286.54.E4_PE001_19	sp|P51725|YO23_BPHC1_Putative_tail_sheath_protein	VOG	1.5e-182	sp|P51725|YO23_BPHC1_Putative_tail_sheath_protein	1.5e-182	-	-	-	-	-	-	-	-	-	-	Protein_of_unknown_function_(DUF2586)	0	-	-	-	-
10N.286.54.E4_PE001	10N.286.54.E4_PE001_20	sp|P36934|VPS_BPP2_Tail_completion_protein_S	VOG	2e-30	sp|P36934|VPS_BPP2_Tail_completion_protein_S	2e-30	-	-	-	-	-	-	-	-	-	-	-	-	-	-	-	-
10N.286.54.E4_PE001	10N.286.54.E4_PE001_21	sp|P36933|VPR_BPP2_Tail_completion_protein_R	VOG	7.7e-43	sp|P36933|VPR_BPP2_Tail_completion_protein_R	7.7e-43	-	-	-	-	-	-	-	-	-	-	P2_phage_tail_completion_protein_R_(GpR)	1.4e-15	-	-	-	-
10N.286.54.E4_PE001	10N.286.54.E4_PE001_22	sp|P25475|VPL_BPP2_Head_completion/stabilization_protein	VOG	2.9e-37	sp|P25475|VPL_BPP2_Head_completion/stabilization_protein	2.9e-37	-	-	-	-	-	-	-	-	-	-	Phage_head_completion_protein_(GPL)	1.8e-05	-	-	-	-
10N.286.54.E4_PE001	10N.286.54.E4_PE001_23	sp|P25476|VPM_BPP2_Terminase,_endonuclease_subunit	VOG	8.3e-85	sp|P25476|VPM_BPP2_Terminase,_endonuclease_subunit	8.3e-85	-	-	-	-	-	-	-	-	-	-	Phage_small_terminase_subunit	1.8e-30	-	-	-	-
10N.286.54.E4_PE001	10N.286.54.E4_PE001_24	sp|P25477|CAPSD_BPP2_Capsid_proteins	VOG	1.1e-110	sp|P25477|CAPSD_BPP2_Capsid_proteins	1.1e-110	-	-	-	-	-	-	-	-	phage_major_capsid_protein,_P2_family	7e-92	Phage_major_capsid_protein,_P2_family	1.4e-82	-	-	-	-
10N.286.54.E4_PE001	10N.286.54.E4_PE001_25	sp|P25478|SCAF_BPP2_Capsid_assembly_scaffolding_protein	VOG	2.3e-78	sp|P25478|SCAF_BPP2_Capsid_assembly_scaffolding_protein	2.3e-78	-	-	-	-	-	-	-	-	-	-	Phage_capsid_scaffolding_protein_(GPO)_serine_peptidase	5.6e-42	-	-	-	-
10N.286.54.E4_PE001	10N.286.54.E4_PE001_26	sp|P25479|VPP_BPP2_Terminase,_ATPase_subunit	VOG	1.7e-246	sp|P25479|VPP_BPP2_Terminase,_ATPase_subunit	1.7e-246	-	-	-	-	-	-	-	-	-	-	Putative_ATPase_subunit_of_terminase_(gpP-like)	5.2e-05	-	-	-	-
10N.286.54.E4_PE001	10N.286.54.E4_PE001_27	sp|Q6QGD5|PORTL_BPT5_Portal_protein	VOG	4.3e-59	sp|Q6QGD5|PORTL_BPT5_Portal_protein	4.3e-59	-	-	-	-	-	-	-	-	phage_portal_protein	2.7e-63	Phage_portal_protein	2e-09	-	-	-	-
10N.286.54.E4_PE001	10N.286.54.E4_PE001_28	sp|P08711|VPB_BP186_Late_control_gene_B_protein	VOG	2.1e-31	sp|P08711|VPB_BP186_Late_control_gene_B_protein	2.1e-31	-	-	-	-	-	-	-	-	-	-	Ogr/Delta-like_zinc_finger	6.9e-14	-	-	-	-
10N.286.54.E4_PE001	10N.286.54.E4_PE001_29	hypothetical_protein	none	NA	REFSEQ_hypothetical_protein	1.8e-19	-	-	-	-	-	-	-	-	-	-	-	-	-	-	-	-
10N.286.54.E4_PE001	10N.286.54.E4_PE001_30	hypothetical_protein	none	NA	-	-	-	-	-	-	-	-	-	-	-	-	-	-	-	-	-	-
10N.286.54.E4_PE001	10N.286.54.E4_PE001_31	hypothetical_protein	none	NA	-	-	-	-	-	-	-	-	-	-	-	-	-	-	-	-	-	-
10N.286.54.E4_PE001	10N.286.54.E4_PE001_32	sp|Q06419|VPA_BPP2_Replication_gene_A_protein	VOG	4.1e-249	sp|Q06419|VPA_BPP2_Replication_gene_A_protein	4.1e-249	-	-	-	-	-	-	-	-	-	-	Bacteriophage_replication_gene_A_protein_(GPA)	2.1e-92	-	-	-	-
10N.286.54.E4_PE001	10N.286.54.E4_PE001_33	REFSEQ_transcriptional_regulator,_D5-like	VOG	1.7e-09	REFSEQ_transcriptional_regulator,_D5-like	1.7e-09	-	-	-	-	-	-	-	-	-	-	-	-	-	-	-	-
10N.286.54.E4_PE001	10N.286.54.E4_PE001_34	hypothetical_protein	none	NA	REFSEQ_hypothetical_protein	6.9e-14	-	-	-	-	-	-	-	-	-	-	-	-	-	-	-	-
10N.286.54.E4_PE001	10N.286.54.E4_PE001_35	hypothetical_protein	none	NA	REFSEQ_hypothetical_protein	2.3e-43	-	-	-	-	-	-	-	-	-	-	-	-	-	-	-	-
10N.286.54.E4_PE001	10N.286.54.E4_PE001_36	hypothetical_protein	none	NA	REFSEQ_hypothetical_protein	9.2e-64	-	-	-	-	-	-	-	-	-	-	-	-	-	-	-	-
10N.286.54.E4_PE001	10N.286.54.E4_PE001_37	hypothetical_protein	none	NA	REFSEQ_hypothetical_protein	4.7e-28	-	-	-	-	-	-	-	-	-	-	-	-	-	-	-	-
10N.286.54.E4_PE001	10N.286.54.E4_PE001_38	hypothetical_protein	none	NA	REFSEQ_hypothetical_protein	5.1e-40	-	-	-	-	-	-	-	-	-	-	-	-	-	-	-	-
10N.286.54.E4_PE001	10N.286.54.E4_PE001_39	sp|P21316|YR7B_ECOLX_Protein_ORFb_in_retron_Ec67	VOG	1.2e-51	sp|P21316|YR7B_ECOLX_Protein_ORFb_in_retron_Ec67	1.2e-51	-	-	-	-	-	-	-	-	-	-	Phage_regulatory_protein_CII_(CP76)	8.7e-37	-	-	-	-
10N.286.54.E4_PE001	10N.286.54.E4_PE001_40	sp|P21681|VAPL_BP186_Protein_apl	VOG	2.5e-24	sp|P21681|VAPL_BP186_Protein_apl	2.5e-24	-	-	-	-	-	-	-	-	-	-	-	-	-	-	-	-
10N.286.54.E4_PE001	10N.286.54.E4_PE001_41	Bacteriophage_CI_repressor_C-terminal_domain	Pfam	1.5e-05	-	-	-	-	-	-	-	-	-	-	-	-	Bacteriophage_CI_repressor_C-terminal_domain	1.5e-05	-	-	-	-
10N.286.54.E4_PE001	10N.286.54.E4_PE001_42	hypothetical_protein	none	NA	-	-	-	-	-	-	-	-	-	-	-	-	-	-	-	-	-	-
10N.286.54.E4_PE001	10N.286.54.E4_PE001_43	hypothetical_protein	none	NA	-	-	-	-	-	-	-	-	-	-	-	-	-	-	-	-	-	-
10N.286.54.E4_PE001	10N.286.54.E4_PE001_44	hypothetical_protein	none	NA	-	-	-	-	-	-	-	-	-	-	-	-	-	-	-	-	-	-
10N.286.54.E4_PE001	10N.286.54.E4_PE001_45	sp|P06723|VINT_BP186_Integrase	VOG	9.4e-110	sp|P06723|VINT_BP186_Integrase	9.4e-110	-	-	-	-	-	-	-	-	-	-	Phage_integrase_family	5.6e-13	Tyrosine_recombinase_domain_profile.	28.1811	DNA_breaking-rejoining_enzymes	6.47e-37
10N.286.54.E4_PE002	10N.286.54.E4_PE002_1	sp|P16942|T629_SHISO_Transposase_for_insertion_sequence_element_IS629	VOG	8.7e-06	sp|P16942|T629_SHISO_Transposase_for_insertion_sequence_element_IS629	8.7e-06	-	-	-	-	-	-	Putative_transposase_y4bF_[Sinorhizobium_fredii_NGR234]	61.429	-	-	-	-	Integrase_catalytic_domain_profile.	11.8423	Ribonuclease_H-like	1.19e-11
10N.286.54.E4_PE002	10N.286.54.E4_PE002_2	Homeodomain-like	interpro_SUPERFAMILY	8.78e-09	-	-	-	-	-	-	-	-	-	-	-	-	-	-	-	-	Homeodomain-like	8.78e-09
10N.286.54.E4_PE002	10N.286.54.E4_PE002_3	REFSEQ_putative_transcription_regulator	VOG	2.9e-51	REFSEQ_putative_transcription_regulator	2.9e-51	-	-	-	-	-	-	-	-	-	-	-	-	-	-	-	-
10N.286.54.E4_PE002	10N.286.54.E4_PE002_4	hypothetical_protein	none	NA	-	-	-	-	-	-	-	-	-	-	-	-	-	-	-	-	-	-
10N.286.54.E4_PE002	10N.286.54.E4_PE002_5	REFSEQ_endonuclease	VOG	2.7e-05	REFSEQ_endonuclease	2.7e-05	-	-	-	-	-	-	-	-	-	-	-	-	-	-	-	-
10N.286.54.E4_PE002	10N.286.54.E4_PE002_6	sp|O55247|G1P_BPPHL_Gene_1_protein	VOG	4.9e-82	sp|O55247|G1P_BPPHL_Gene_1_protein	4.9e-82	-	-	-	-	-	-	-	-	-	-	Zonular_occludens_toxin_(Zot)	5.5e-32	-	-	-	-
10N.286.54.E4_PE002	10N.286.54.E4_PE002_7	sp|P38441|ACE_VIBCH_Accessory_cholera_enterotoxin	VOG	1.3e-30	sp|P38441|ACE_VIBCH_Accessory_cholera_enterotoxin	1.3e-30	-	-	-	-	-	-	-	-	-	-	-	-	-	-	-	-
10N.286.54.E4_PE002	10N.286.54.E4_PE002_8	hypothetical_protein	none	NA	REFSEQ_hypothetical_protein	2.7e-25	-	-	-	-	-	-	-	-	-	-	-	-	-	-	-	-
10N.286.54.E4_PE002	10N.286.54.E4_PE002_9	hypothetical_protein	none	NA	REFSEQ_hypothetical_protein	6.8e-06	-	-	-	-	-	-	-	-	-	-	-	-	-	-	-	-
10N.286.54.E4_PE002	10N.286.54.E4_PE002_10	REFSEQ_Vpf81	VOG	2.4e-20	REFSEQ_Vpf81	2.4e-20	-	-	-	-	-	-	-	-	-	-	-	-	-	-	-	-
10N.286.54.E4_PE002	10N.286.54.E4_PE002_11	hypothetical_protein	none	NA	REFSEQ_hypothetical_protein	3.5e-20	-	-	-	-	-	-	-	-	-	-	-	-	-	-	-	-
10N.286.54.E4_PE002	10N.286.54.E4_PE002_12	hypothetical_protein	none	NA	REFSEQ_hypothetical_protein	1e-05	-	-	-	-	-	-	-	-	-	-	-	-	-	-	-	-
10N.286.54.E4_PE002	10N.286.54.E4_PE002_13	Protein_of_unknown_function_(DUF1293)	Pfam	2e-16	REFSEQ_hypothetical_protein	8.4e-46	-	-	-	-	-	-	-	-	-	-	Protein_of_unknown_function_(DUF1293)	2e-16	-	-	-	-
10N.286.54.E4_PE002	10N.286.54.E4_PE002_14	REFSEQ_DNA_replication_initiation_protein	VOG	5.3e-111	REFSEQ_DNA_replication_initiation_protein	5.3e-111	-	-	-	-	-	-	-	-	-	-	Replication_initiation_factor	1.2e-11	-	-	-	-
10N.286.54.E4_PE002	10N.286.54.E4_PE002_15	hypothetical_protein	none	NA	REFSEQ_hypothetical_protein	1.5e-32	-	-	-	-	-	-	-	-	-	-	-	-	-	-	-	-
10N.286.54.E4_PE002	10N.286.54.E4_PE002_16	hypothetical_protein	none	NA	REFSEQ_hypothetical_protein	4.7e-06	-	-	-	-	-	-	-	-	-	-	-	-	-	-	-	-
10N.286.54.E4_PE002	10N.286.54.E4_PE002_17	lambda_repressor-like_DNA-binding_domains	interpro_SUPERFAMILY	3.05e-05	REFSEQ_hypothetical_protein	6.1e-37	-	-	-	-	-	-	-	-	-	-	Phage_related_protein	4.1e-16	Cro/C1-type_HTH_domain_profile.	9.64417	lambda_repressor-like_DNA-binding_domains	3.05e-05
10N.286.54.E5_PE001	10N.286.54.E5_PE001_1	sp|P16942|T629_SHISO_Transposase_for_insertion_sequence_element_IS629	VOG	1.1e-07	sp|P16942|T629_SHISO_Transposase_for_insertion_sequence_element_IS629	1.1e-07	-	-	-	-	-	-	-	-	ISNCY_family_transposase	7.5e-119	-	-	Integrase_catalytic_domain_profile.	14.7308	Homeodomain-like	4.12e-08
10N.286.54.E5_PE001	10N.286.54.E5_PE001_2	REFSEQ_putative_transcription_regulator	VOG	4.5e-38	REFSEQ_putative_transcription_regulator	4.5e-38	-	-	-	-	-	-	-	-	-	-	-	-	-	-	-	-
10N.286.54.E5_PE001	10N.286.54.E5_PE001_3	DNase_I-like	interpro_SUPERFAMILY	8.78e-19	-	-	-	-	-	-	-	-	-	-	-	-	Endonuclease/Exonuclease/phosphatase_family	3.3e-07	-	-	DNase_I-like	8.78e-19
10N.286.54.E5_PE001	10N.286.54.E5_PE001_4	hypothetical_protein	none	NA	REFSEQ_hypothetical_protein	4.1e-05	-	-	-	-	-	-	-	-	-	-	-	-	-	-	-	-
10N.286.54.E5_PE001	10N.286.54.E5_PE001_5	hypothetical_protein	none	NA	REFSEQ_hypothetical_protein	9e-06	-	-	-	-	-	-	-	-	-	-	-	-	-	-	-	-
10N.286.54.E5_PE001	10N.286.54.E5_PE001_6	sp|O55247|G1P_BPPHL_Gene_1_protein	VOG	4.8e-65	sp|O55247|G1P_BPPHL_Gene_1_protein	4.8e-65	-	-	-	-	-	-	-	-	-	-	Zonular_occludens_toxin_(Zot)	1.3e-36	-	-	-	-
10N.286.54.E5_PE001	10N.286.54.E5_PE001_7	sp|P38441|ACE_VIBCH_Accessory_cholera_enterotoxin	VOG	2.4e-29	sp|P38441|ACE_VIBCH_Accessory_cholera_enterotoxin	2.4e-29	-	-	-	-	-	-	-	-	-	-	-	-	-	-	-	-
10N.286.54.E5_PE001	10N.286.54.E5_PE001_8	sp|P03661|G3P_BPFD_Attachment_protein_G3P	VOG	3.9e-09	sp|P03661|G3P_BPFD_Attachment_protein_G3P	3.9e-09	-	-	-	-	-	-	-	-	-	-	-	-	-	-	-	-
10N.286.54.E5_PE001	10N.286.54.E5_PE001_9	REFSEQ_Vpf81	VOG	1.1e-14	REFSEQ_Vpf81	1.1e-14	-	-	-	-	-	-	-	-	-	-	-	-	-	-	-	-
10N.286.54.E5_PE001	10N.286.54.E5_PE001_10	hypothetical_protein	none	NA	REFSEQ_hypothetical_protein	3.4e-15	-	-	-	-	-	-	-	-	-	-	-	-	-	-	-	-
10N.286.54.E5_PE001	10N.286.54.E5_PE001_11	Protein_of_unknown_function_(DUF1293)	Pfam	1.3e-15	REFSEQ_hypothetical_protein	6.1e-45	-	-	-	-	-	-	-	-	-	-	Protein_of_unknown_function_(DUF1293)	1.3e-15	-	-	-	-
10N.286.54.E5_PE001	10N.286.54.E5_PE001_12	REFSEQ_DNA_replication_initiation_protein	VOG	3.2e-111	REFSEQ_DNA_replication_initiation_protein	3.2e-111	-	-	-	-	-	-	-	-	-	-	Replication_initiation_factor	1.2e-11	-	-	-	-
10N.286.54.E5_PE001	10N.286.54.E5_PE001_13	hypothetical_protein	none	NA	REFSEQ_hypothetical_protein	4.1e-31	-	-	-	-	-	-	-	-	-	-	-	-	-	-	-	-
10N.286.54.E5_PE001	10N.286.54.E5_PE001_14	hypothetical_protein	none	NA	REFSEQ_hypothetical_protein	5.1e-06	-	-	-	-	-	-	-	-	-	-	-	-	-	-	-	-
10N.286.54.E5_PE001	10N.286.54.E5_PE001_15	REFSEQ_DNA_primase	VOG	2.1e-10	REFSEQ_DNA_primase	2.1e-10	-	-	-	-	-	-	-	-	-	-	-	-	-	-	-	-
10N.286.54.E5_PE001	10N.286.54.E5_PE001_16	lambda_repressor-like_DNA-binding_domains	interpro_SUPERFAMILY	3.05e-05	REFSEQ_hypothetical_protein	2e-37	-	-	-	-	-	-	-	-	-	-	Phage_related_protein	2.3e-17	Cro/C1-type_HTH_domain_profile.	9.64417	lambda_repressor-like_DNA-binding_domains	3.05e-05
10N.286.54.E5_PE002	10N.286.54.E5_PE002_1	sp|P22877|INTR_SACER_Integrase	VOG	1.2e-36	sp|P22877|INTR_SACER_Integrase	1.2e-36	-	-	-	-	-	-	-	-	-	-	Arm_DNA-binding_domain	2e-10	Tyrosine_recombinase_domain_profile.	14.8707	DNA_breaking-rejoining_enzymes	2.56e-35
10N.286.54.E5_PE002	10N.286.54.E5_PE002_2	Helicase_HerA,_central_domain	Pfam	1.2e-06	-	-	-	-	-	-	-	-	-	-	-	-	Helicase_HerA,_central_domain	1.2e-06	-	-	P-loop_containing_nucleoside_triphosphate_hydrolases	4.41e-05
10N.286.54.E5_PE002	10N.286.54.E5_PE002_3	P-loop_containing_nucleoside_triphosphate_hydrolases	interpro_SUPERFAMILY	5.84e-15	REFSEQ_hypothetical_protein	6.3e-07	-	-	-	-	-	-	-	-	-	-	-	-	-	-	P-loop_containing_nucleoside_triphosphate_hydrolases	5.84e-15
10N.286.54.E5_PE002	10N.286.54.E5_PE002_4	hypothetical_protein	none	NA	REFSEQ_hypothetical_protein	1.9e-05	-	-	-	-	-	-	-	-	-	-	-	-	-	-	-	-
10N.286.54.E5_PE002	10N.286.54.E5_PE002_5	RM_Type_II__Type_II_MTases	defensefinder_incomplete	0.038	sp|P12427|DMA_BPT2_DNA_adenine_methylase	4.8e-41	-	-	RM_Type_II__Type_II_MTases	0.038	-	-	-	-	-	-	D12_class_N6_adenine-specific_DNA_methyltransferase	1.6e-11	-	-	S-adenosyl-L-methionine-dependent_methyltransferases	4.1e-45
10N.286.54.E5_PE002	10N.286.54.E5_PE002_6	sp|O22001|VXIS_BPMD2_Excisionase	VOG	5.8e-08	sp|O22001|VXIS_BPMD2_Excisionase	5.8e-08	-	-	-	-	-	-	-	-	-	-	-	-	-	-	-	-
10N.286.54.E5_PE002	10N.286.54.E5_PE002_7	hypothetical_protein	none	NA	-	-	-	-	-	-	-	-	-	-	-	-	-	-	-	-	-	-
10N.286.54.E5_PE002	10N.286.54.E5_PE002_8	REFSEQ_transcriptional_regulator	VOG	2.9e-22	REFSEQ_transcriptional_regulator	2.9e-22	-	-	-	-	-	-	-	-	-	-	-	-	-	-	-	-
10N.286.54.E5_PE002	10N.286.54.E5_PE002_9	hypothetical_protein	none	NA	REFSEQ_hypothetical_protein	6.7e-09	-	-	-	-	-	-	-	-	-	-	-	-	-	-	-	-
10N.286.54.E5_PE002	10N.286.54.E5_PE002_10	hypothetical_protein	none	NA	-	-	-	-	-	-	-	-	-	-	-	-	-	-	-	-	-	-
10N.286.54.E5_PE002	10N.286.54.E5_PE002_11	hypothetical_protein	none	NA	-	-	-	-	-	-	-	-	-	-	-	-	-	-	-	-	-	-
10N.286.54.E5_PE002	10N.286.54.E5_PE002_12	LexA/Signal_peptidase	interpro_SUPERFAMILY	1.34e-27	sp|P0AG11|UMUD_ECOLI_Protein_UmuD	5e-15	-	-	-	-	-	-	-	-	-	-	Peptidase_S24-like	3.6e-24	Cro/C1-type_HTH_domain_profile.	9.51147	LexA/Signal_peptidase	1.34e-27
10N.286.54.E5_PE002	10N.286.54.E5_PE002_13	REFSEQ_CII-like_transcriptional_activator	VOG	3.6e-15	REFSEQ_CII-like_transcriptional_activator	3.6e-15	-	-	-	-	-	-	-	-	-	-	Bacterial_toxin_ydaT	0.011	-	-	-	-
10N.286.54.E5_PE002	10N.286.54.E5_PE002_14	hypothetical_protein	none	NA	REFSEQ_hypothetical_protein	5.6e-05	-	-	-	-	-	-	-	-	-	-	-	-	-	-	-	-
10N.286.54.E5_PE002	10N.286.54.E5_PE002_15	REFSEQ_DnaD-like_helicase_loader	VOG	5.2e-19	REFSEQ_DnaD-like_helicase_loader	5.2e-19	-	-	-	-	-	-	-	-	-	-	-	-	-	-	-	-
10N.286.54.E5_PE002	10N.286.54.E5_PE002_16	sp|P03689|VRPP_LAMBD_Replication_protein_P	VOG	5e-05	sp|P03689|VRPP_LAMBD_Replication_protein_P	5e-05	-	-	-	-	-	-	-	-	-	-	-	-	-	-	-	-
10N.286.54.E5_PE002	10N.286.54.E5_PE002_17	hypothetical_protein	none	NA	REFSEQ_hypothetical_protein	2.3e-05	-	-	-	-	-	-	-	-	-	-	-	-	-	-	-	-
10N.286.54.E5_PE002	10N.286.54.E5_PE002_18	RelE-like	interpro_SUPERFAMILY	1.24e-06	REFSEQ_hypothetical_protein	1.1e-05	-	-	-	-	-	-	-	-	-	-	-	-	-	-	RelE-like	1.24e-06
10N.286.54.E5_PE002	10N.286.54.E5_PE002_19	Shedu__SduA	defensefinder	5.1e-24	-	-	Shedu__SduA	5.1e-24	Shedu__SduA	0.051	-	-	-	-	-	-	Shedu_protein_SduA,_C-terminal	1.6e-17	-	-	-	-
10N.286.54.E5_PE002	10N.286.54.E5_PE002_20	Gabija__GajB_3	defensefinder_incomplete	0.28	sp|Q8K2I9|FBH1_MOUSE_F-box_DNA_helicase_1	1.3e-32	-	-	Gabija__GajB_3	0.28	-	-	-	-	-	-	UvrD-like_helicase_C-terminal_domain	0.0012	UvrD-like_DNA_helicase_ATP-binding_domain_profile.	20.6067	P-loop_containing_nucleoside_triphosphate_hydrolases	3.52e-56
10N.286.54.E5_PE002	10N.286.54.E5_PE002_21	sp|P77237|ESSQ_ECOLI_Prophage_lysis_protein_S_homolog_EssQ	VOG	2.4e-09	sp|P77237|ESSQ_ECOLI_Prophage_lysis_protein_S_homolog_EssQ	2.4e-09	-	-	-	-	-	-	-	-	-	-	Bacteriophage_holin_family_HP1	0.00015	-	-	-	-
10N.286.54.E5_PE002	10N.286.54.E5_PE002_22	sp|O80288|ENLYS_BPPS3_SAR-endolysin	VOG	2.5e-26	sp|O80288|ENLYS_BPPS3_SAR-endolysin	2.5e-26	-	-	-	-	-	-	-	-	-	-	Phage_lysozyme	1.2e-34	-	-	Lysozyme-like	2.25e-50
10N.286.54.E5_PE002	10N.286.54.E5_PE002_23	sp|P44186|Y1414_HAEIN_Uncharacterized_protein_HI_1414	VOG	1.1e-08	sp|P44186|Y1414_HAEIN_Uncharacterized_protein_HI_1414	1.1e-08	-	-	-	-	-	-	-	-	-	-	-	-	-	-	-	-
10N.286.54.E5_PE002	10N.286.54.E5_PE002_24	sp|Q8LTD0|SPAN2_BPP2_Probable_spanin,_outer_lipoprotein_subunit	VOG	4.7e-12	sp|Q8LTD0|SPAN2_BPP2_Probable_spanin,_outer_lipoprotein_subunit	4.7e-12	-	-	-	-	-	-	-	-	-	-	-	-	Prokaryotic_membrane_lipoprotein_lipid_attachment_site_profile.	5	-	-
10N.286.54.E5_PE002	10N.286.54.E5_PE002_25	sp|P03707|TERS_LAMBD_Terminase_small_subunit	VOG	4.1e-12	sp|P03707|TERS_LAMBD_Terminase_small_subunit	4.1e-12	-	-	-	-	-	-	-	-	-	-	-	-	-	-	-	-
10N.286.54.E5_PE002	10N.286.54.E5_PE002_26	sp|P03708|TERL_LAMBD_Terminase,_large_subunit	VOG	2.2e-127	sp|P03708|TERL_LAMBD_Terminase,_large_subunit	2.2e-127	-	-	-	-	-	-	-	-	-	-	Phage_terminase_large_subunit_gpA,_ATPase_domain	5.7e-54	-	-	-	-
10N.286.54.E5_PE002	10N.286.54.E5_PE002_27	REFSEQ_head-tail_adaptor	VOG	7.2e-09	REFSEQ_head-tail_adaptor	7.2e-09	-	-	-	-	-	-	-	-	-	-	-	-	-	-	-	-
10N.286.54.E5_PE002	10N.286.54.E5_PE002_28	sp|P03710|PORTL_LAMBD_Portal_protein_B	VOG	2.2e-74	sp|P03710|PORTL_LAMBD_Portal_protein_B	2.2e-74	-	-	-	-	-	-	-	-	phage_portal_protein	1.4e-65	Phage_portal_protein,_lambda_family	2.2e-56	-	-	-	-
10N.286.54.E5_PE002	10N.286.54.E5_PE002_29	sp|P03711|SCAF_LAMBD_Capsid_assembly_protease_C	VOG	2.3e-46	sp|P03711|SCAF_LAMBD_Capsid_assembly_protease_C	2.3e-46	-	-	-	-	-	-	-	-	ClpP-like_prohead_protease/major_capsid_protein_fusion_protein	0	Clp_protease	1.7e-27	-	-	ClpP/crotonase	1.41e-42
10N.286.54.E5_PE002	10N.286.54.E5_PE002_30	Uncharacterized_conserved_protein_(DUF2190)	Pfam	0.015	REFSEQ_hypothetical_protein	4.1e-07	-	-	-	-	-	-	-	-	-	-	Uncharacterized_conserved_protein_(DUF2190)	0.015	-	-	-	-
10N.286.54.E5_PE002	10N.286.54.E5_PE002_31	hypothetical_protein	none	NA	-	-	-	-	-	-	-	-	-	-	-	-	-	-	-	-	-	-
10N.286.54.E5_PE002	10N.286.54.E5_PE002_32	sp|O64325|COMPL_BPN15_Tail_completion_protein	VOG	1.9e-23	sp|O64325|COMPL_BPN15_Tail_completion_protein	1.9e-23	-	-	-	-	-	-	-	-	-	-	-	-	-	-	-	-
10N.286.54.E5_PE002	10N.286.54.E5_PE002_33	hypothetical_protein	none	NA	-	-	-	-	-	-	-	-	-	-	-	-	-	-	-	-	-	-
10N.286.54.E5_PE002	10N.286.54.E5_PE002_34	sp|P31340|SPIKE_BPP2_Spike_protein	VOG	3.8e-11	sp|P31340|SPIKE_BPP2_Spike_protein	3.8e-11	-	-	-	-	-	-	-	-	-	-	-	-	-	-	-	-
10N.286.54.E5_PE002	10N.286.54.E5_PE002_35	sp|P09425|BP25_BPT4_Baseplate_wedge_protein_gp25	VOG	2.3e-05	sp|P09425|BP25_BPT4_Baseplate_wedge_protein_gp25	2.3e-05	-	-	-	-	-	-	-	-	-	-	-	-	-	-	-	-
10N.286.54.E5_PE002	10N.286.54.E5_PE002_36	sp|P51767|BPJ_BPP2_Baseplate_protein_J	VOG	2.2e-13	sp|P51767|BPJ_BPP2_Baseplate_protein_J	2.2e-13	-	-	-	-	-	-	-	-	-	-	Baseplate_J-like_protein	8.4e-08	-	-	-	-
10N.286.54.E5_PE002	10N.286.54.E5_PE002_37	sp|P26701|BPI_BPP2_Baseplate_protein_I	VOG	4.6e-26	sp|P26701|BPI_BPP2_Baseplate_protein_I	4.6e-26	-	-	-	-	-	-	-	-	phage_tail_protein_I	0.00022	Phage_tail_protein_(Tail_P2_I)	1.2e-18	-	-	-	-
10N.286.54.E5_PE002	10N.286.54.E5_PE002_38	REFSEQ_tail_fiber_protein	VOG	1.1e-37	REFSEQ_tail_fiber_protein	1.1e-37	-	-	-	-	-	-	-	-	-	-	Phage_tail-collar_fibre_protein	0.00024	-	-	-	-
10N.286.54.E5_PE002	10N.286.54.E5_PE002_39	hypothetical_protein	none	NA	-	-	-	-	-	-	-	-	-	-	-	-	-	-	-	-	-	-
10N.286.54.E5_PE002	10N.286.54.E5_PE002_40	REFSEQ_tail_fiber_protein	VOG	7.9e-19	REFSEQ_tail_fiber_protein	7.9e-19	-	-	-	-	-	-	-	-	-	-	Phage_tail_assembly_chaperone_protein	2.8e-13	-	-	-	-
10N.286.54.E5_PE002	10N.286.54.E5_PE002_41	hypothetical_protein	none	NA	-	-	-	-	-	-	-	-	-	-	-	-	-	-	-	-	-	-
10N.286.54.E5_PE002	10N.286.54.E5_PE002_42	sp|Q02TE1|Y807_PSEAB_Putative_prophage_major_tail_sheath_protein	VOG	1.4e-70	sp|Q02TE1|Y807_PSEAB_Putative_prophage_major_tail_sheath_protein	1.4e-70	-	-	-	-	-	-	-	-	-	-	-	-	-	-	-	-
10N.286.54.E5_PE002	10N.286.54.E5_PE002_43	sp|P22502|TUBE_BPP2_Tail_tube_protein	VOG	2.5e-17	sp|P22502|TUBE_BPP2_Tail_tube_protein	2.5e-17	-	-	-	-	-	-	-	-	-	-	Phage_tail_tube_protein_FII	2.1e-10	-	-	-	-
10N.286.54.E5_PE002	10N.286.54.E5_PE002_44	hypothetical_protein	none	NA	-	-	-	-	-	-	-	-	-	-	-	-	-	-	-	-	-	-
10N.286.54.E5_PE002	10N.286.54.E5_PE002_45	REFSEQ_tail_protein	VOG	3.7e-20	REFSEQ_tail_protein	3.7e-20	-	-	-	-	-	-	-	-	-	-	Phage_tail_assembly_chaperone_proteins,_E,_or_41_or_14	0.033	-	-	-	-
10N.286.54.E5_PE002	10N.286.54.E5_PE002_46	REFSEQ_tail_length_tape_measure_protein	VOG	7e-59	REFSEQ_tail_length_tape_measure_protein	7e-59	-	-	-	-	-	-	-	-	phage_tail_tape_measure_protein	7.5e-51	Phage-related_minor_tail_protein	8e-31	-	-	Tropomyosin	9.15e-05
10N.286.54.E5_PE002	10N.286.54.E5_PE002_47	sp|B0ZSH1|TMP_BPHA1_Probable_tape_measure_protein	VOG	1.1e-15	sp|B0ZSH1|TMP_BPHA1_Probable_tape_measure_protein	1.1e-15	-	-	-	-	-	-	-	-	-	-	Phage_P2_GpU	4.7e-10	-	-	-	-
10N.286.54.E5_PE002	10N.286.54.E5_PE002_48	hypothetical_protein	none	NA	-	-	-	-	-	-	-	-	-	-	-	-	-	-	-	-	-	-
10N.286.54.E5_PE002	10N.286.54.E5_PE002_49	sp|P21679|BPD_BP186_Probable_baseplate_hub_protein	VOG	8.4e-49	sp|P21679|BPD_BP186_Probable_baseplate_hub_protein	8.4e-49	-	-	-	-	-	-	-	-	-	-	-	-	-	-	Phage_tail_proteins	2.55e-17
10N.286.54.E5_PE002	10N.286.54.E5_PE002_50	REFSEQ_integrase	VOG	1.3e-38	REFSEQ_integrase	1.3e-38	-	-	-	-	-	-	-	-	-	-	Phage_integrase_family	1.5e-13	Tyrosine_recombinase_domain_profile.	17.1079	DNA_breaking-rejoining_enzymes	9.12e-35
10N.286.54.E5_PE002	10N.286.54.E5_PE002_51	REFSEQ_transcriptional_regulator	VOG	1.7e-05	REFSEQ_transcriptional_regulator	1.7e-05	-	-	-	-	-	-	-	-	-	-	-	-	-	-	Winged_helix_DNA-binding_domain	5.85e-09
10N.286.54.E5_PE002	10N.286.54.E5_PE002_52	RM_Type_II__Type_II_REases	defensefinder_incomplete	0.16	REFSEQ_hypothetical_protein	2.3e-17	-	-	RM_Type_II__Type_II_REases	0.16	-	-	-	-	-	-	HNH_endonuclease	2.9e-09	-	-	-	-
10N.286.54.E5_PE002	10N.286.54.E5_PE002_53	PD-Lambda-5__PD-Lambda-5_A	defensefinder_incomplete	1.2e-12	REFSEQ_hypothetical_protein	2.1e-20	-	-	PD-Lambda-5__PD-Lambda-5_A	1.2e-12	-	-	-	-	-	-	-	-	-	-	-	-
10N.286.54.E11_PE001	10N.286.54.E11_PE001_1	LexA/Signal_peptidase	interpro_SUPERFAMILY	3.79e-24	sp|P18679|RCRO_BPHK0_8.4_kDa_cro_protein	8.3e-10	-	-	-	-	-	-	-	-	-	-	Peptidase_S24-like	5e-18	-	-	LexA/Signal_peptidase	3.79e-24
10N.286.54.E11_PE001	10N.286.54.E11_PE001_2	REFSEQ_excisionase	VOG	2e-35	REFSEQ_excisionase	2e-35	-	-	-	-	-	-	-	-	-	-	Pyocin_activator_protein_PrtN	4.5e-16	-	-	-	-
10N.286.54.E11_PE001	10N.286.54.E11_PE001_3	hypothetical_protein	none	NA	-	-	-	-	-	-	-	-	-	-	-	-	-	-	-	-	-	-
10N.286.54.E11_PE001	10N.286.54.E11_PE001_4	hypothetical_protein	none	NA	-	-	-	-	-	-	-	-	-	-	-	-	-	-	-	-	-	-
10N.286.54.E11_PE001	10N.286.54.E11_PE001_5	sp|Q06419|VPA_BPP2_Replication_gene_A_protein	VOG	2.6e-144	sp|Q06419|VPA_BPP2_Replication_gene_A_protein	2.6e-144	-	-	-	-	-	-	-	-	-	-	Bacteriophage_replication_gene_A_protein_(GPA)	1e-69	-	-	-	-
10N.286.54.E11_PE001	10N.286.54.E11_PE001_6	hypothetical_protein	none	NA	REFSEQ_hypothetical_protein	5.1e-05	-	-	-	-	-	-	-	-	-	-	-	-	-	-	-	-
10N.286.54.E11_PE001	10N.286.54.E11_PE001_7	hypothetical_protein	none	NA	REFSEQ_hypothetical_protein	1.5e-07	-	-	-	-	-	-	-	-	-	-	-	-	-	-	-	-
10N.286.54.E11_PE001	10N.286.54.E11_PE001_8	hypothetical_protein	none	NA	-	-	-	-	-	-	-	-	-	-	-	-	-	-	-	-	-	-
10N.286.54.E11_PE001	10N.286.54.E11_PE001_9	P-loop_containing_nucleoside_triphosphate_hydrolases	interpro_SUPERFAMILY	5.69e-10	-	-	-	-	-	-	-	-	-	-	-	-	-	-	-	-	P-loop_containing_nucleoside_triphosphate_hydrolases	5.69e-10
10N.286.54.E11_PE001	10N.286.54.E11_PE001_10	hypothetical_protein	none	NA	REFSEQ_hypothetical_protein	8.4e-05	-	-	-	-	-	-	-	-	-	-	-	-	-	-	-	-
10N.286.54.E11_PE001	10N.286.54.E11_PE001_11	sp|P15794|CAPSD_BPPM2_Major_capsid_protein_P2	VOG	2.7e-12	sp|P15794|CAPSD_BPPM2_Major_capsid_protein_P2	2.7e-12	-	-	-	-	-	-	-	-	-	-	Viral_coat_protein_P2_N-terminal_domain	1e-41	-	-	-	-
10N.286.54.E11_PE001	10N.286.54.E11_PE001_12	hypothetical_protein	none	NA	REFSEQ_hypothetical_protein	3.5e-06	-	-	-	-	-	-	-	-	-	-	-	-	-	-	-	-
10N.286.54.E11_PE001	10N.286.54.E11_PE001_13	hypothetical_protein	none	NA	-	-	-	-	-	-	-	-	-	-	-	-	-	-	-	-	-	-
10N.286.54.E11_PE001	10N.286.54.E11_PE001_14	hypothetical_protein	none	NA	-	-	-	-	-	-	-	-	-	-	-	-	-	-	-	-	-	-
10N.286.54.E11_PE001	10N.286.54.E11_PE001_15	hypothetical_protein	none	NA	REFSEQ_hypothetical_protein	1.5e-05	-	-	-	-	-	-	-	-	-	-	-	-	-	-	-	-
10N.286.54.E11_PE001	10N.286.54.E11_PE001_16	hypothetical_protein	none	NA	-	-	-	-	-	-	-	-	-	-	-	-	-	-	-	-	-	-
10N.286.54.E11_PE001	10N.286.54.E11_PE001_17	hypothetical_protein	none	NA	-	-	-	-	-	-	-	-	-	-	-	-	-	-	-	-	-	-
10N.286.54.E11_PE001	10N.286.54.E11_PE001_18	sp|P03726|EXLYS_BPT7_Peptidoglycan_transglycosylase_gp16	VOG	7.3e-21	sp|P03726|EXLYS_BPT7_Peptidoglycan_transglycosylase_gp16	7.3e-21	-	-	-	-	-	-	-	-	-	-	-	-	-	-	-	-
10N.286.54.E11_PE001	10N.286.54.E11_PE001_19	hypothetical_protein	none	NA	-	-	-	-	-	-	-	-	-	-	-	-	-	-	-	-	-	-
10N.286.54.E11_PE001	10N.286.54.E11_PE001_20	hypothetical_protein	none	NA	REFSEQ_hypothetical_protein	1.3e-05	-	-	-	-	-	-	-	-	-	-	-	-	-	-	-	-
10N.286.54.E11_PE001	10N.286.54.E11_PE001_21	REFSEQ_ATPase	VOG	6.4e-06	REFSEQ_ATPase	6.4e-06	-	-	-	-	-	-	-	-	-	-	-	-	-	-	P-loop_containing_nucleoside_triphosphate_hydrolases	2.51e-10
10N.286.54.E11_PE001	10N.286.54.E11_PE001_22	sp|Q9XDH5|DPO3A_THEAQ_DNA_polymerase_III_subunit_alpha	VOG	4e-11	sp|Q9XDH5|DPO3A_THEAQ_DNA_polymerase_III_subunit_alpha	4e-11	-	-	-	-	-	-	-	-	-	-	PHP_domain	2.3e-05	-	-	PHP_domain-like	4.45e-28
10N.286.54.E11_PE001	10N.286.54.E11_PE001_23	sp|P46495|Y1572_HAEIN_Putative_integrase/recombinase_HI_1572	VOG	3.2e-54	sp|P46495|Y1572_HAEIN_Putative_integrase/recombinase_HI_1572	3.2e-54	-	-	-	-	-	-	-	-	-	-	Phage_integrase_family	8.2e-19	Core-binding_(CB)_domain_profile.	8.55043	DNA_breaking-rejoining_enzymes	3.83e-42
10N.286.54.E11_PE002A	10N.286.54.E11_PE002A_1	hypothetical_protein	none	NA	REFSEQ_hypothetical_protein	1.8e-05	-	-	-	-	-	-	-	-	-	-	-	-	-	-	-	-
10N.286.54.E11_PE002A	10N.286.54.E11_PE002A_2	hypothetical_protein	none	NA	REFSEQ_hypothetical_protein	2.8e-31	-	-	-	-	-	-	-	-	-	-	-	-	-	-	-	-
10N.286.54.E11_PE002A	10N.286.54.E11_PE002A_3	REFSEQ_DNA_replication_initiation_protein	VOG	2.8e-111	REFSEQ_DNA_replication_initiation_protein	2.8e-111	-	-	-	-	-	-	-	-	-	-	Replication_initiation_factor	1.2e-11	-	-	-	-
10N.286.54.E11_PE002A	10N.286.54.E11_PE002A_4	Protein_of_unknown_function_(DUF1293)	Pfam	2e-16	REFSEQ_hypothetical_protein	5.6e-46	-	-	-	-	-	-	-	-	-	-	Protein_of_unknown_function_(DUF1293)	2e-16	-	-	-	-
10N.286.54.E11_PE002A	10N.286.54.E11_PE002A_5	hypothetical_protein	none	NA	REFSEQ_hypothetical_protein	2.3e-15	-	-	-	-	-	-	-	-	-	-	-	-	-	-	-	-
10N.286.54.E11_PE002A	10N.286.54.E11_PE002A_6	REFSEQ_Vpf81	VOG	7.1e-14	REFSEQ_Vpf81	7.1e-14	-	-	-	-	-	-	-	-	-	-	-	-	-	-	-	-
10N.286.54.E11_PE002A	10N.286.54.E11_PE002A_7	REFSEQ_peptidase	VOG	2.1e-05	REFSEQ_peptidase	2.1e-05	-	-	-	-	-	-	-	-	-	-	-	-	-	-	-	-
10N.286.54.E11_PE002A	10N.286.54.E11_PE002A_8	sp|P38441|ACE_VIBCH_Accessory_cholera_enterotoxin	VOG	1.4e-29	sp|P38441|ACE_VIBCH_Accessory_cholera_enterotoxin	1.4e-29	-	-	-	-	-	-	-	-	-	-	-	-	-	-	-	-
10N.286.54.E11_PE002A	10N.286.54.E11_PE002A_9	sp|O55247|G1P_BPPHL_Gene_1_protein	VOG	2.8e-65	sp|O55247|G1P_BPPHL_Gene_1_protein	2.8e-65	-	-	-	-	-	-	-	-	-	-	Zonular_occludens_toxin_(Zot)	8.9e-37	-	-	-	-
10N.286.54.E11_PE002A	10N.286.54.E11_PE002A_10	REFSEQ_nucleoside_triphosphate_pyrophosphohydrolase	VOG	5.3e-08	REFSEQ_nucleoside_triphosphate_pyrophosphohydrolase	5.3e-08	-	-	-	-	-	-	-	-	-	-	MazG_nucleotide_pyrophosphohydrolase_domain	0.1	-	-	all-alpha_NTP_pyrophosphatases	6.54e-09
10N.286.54.E11_PE002A	10N.286.54.E11_PE002A_11	REFSEQ_putative_transcription_regulator	VOG	2e-39	REFSEQ_putative_transcription_regulator	2e-39	-	-	-	-	-	-	-	-	-	-	-	-	-	-	-	-
10N.286.54.E11_PE002B	10N.286.54.E11_PE002B_1	hypothetical_protein	none	NA	REFSEQ_hypothetical_protein	3e-06	-	-	-	-	-	-	-	-	-	-	-	-	-	-	-	-
10N.286.54.E11_PE002B	10N.286.54.E11_PE002B_2	hypothetical_protein	none	NA	REFSEQ_hypothetical_protein	3.6e-05	-	-	-	-	-	-	-	-	-	-	-	-	-	-	-	-
10N.286.54.E11_PE002B	10N.286.54.E11_PE002B_3	hypothetical_protein	none	NA	REFSEQ_hypothetical_protein	5.2e-05	-	-	-	-	-	-	-	-	-	-	-	-	-	-	-	-
10N.286.54.E11_PE002B	10N.286.54.E11_PE002B_4	hypothetical_protein	none	NA	-	-	-	-	-	-	-	-	-	-	-	-	-	-	-	-	-	-
10N.286.54.E11_PE002B	10N.286.54.E11_PE002B_5	sp|P03726|EXLYS_BPT7_Peptidoglycan_transglycosylase_gp16	VOG	8.5e-17	sp|P03726|EXLYS_BPT7_Peptidoglycan_transglycosylase_gp16	8.5e-17	-	-	-	-	-	-	-	-	-	-	-	-	-	-	-	-
10N.286.54.E11_PE002B	10N.286.54.E11_PE002B_6	hypothetical_protein	none	NA	-	-	-	-	-	-	-	-	-	-	-	-	-	-	-	-	-	-
10N.286.54.E11_PE002B	10N.286.54.E11_PE002B_7	hypothetical_protein	none	NA	-	-	-	-	-	-	-	-	-	-	-	-	-	-	-	-	-	-
10N.286.54.E11_PE002B	10N.286.54.E11_PE002B_8	sp|Q9XJR4|GPJ_BPPM2_Uncharacterized_protein_Gp-j	VOG	4.9e-05	sp|Q9XJR4|GPJ_BPPM2_Uncharacterized_protein_Gp-j	4.9e-05	-	-	-	-	-	-	-	-	-	-	-	-	-	-	-	-
10N.286.54.E11_PE002B	10N.286.54.E11_PE002B_9	hypothetical_protein	none	NA	-	-	-	-	-	-	-	-	-	-	-	-	-	-	-	-	-	-
10N.286.54.E11_PE002B	10N.286.54.E11_PE002B_10	REFSEQ_virion_structural_protein	VOG	1.5e-05	REFSEQ_virion_structural_protein	1.5e-05	-	-	-	-	-	-	-	-	-	-	-	-	-	-	-	-
10N.286.54.E11_PE002B	10N.286.54.E11_PE002B_11	REFSEQ_TMhelix_containing_protein	VOG	7.1e-05	REFSEQ_TMhelix_containing_protein	7.1e-05	-	-	-	-	-	-	-	-	-	-	-	-	-	-	-	-
10N.286.54.E11_PE002B	10N.286.54.E11_PE002B_12	sp|P15794|CAPSD_BPPM2_Major_capsid_protein_P2	VOG	3.4e-16	sp|P15794|CAPSD_BPPM2_Major_capsid_protein_P2	3.4e-16	-	-	-	-	-	-	-	-	-	-	Viral_coat_protein_P2_N-terminal_domain	3.5e-45	-	-	-	-
10N.286.54.E11_PE002B	10N.286.54.E11_PE002B_13	P-loop_containing_nucleoside_triphosphate_hydrolases	interpro_SUPERFAMILY	5.7e-10	REFSEQ_hypothetical_protein	4.5e-05	-	-	-	-	-	-	-	-	-	-	-	-	-	-	P-loop_containing_nucleoside_triphosphate_hydrolases	5.7e-10
10N.286.54.E11_PE002B	10N.286.54.E11_PE002B_14	hypothetical_protein	none	NA	-	-	-	-	-	-	-	-	-	-	-	-	-	-	-	-	-	-
10N.286.54.E11_PE002B	10N.286.54.E11_PE002B_15	sp|P20198|A45_SSV1_Uncharacterized_protein_A-45	VOG	4.2e-05	sp|P20198|A45_SSV1_Uncharacterized_protein_A-45	4.2e-05	-	-	-	-	-	-	-	-	-	-	-	-	-	-	-	-
10N.286.54.E11_PE002B	10N.286.54.E11_PE002B_16	hypothetical_protein	none	NA	REFSEQ_hypothetical_protein	7.9e-05	-	-	-	-	-	-	-	-	-	-	-	-	-	-	-	-
10N.286.54.E11_PE002B	10N.286.54.E11_PE002B_17	REFSEQ_coil_containing_protein	VOG	1.7e-159	REFSEQ_coil_containing_protein	1.7e-159	-	-	-	-	-	-	-	-	-	-	-	-	-	-	-	-
10N.286.54.E11_PE002B	10N.286.54.E11_PE002B_18	hypothetical_protein	none	NA	REFSEQ_hypothetical_protein	6.6e-06	-	-	-	-	-	-	-	-	-	-	-	-	-	-	-	-
10N.286.54.E11_PE002B	10N.286.54.E11_PE002B_19	REFSEQ_DnaJ_domain_containing_protein	VOG	9.8e-06	REFSEQ_DnaJ_domain_containing_protein	9.8e-06	-	-	-	-	-	-	-	-	-	-	-	-	-	-	-	-
10N.286.54.E11_PE002B	10N.286.54.E11_PE002B_20	sp|P21318|YR7D_ECOLX_Protein_ORFd_in_retron_Ec67	VOG	3.2e-23	sp|P21318|YR7D_ECOLX_Protein_ORFd_in_retron_Ec67	3.2e-23	-	-	-	-	-	-	-	-	-	-	Domain_of_unknown_function_(DUF3850)	1.8e-11	-	-	PUA_domain-like	3.36e-12
10N.286.54.E11_PE002B	10N.286.54.E11_PE002B_21	hypothetical_protein	none	NA	-	-	-	-	-	-	-	-	-	-	-	-	-	-	-	-	-	-
10N.286.54.E11_PE002B	10N.286.54.E11_PE002B_22	sp|Q9XJS6|GPC_BPPM2_Uncharacterized_protein_Gp-c	VOG	1.4e-14	sp|Q9XJS6|GPC_BPPM2_Uncharacterized_protein_Gp-c	1.4e-14	-	-	-	-	-	-	-	-	-	-	-	-	-	-	-	-
10N.286.54.E11_PE003	10N.286.54.E11_PE003_1	hypothetical_protein	none	NA	-	-	-	-	-	-	-	-	-	-	-	-	-	-	-	-	-	-
10N.286.54.E11_PE003	10N.286.54.E11_PE003_2	OMPA-like	interpro_SUPERFAMILY	2.22e-07	-	-	-	-	-	-	-	-	-	-	-	-	-	-	-	-	OMPA-like	2.22e-07
10N.286.54.E11_PE003	10N.286.54.E11_PE003_3	Homeodomain-like	interpro_SUPERFAMILY	1.25e-07	-	-	-	-	-	-	-	-	-	-	-	-	-	-	-	-	Homeodomain-like	1.25e-07
10N.286.54.E11_PE003	10N.286.54.E11_PE003_4	lambda_repressor-like_DNA-binding_domains	interpro_SUPERFAMILY	2.52e-05	REFSEQ_hypothetical_protein	1.5e-17	-	-	-	-	-	-	-	-	-	-	-	-	-	-	lambda_repressor-like_DNA-binding_domains	2.52e-05
10N.286.54.E11_PE003	10N.286.54.E11_PE003_5	hypothetical_protein	none	NA	-	-	-	-	-	-	-	-	-	-	-	-	-	-	-	-	-	-
10N.286.54.E11_PE003	10N.286.54.E11_PE003_6	hypothetical_protein	none	NA	REFSEQ_hypothetical_protein	5.7e-05	-	-	-	-	-	-	-	-	-	-	-	-	-	-	-	-
10N.286.54.E11_PE003	10N.286.54.E11_PE003_7	REFSEQ_coil_containing_protein	VOG	4.8e-161	REFSEQ_coil_containing_protein	4.8e-161	-	-	-	-	-	-	-	-	-	-	-	-	-	-	-	-
10N.286.54.E11_PE003	10N.286.54.E11_PE003_8	hypothetical_protein	none	NA	REFSEQ_hypothetical_protein	8.3e-05	-	-	-	-	-	-	-	-	-	-	-	-	-	-	-	-
10N.286.54.E11_PE003	10N.286.54.E11_PE003_9	sp|P20198|A45_SSV1_Uncharacterized_protein_A-45	VOG	4e-05	sp|P20198|A45_SSV1_Uncharacterized_protein_A-45	4e-05	-	-	-	-	-	-	-	-	-	-	-	-	-	-	-	-
10N.286.54.E11_PE003	10N.286.54.E11_PE003_10	hypothetical_protein	none	NA	-	-	-	-	-	-	-	-	-	-	-	-	-	-	-	-	-	-
10N.286.54.E11_PE003	10N.286.54.E11_PE003_11	P-loop_containing_nucleoside_triphosphate_hydrolases	interpro_SUPERFAMILY	6.7e-10	REFSEQ_hypothetical_protein	8.4e-05	-	-	-	-	-	-	-	-	-	-	-	-	-	-	P-loop_containing_nucleoside_triphosphate_hydrolases	6.7e-10
10N.286.54.E11_PE003	10N.286.54.E11_PE003_12	sp|P15794|CAPSD_BPPM2_Major_capsid_protein_P2	VOG	3e-16	sp|P15794|CAPSD_BPPM2_Major_capsid_protein_P2	3e-16	-	-	-	-	-	-	-	-	-	-	Viral_coat_protein_P2_N-terminal_domain	3.5e-45	-	-	-	-
10N.286.54.E11_PE003	10N.286.54.E11_PE003_13	REFSEQ_TMhelix_containing_protein	VOG	7.4e-05	REFSEQ_TMhelix_containing_protein	7.4e-05	-	-	-	-	-	-	-	-	-	-	-	-	-	-	-	-
10N.286.54.E11_PE003	10N.286.54.E11_PE003_14	REFSEQ_virion_structural_protein	VOG	1.6e-05	REFSEQ_virion_structural_protein	1.6e-05	-	-	-	-	-	-	-	-	-	-	-	-	-	-	-	-
10N.286.54.E11_PE003	10N.286.54.E11_PE003_15	hypothetical_protein	none	NA	-	-	-	-	-	-	-	-	-	-	-	-	-	-	-	-	-	-
10N.286.54.E11_PE003	10N.286.54.E11_PE003_16	sp|Q9XJR4|GPJ_BPPM2_Uncharacterized_protein_Gp-j	VOG	5.1e-05	sp|Q9XJR4|GPJ_BPPM2_Uncharacterized_protein_Gp-j	5.1e-05	-	-	-	-	-	-	-	-	-	-	-	-	-	-	-	-
10N.286.54.E11_PE003	10N.286.54.E11_PE003_17	hypothetical_protein	none	NA	-	-	-	-	-	-	-	-	-	-	-	-	-	-	-	-	-	-
10N.286.54.E11_PE003	10N.286.54.E11_PE003_18	hypothetical_protein	none	NA	-	-	-	-	-	-	-	-	-	-	-	-	-	-	-	-	-	-
10N.286.54.E11_PE003	10N.286.54.E11_PE003_19	sp|P03726|EXLYS_BPT7_Peptidoglycan_transglycosylase_gp16	VOG	8.9e-17	sp|P03726|EXLYS_BPT7_Peptidoglycan_transglycosylase_gp16	8.9e-17	-	-	-	-	-	-	-	-	-	-	-	-	-	-	-	-
10N.286.54.E11_PE003	10N.286.54.E11_PE003_20	hypothetical_protein	none	NA	-	-	-	-	-	-	-	-	-	-	-	-	-	-	-	-	-	-
10N.286.54.E11_PE003	10N.286.54.E11_PE003_21	hypothetical_protein	none	NA	REFSEQ_hypothetical_protein	7e-05	-	-	-	-	-	-	-	-	-	-	-	-	-	-	-	-
10N.286.54.E11_PE003	10N.286.54.E11_PE003_22	NLR_like_bNACHT01__NLR_like_bNACHT01	defensefinder	3e-140	REFSEQ_DJR-fold_major_capsid_protein	2.8e-05	NLR_like_bNACHT01__NLR_like_bNACHT01	3e-140	NLR_like_bNACHT01__NLR_like_bNACHT01	3e-14	-	-	-	-	-	-	NACHT_domain	1.2e-06	NACHT-NTPase_domain_profile.	12.1139	P-loop_containing_nucleoside_triphosphate_hydrolases	8.2e-10
10N.286.54.E11_PE003	10N.286.54.E11_PE003_23	hypothetical_protein	none	NA	-	-	-	-	-	-	-	-	-	-	-	-	Phage_protein	8.7e-14	-	-	-	-
10N.286.54.F2_PE001	10N.286.54.F2_PE001_1	sp|P22877|INTR_SACER_Integrase	VOG	3.5e-36	sp|P22877|INTR_SACER_Integrase	3.5e-36	-	-	-	-	-	-	-	-	-	-	Arm_DNA-binding_domain	1.7e-11	Tyrosine_recombinase_domain_profile.	15.0807	DNA_breaking-rejoining_enzymes	4.41e-35
10N.286.54.F2_PE001	10N.286.54.F2_PE001_2	Lamassu-Fam__LmuA_effector_Mrr	defensefinder	7e-89	-	-	Lamassu-Fam__LmuA_effector_Mrr	7e-89	Lamassu-Fam__LmuA_effector_Mrr	7e-08	-	-	-	-	-	-	C-terminal_domain_6_of_the_ABC-three_component_(ABC-3C)_systems	9.9e-26	-	-	-	-
10N.286.54.F2_PE001	10N.286.54.F2_PE001_3	Lamassu-Fam__LmuC_acc_Mrr	defensefinder	1e-39	REFSEQ_hypothetical_protein	2.6e-05	Lamassu-Fam__LmuC_acc_Mrr	1e-39	Lamassu-Fam__LmuC_acc_Mrr	0.001	-	-	-	-	-	-	ABC-three_component_(ABC-3C)_system_Middle_Component_2	3.6e-29	-	-	-	-
10N.286.54.F2_PE001	10N.286.54.F2_PE001_4	Lamassu-Fam__LmuB_SMC_Mrr	defensefinder	3.5e-100	-	-	Lamassu-Fam__LmuB_SMC_Mrr	3.5e-100	Lamassu-Fam__LmuB_SMC_Mrr	3.5e-10	-	-	-	-	-	-	-	-	-	-	-	-
10N.286.54.F2_PE001	10N.286.54.F2_PE001_5	sp|O22001|VXIS_BPMD2_Excisionase	VOG	6.1e-08	sp|O22001|VXIS_BPMD2_Excisionase	6.1e-08	-	-	-	-	-	-	-	-	-	-	-	-	-	-	-	-
10N.286.54.F2_PE001	10N.286.54.F2_PE001_6	REFSEQ_transcriptional_regulator	VOG	4.2e-22	REFSEQ_transcriptional_regulator	4.2e-22	-	-	-	-	-	-	-	-	-	-	-	-	-	-	-	-
10N.286.54.F2_PE001	10N.286.54.F2_PE001_7	hypothetical_protein	none	NA	REFSEQ_hypothetical_protein	2.2e-10	-	-	-	-	-	-	-	-	-	-	-	-	-	-	-	-
10N.286.54.F2_PE001	10N.286.54.F2_PE001_8	hypothetical_protein	none	NA	REFSEQ_hypothetical_protein	1.3e-29	-	-	-	-	-	-	-	-	-	-	-	-	-	-	-	-
10N.286.54.F2_PE001	10N.286.54.F2_PE001_9	hypothetical_protein	none	NA	REFSEQ_hypothetical_protein	8.2e-06	-	-	-	-	-	-	-	-	-	-	-	-	-	-	-	-
10N.286.54.F2_PE001	10N.286.54.F2_PE001_10	hypothetical_protein	none	NA	-	-	-	-	-	-	-	-	-	-	-	-	-	-	-	-	-	-
10N.286.54.F2_PE001	10N.286.54.F2_PE001_11	sp|Q38441|YOR5_BPSPP_Uncharacterized_10.3_kDa_protein_in_GP2-GP6_intergenic_region	VOG	6.8e-16	sp|Q38441|YOR5_BPSPP_Uncharacterized_10.3_kDa_protein_in_GP2-GP6_intergenic_region	6.8e-16	-	-	-	-	-	-	-	-	-	-	Helix-turn-helix	4.7e-11	Cro/C1-type_HTH_domain_profile.	14.808	lambda_repressor-like_DNA-binding_domains	8.58e-15
10N.286.54.F2_PE001	10N.286.54.F2_PE001_12	Bacterial_toxin_YdaS	Pfam	1.5e-18	sp|P18679|RCRO_BPHK0_8.4_kDa_cro_protein	3.4e-18	-	-	-	-	-	-	-	-	-	-	Bacterial_toxin_YdaS	1.5e-18	Cro/C1-type_HTH_domain_profile.	10.3823	lambda_repressor-like_DNA-binding_domains	1.3e-12
10N.286.54.F2_PE001	10N.286.54.F2_PE001_13	REFSEQ_CII-like_transcriptional_activator	VOG	5.2e-15	REFSEQ_CII-like_transcriptional_activator	5.2e-15	-	-	-	-	-	-	-	-	-	-	Bacterial_toxin_ydaT	0.015	-	-	-	-
10N.286.54.F2_PE001	10N.286.54.F2_PE001_14	REFSEQ_DnaD-like_helicase_loader	VOG	3.5e-19	REFSEQ_DnaD-like_helicase_loader	3.5e-19	-	-	-	-	-	-	-	-	-	-	-	-	-	-	-	-
10N.286.54.F2_PE001	10N.286.54.F2_PE001_15	sp|P03689|VRPP_LAMBD_Replication_protein_P	VOG	5e-05	sp|P03689|VRPP_LAMBD_Replication_protein_P	5e-05	-	-	-	-	-	-	-	-	-	-	-	-	-	-	-	-
10N.286.54.F2_PE001	10N.286.54.F2_PE001_16	hypothetical_protein	none	NA	REFSEQ_hypothetical_protein	8.9e-06	-	-	-	-	-	-	-	-	-	-	-	-	-	-	-	-
10N.286.54.F2_PE001	10N.286.54.F2_PE001_17	Retron_I_B__ATPase_TOPRIM_COG3593	defensefinder	1.5e-85	REFSEQ_hypothetical_protein	4.1e-05	Retron_I_B__ATPase_TOPRIM_COG3593	1.5e-85	Retron_I_B__ATPase_TOPRIM_COG3593	1.5e-08	-	-	-	-	retron_Eco8_family_effector_endonuclease	0	AAA_ATPase_domain	1.5e-11	-	-	P-loop_containing_nucleoside_triphosphate_hydrolases	9.3e-11
10N.286.54.F2_PE001	10N.286.54.F2_PE001_18	Retron__RT_Tot	defensefinder	1.4e-119	sp|P71276|RT48_ECOLX_Retron_Ec48_reverse_transcriptase	2.8e-20	Retron__RT_Tot	1.4e-119	Retron__RT_Tot	0.0087	-	-	-	-	-	-	Reverse_transcriptase_(RNA-dependent_DNA_polymerase)	3.8e-15	Reverse_transcriptase_(RT)_catalytic_domain_profile.	17.8747	DNA/RNA_polymerases	2.22e-10
10N.286.54.F2_PE001	10N.286.54.F2_PE001_19	sp|P77237|ESSQ_ECOLI_Prophage_lysis_protein_S_homolog_EssQ	VOG	2.8e-09	sp|P77237|ESSQ_ECOLI_Prophage_lysis_protein_S_homolog_EssQ	2.8e-09	-	-	-	-	-	-	-	-	-	-	Bacteriophage_holin_family_HP1	0.00015	-	-	-	-
10N.286.54.F2_PE001	10N.286.54.F2_PE001_20	sp|O80288|ENLYS_BPPS3_SAR-endolysin	VOG	2.5e-26	sp|O80288|ENLYS_BPPS3_SAR-endolysin	2.5e-26	-	-	-	-	-	-	-	-	-	-	Phage_lysozyme	1.4e-34	-	-	Lysozyme-like	6.14e-50
10N.286.54.F2_PE001	10N.286.54.F2_PE001_21	REFSEQ_Rz-like_spanin	VOG	1.2e-07	REFSEQ_Rz-like_spanin	1.2e-07	-	-	-	-	-	-	-	-	-	-	-	-	-	-	-	-
10N.286.54.F2_PE001	10N.286.54.F2_PE001_22	sp|Q8LTD0|SPAN2_BPP2_Probable_spanin,_outer_lipoprotein_subunit	VOG	4.7e-12	sp|Q8LTD0|SPAN2_BPP2_Probable_spanin,_outer_lipoprotein_subunit	4.7e-12	-	-	-	-	-	-	-	-	-	-	-	-	Prokaryotic_membrane_lipoprotein_lipid_attachment_site_profile.	5	-	-
10N.286.54.F2_PE001	10N.286.54.F2_PE001_23	sp|P03707|TERS_LAMBD_Terminase_small_subunit	VOG	4.1e-12	sp|P03707|TERS_LAMBD_Terminase_small_subunit	4.1e-12	-	-	-	-	-	-	-	-	-	-	-	-	-	-	-	-
10N.286.54.F2_PE001	10N.286.54.F2_PE001_24	sp|P03708|TERL_LAMBD_Terminase,_large_subunit	VOG	1.1e-128	sp|P03708|TERL_LAMBD_Terminase,_large_subunit	1.1e-128	-	-	-	-	-	-	-	-	-	-	Phage_terminase_large_subunit_gpA,_ATPase_domain	1.8e-54	-	-	-	-
10N.286.54.F2_PE001	10N.286.54.F2_PE001_25	REFSEQ_head-tail_adaptor	VOG	7.2e-09	REFSEQ_head-tail_adaptor	7.2e-09	-	-	-	-	-	-	-	-	-	-	-	-	-	-	-	-
10N.286.54.F2_PE001	10N.286.54.F2_PE001_26	sp|P03710|PORTL_LAMBD_Portal_protein_B	VOG	1.4e-75	sp|P03710|PORTL_LAMBD_Portal_protein_B	1.4e-75	-	-	-	-	-	-	-	-	phage_portal_protein	6.9e-67	Phage_portal_protein,_lambda_family	4.1e-57	-	-	-	-
10N.286.54.F2_PE001	10N.286.54.F2_PE001_27	sp|P03711|SCAF_LAMBD_Capsid_assembly_protease_C	VOG	2.8e-46	sp|P03711|SCAF_LAMBD_Capsid_assembly_protease_C	2.8e-46	-	-	-	-	-	-	-	-	ClpP-like_prohead_protease/major_capsid_protein_fusion_protein	0	Clp_protease	7.7e-28	-	-	ClpP/crotonase	5.32e-43
10N.286.54.F2_PE001	10N.286.54.F2_PE001_28	Uncharacterized_conserved_protein_(DUF2190)	Pfam	0.023	REFSEQ_hypothetical_protein	3e-07	-	-	-	-	-	-	-	-	-	-	Uncharacterized_conserved_protein_(DUF2190)	0.023	-	-	-	-
10N.286.54.F2_PE001	10N.286.54.F2_PE001_29	hypothetical_protein	none	NA	-	-	-	-	-	-	-	-	-	-	-	-	-	-	-	-	-	-
10N.286.54.F2_PE001	10N.286.54.F2_PE001_30	sp|O64325|COMPL_BPN15_Tail_completion_protein	VOG	2e-23	sp|O64325|COMPL_BPN15_Tail_completion_protein	2e-23	-	-	-	-	-	-	-	-	-	-	-	-	-	-	-	-
10N.286.54.F2_PE001	10N.286.54.F2_PE001_31	hypothetical_protein	none	NA	REFSEQ_hypothetical_protein	3.7e-05	-	-	-	-	-	-	-	-	-	-	-	-	-	-	-	-
10N.286.54.F2_PE001	10N.286.54.F2_PE001_32	sp|P31340|SPIKE_BPP2_Spike_protein	VOG	3.6e-11	sp|P31340|SPIKE_BPP2_Spike_protein	3.6e-11	-	-	-	-	-	-	-	-	-	-	-	-	-	-	-	-
10N.286.54.F2_PE001	10N.286.54.F2_PE001_33	sp|P09425|BP25_BPT4_Baseplate_wedge_protein_gp25	VOG	4.6e-05	sp|P09425|BP25_BPT4_Baseplate_wedge_protein_gp25	4.6e-05	-	-	-	-	-	-	-	-	-	-	-	-	-	-	-	-
10N.286.54.F2_PE001	10N.286.54.F2_PE001_34	sp|P51767|BPJ_BPP2_Baseplate_protein_J	VOG	1.1e-14	sp|P51767|BPJ_BPP2_Baseplate_protein_J	1.1e-14	-	-	-	-	-	-	-	-	-	-	Baseplate_J-like_protein	2e-07	-	-	-	-
10N.286.54.F2_PE001	10N.286.54.F2_PE001_35	sp|P26701|BPI_BPP2_Baseplate_protein_I	VOG	3.2e-26	sp|P26701|BPI_BPP2_Baseplate_protein_I	3.2e-26	-	-	-	-	-	-	-	-	phage_tail_protein_I	0.00035	Phage_tail_protein_(Tail_P2_I)	1.9e-18	-	-	-	-
10N.286.54.F2_PE001	10N.286.54.F2_PE001_36	REFSEQ_tail_fiber_protein	VOG	1.1e-37	REFSEQ_tail_fiber_protein	1.1e-37	-	-	-	-	-	-	-	-	-	-	Phage_tail-collar_fibre_protein	0.00024	-	-	-	-
10N.286.54.F2_PE001	10N.286.54.F2_PE001_37	hypothetical_protein	none	NA	REFSEQ_hypothetical_protein	5.6e-05	-	-	-	-	-	-	-	-	-	-	-	-	-	-	-	-
10N.286.54.F2_PE001	10N.286.54.F2_PE001_38	REFSEQ_tail_fiber_protein	VOG	7.6e-23	REFSEQ_tail_fiber_protein	7.6e-23	-	-	-	-	-	-	-	-	-	-	Phage_tail_assembly_chaperone_protein	1.6e-13	-	-	-	-
10N.286.54.F2_PE001	10N.286.54.F2_PE001_39	hypothetical_protein	none	NA	-	-	-	-	-	-	-	-	-	-	-	-	-	-	-	-	-	-
10N.286.54.F2_PE001	10N.286.54.F2_PE001_40	sp|Q02TE1|Y807_PSEAB_Putative_prophage_major_tail_sheath_protein	VOG	9.7e-71	sp|Q02TE1|Y807_PSEAB_Putative_prophage_major_tail_sheath_protein	9.7e-71	-	-	-	-	-	-	-	-	-	-	-	-	-	-	-	-
10N.286.54.F2_PE001	10N.286.54.F2_PE001_41	sp|P22502|TUBE_BPP2_Tail_tube_protein	VOG	2.5e-17	sp|P22502|TUBE_BPP2_Tail_tube_protein	2.5e-17	-	-	-	-	-	-	-	-	-	-	Phage_tail_tube_protein_FII	2.1e-10	-	-	-	-
10N.286.54.F2_PE001	10N.286.54.F2_PE001_42	hypothetical_protein	none	NA	-	-	-	-	-	-	-	-	-	-	-	-	-	-	-	-	-	-
10N.286.54.F2_PE001	10N.286.54.F2_PE001_43	REFSEQ_tail_protein	VOG	2.5e-20	REFSEQ_tail_protein	2.5e-20	-	-	-	-	-	-	-	-	-	-	-	-	-	-	-	-
10N.286.54.F2_PE001	10N.286.54.F2_PE001_44	REFSEQ_tail_length_tape_measure_protein	VOG	4.4e-58	REFSEQ_tail_length_tape_measure_protein	4.4e-58	-	-	-	-	-	-	-	-	phage_tail_tape_measure_protein	7.5e-51	Phage-related_minor_tail_protein	8.6e-31	-	-	Tropomyosin	2.29e-05
10N.286.54.F2_PE001	10N.286.54.F2_PE001_45	sp|B0ZSH1|TMP_BPHA1_Probable_tape_measure_protein	VOG	1.1e-15	sp|B0ZSH1|TMP_BPHA1_Probable_tape_measure_protein	1.1e-15	-	-	-	-	-	-	-	-	-	-	Phage_P2_GpU	4.7e-10	-	-	-	-
10N.286.54.F2_PE001	10N.286.54.F2_PE001_46	hypothetical_protein	none	NA	-	-	-	-	-	-	-	-	-	-	-	-	-	-	-	-	-	-
10N.286.54.F2_PE001	10N.286.54.F2_PE001_47	sp|P21679|BPD_BP186_Probable_baseplate_hub_protein	VOG	9.4e-48	sp|P21679|BPD_BP186_Probable_baseplate_hub_protein	9.4e-48	-	-	-	-	-	-	-	-	-	-	-	-	-	-	Phage_tail_proteins	2.55e-17
10N.286.54.F2_PE001	10N.286.54.F2_PE001_48	REFSEQ_integrase	VOG	3.8e-38	REFSEQ_integrase	3.8e-38	-	-	-	-	-	-	-	-	-	-	Phage_integrase_family	7.3e-13	Tyrosine_recombinase_domain_profile.	16.5991	DNA_breaking-rejoining_enzymes	1.62e-34
10N.286.54.F2_PE001	10N.286.54.F2_PE001_49	Winged_helix_DNA-binding_domain	interpro_SUPERFAMILY	2.24e-06	REFSEQ_hypothetical_protein	4.1e-05	-	-	-	-	-	-	-	-	-	-	-	-	-	-	Winged_helix_DNA-binding_domain	2.24e-06
10N.286.54.F2_PE001	10N.286.54.F2_PE001_50	hypothetical_protein	none	NA	REFSEQ_hypothetical_protein	4.5e-05	-	-	-	-	-	-	-	-	-	-	-	-	-	-	-	-
10N.286.54.F2_PE001	10N.286.54.F2_PE001_51	hypothetical_protein	none	NA	-	-	-	-	-	-	-	-	-	-	-	-	-	-	-	-	-	-
10N.286.54.F2_PE001	10N.286.54.F2_PE001_52	REFSEQ_HNH_endonuclease	VOG	4.3e-14	REFSEQ_HNH_endonuclease	4.3e-14	-	-	-	-	-	-	-	-	-	-	HNH_endonuclease	8e-08	-	-	-	-
10N.286.54.F2_PE001	10N.286.54.F2_PE001_53	Family_of_unknown_function_(DUF6035)	Pfam	3.2e-11	-	-	-	-	-	-	-	-	-	-	-	-	Family_of_unknown_function_(DUF6035)	3.2e-11	-	-	-	-
10N.286.54.F2_PE002	10N.286.54.F2_PE002_1	DEDDh_I_II_III_IV_V_VI_1	defensefinder_incomplete	0.0013	sp|P04536|EXOD_BPT4_Exodeoxyribonuclease	8.9e-22	-	-	DEDDh_I_II_III_IV_V_VI_1	0.0013	-	-	-	-	-	-	Exonuclease	1.4e-09	-	-	Ribonuclease_H-like	2.33e-31
10N.286.54.F2_PE002	10N.286.54.F2_PE002_2	hypothetical_protein	none	NA	REFSEQ_hypothetical_protein	1.7e-30	-	-	-	-	-	-	-	-	-	-	-	-	-	-	-	-
10N.286.54.F2_PE002	10N.286.54.F2_PE002_3	REFSEQ_DNA_replication_initiation_protein	VOG	4.5e-111	REFSEQ_DNA_replication_initiation_protein	4.5e-111	-	-	-	-	-	-	-	-	-	-	Replication_initiation_factor	7.3e-11	-	-	-	-
10N.286.54.F2_PE002	10N.286.54.F2_PE002_4	Protein_of_unknown_function_(DUF1293)	Pfam	2e-15	REFSEQ_hypothetical_protein	8.4e-45	-	-	-	-	-	-	-	-	-	-	Protein_of_unknown_function_(DUF1293)	2e-15	-	-	-	-
10N.286.54.F2_PE002	10N.286.54.F2_PE002_5	hypothetical_protein	none	NA	REFSEQ_hypothetical_protein	5.1e-16	-	-	-	-	-	-	-	-	-	-	-	-	-	-	-	-
10N.286.54.F2_PE002	10N.286.54.F2_PE002_6	REFSEQ_Vpf81	VOG	1.1e-14	REFSEQ_Vpf81	1.1e-14	-	-	-	-	-	-	-	-	-	-	-	-	-	-	-	-
10N.286.54.F2_PE002	10N.286.54.F2_PE002_7	sp|P08120|CO4A1_DROME_Collagen_alpha-1(IV)_chain	VOG	2.5e-13	sp|P08120|CO4A1_DROME_Collagen_alpha-1(IV)_chain	2.5e-13	-	-	-	-	-	-	-	-	-	-	-	-	-	-	-	-
10N.286.54.F2_PE002	10N.286.54.F2_PE002_8	sp|P38441|ACE_VIBCH_Accessory_cholera_enterotoxin	VOG	9.2e-30	sp|P38441|ACE_VIBCH_Accessory_cholera_enterotoxin	9.2e-30	-	-	-	-	-	-	-	-	-	-	-	-	-	-	-	-
10N.286.54.F2_PE002	10N.286.54.F2_PE002_9	sp|O55247|G1P_BPPHL_Gene_1_protein	VOG	1.7e-64	sp|O55247|G1P_BPPHL_Gene_1_protein	1.7e-64	-	-	-	-	-	-	-	-	-	-	Zonular_occludens_toxin_(Zot)	2.1e-36	-	-	-	-
10N.286.54.F2_PE002	10N.286.54.F2_PE002_10	Paris_II__AAA_21	defensefinder_incomplete	0.27	REFSEQ_putative_orfan	2.8e-05	-	-	Paris_II__AAA_21	0.27	-	-	-	-	-	-	AAA_domain,_putative_AbiEii_toxin,_Type_IV_TA_system	1.1e-09	-	-	P-loop_containing_nucleoside_triphosphate_hydrolases	4.39e-12
10N.286.54.F2_PE002	10N.286.54.F2_PE002_11	hypothetical_protein	none	NA	REFSEQ_hypothetical_protein	3.7e-06	-	-	-	-	-	-	-	-	-	-	-	-	-	-	-	-
10N.286.54.F2_PE002	10N.286.54.F2_PE002_12	REFSEQ_putative_transcription_regulator	VOG	7.2e-47	REFSEQ_putative_transcription_regulator	7.2e-47	-	-	-	-	-	-	-	-	-	-	-	-	-	-	-	-
10N.286.54.F2_PE002	10N.286.54.F2_PE002_13	hypothetical_protein	none	NA	-	-	-	-	-	-	-	-	-	-	-	-	-	-	-	-	-	-
10N.286.54.F4_PE001	10N.286.54.F4_PE001_1	sp|P46495|Y1572_HAEIN_Putative_integrase/recombinase_HI_1572	VOG	1.8e-56	sp|P46495|Y1572_HAEIN_Putative_integrase/recombinase_HI_1572	1.8e-56	-	-	-	-	-	-	-	-	-	-	Phage_integrase_family	1.1e-18	Tyrosine_recombinase_domain_profile.	25.1765	DNA_breaking-rejoining_enzymes	7.95e-42
[truncated: 811 more rows]

## Sheet: B_TaillessProphageAnnotation
element	gene	VOG	VOG_eval	complete_defense_system	complete_defense_eval	putativedefense	putative_defense_eval	APIS	APIS_eval	SwissProt	SP_perc	NCBIfam	NCBIfam_eval	Pfam	Pfam_eval	PrositeProfiles	ProSite_score	SUPERFAMILY	SUPERFAM_eval
1F53_N03_contig003_X1284598_Y1298702	1F53_N03_contig003_X1284598_Y1298702_1	sp|P46495|Y1572_HAEIN_Putative_integrase/recombinase_HI_1572	7.1e-54	-	-	-	-	-	-	-	-	-	-	Phage_integrase_family	3.8e-18	Core-binding_(CB)_domain_profile.	8.72165	DNA_breaking-rejoining_enzymes	4.12e-42
1F53_N03_contig003_X1284598_Y1298702	1F53_N03_contig003_X1284598_Y1298702_2	-	-	-	-	-	-	-	-	-	-	-	-	-	-	-	-	-	-
1F53_N03_contig003_X1284598_Y1298702	1F53_N03_contig003_X1284598_Y1298702_3	sp|O34939|YDIO_BACSU_Type_II_methyltransferase_M1.BsuMI	4.2e-55	-	-	RM_Type_II__Type_II_MTases	0.00096	-	-	-	-	DNA_(cytosine-5-)-methyltransferase	2.4e-39	C-5_cytosine-specific_DNA_methylase	1.4e-45	C-5_cytosine-specific_DNA_methylase_(Dnmt)_domain_profile.	44.4399	S-adenosyl-L-methionine-dependent_methyltransferases	1.78e-22
1F53_N03_contig003_X1284598_Y1298702	1F53_N03_contig003_X1284598_Y1298702_4	sp|Q9XJR0|GPK_BPPM2_Uncharacterized_protein_Gp-k	1.7e-05	-	-	-	-	-	-	-	-	-	-	-	-	-	-	-	-
1F53_N03_contig003_X1284598_Y1298702	1F53_N03_contig003_X1284598_Y1298702_5	-	-	-	-	-	-	-	-	-	-	-	-	-	-	-	-	-	-
1F53_N03_contig003_X1284598_Y1298702	1F53_N03_contig003_X1284598_Y1298702_6	sp|Q37958|P4_BPPM2_Protein_P4	7e-05	-	-	-	-	-	-	-	-	-	-	-	-	-	-	-	-
1F53_N03_contig003_X1284598_Y1298702	1F53_N03_contig003_X1284598_Y1298702_7	REFSEQ_head_protein	6.2e-17	-	-	-	-	-	-	-	-	-	-	-	-	-	-	-	-
1F53_N03_contig003_X1284598_Y1298702	1F53_N03_contig003_X1284598_Y1298702_8	REFSEQ_tail_fiber_protein	6.8e-18	-	-	-	-	-	-	-	-	-	-	Phage_tail_assembly_chaperone_protein	2.6e-10	-	-	-	-
1F53_N03_contig003_X1284598_Y1298702	1F53_N03_contig003_X1284598_Y1298702_9	-	-	-	-	-	-	-	-	-	-	-	-	-	-	-	-	-	-
1F53_N03_contig003_X1284598_Y1298702	1F53_N03_contig003_X1284598_Y1298702_10	REFSEQ_hypothetical_protein	0.00014	-	-	-	-	-	-	-	-	-	-	-	-	-	-	-	-
1F53_N03_contig003_X1284598_Y1298702	1F53_N03_contig003_X1284598_Y1298702_11	REFSEQ_hypothetical_protein	0.00022	-	-	-	-	-	-	-	-	-	-	-	-	-	-	-	-
1F53_N03_contig003_X1284598_Y1298702	1F53_N03_contig003_X1284598_Y1298702_12	sp|Q9XJR4|GPJ_BPPM2_Uncharacterized_protein_Gp-j	1.5e-13	-	-	-	-	-	-	-	-	-	-	-	-	-	-	-	-
1F53_N03_contig003_X1284598_Y1298702	1F53_N03_contig003_X1284598_Y1298702_13	REFSEQ_hypothetical_protein	4e-05	-	-	-	-	-	-	-	-	-	-	-	-	-	-	-	-
1F53_N03_contig003_X1284598_Y1298702	1F53_N03_contig003_X1284598_Y1298702_14	REFSEQ_virion_structural_protein	0.00022	-	-	-	-	-	-	-	-	-	-	-	-	-	-	-	-
1F53_N03_contig003_X1284598_Y1298702	1F53_N03_contig003_X1284598_Y1298702_15	REFSEQ_hypothetical_protein	2.3e-07	-	-	-	-	-	-	-	-	-	-	-	-	-	-	-	-
1F53_N03_contig003_X1284598_Y1298702	1F53_N03_contig003_X1284598_Y1298702_16	REFSEQ_TMhelix_containing_protein	8.3e-06	-	-	-	-	-	-	-	-	-	-	-	-	-	-	-	-
1F53_N03_contig003_X1284598_Y1298702	1F53_N03_contig003_X1284598_Y1298702_17	sp|P15794|CAPSD_BPPM2_Major_capsid_protein_P2	6.4e-19	-	-	-	-	-	-	-	-	-	-	Viral_coat_protein_P2_N-terminal_domain	3.9e-38	-	-	-	-
1F53_N03_contig003_X1284598_Y1298702	1F53_N03_contig003_X1284598_Y1298702_18	-	-	-	-	-	-	-	-	-	-	-	-	-	-	-	-	-	-
1F53_N03_contig003_X1284598_Y1298702	1F53_N03_contig003_X1284598_Y1298702_19	sp|A0A7H0DND1|PG160_MONPV_DNA_packaging_protein_OPG160	2.5e-10	-	-	-	-	-	-	-	-	-	-	-	-	-	-	P-loop_containing_nucleoside_triphosphate_hydrolases	6.75e-12
1F53_N03_contig003_X1284598_Y1298702	1F53_N03_contig003_X1284598_Y1298702_20	REFSEQ_hypothetical_protein	8.3e-06	-	-	-	-	-	-	-	-	-	-	-	-	-	-	-	-
1F53_N03_contig003_X1284598_Y1298702	1F53_N03_contig003_X1284598_Y1298702_21	REFSEQ_internal_virion_protein	9.2e-05	-	-	-	-	-	-	-	-	-	-	-	-	-	-	-	-
1F53_N03_contig003_X1284598_Y1298702	1F53_N03_contig003_X1284598_Y1298702_22	REFSEQ_hypothetical_protein	0.00071	-	-	-	-	-	-	-	-	-	-	-	-	-	-	-	-
1F53_N03_contig003_X1284598_Y1298702	1F53_N03_contig003_X1284598_Y1298702_23	REFSEQ_coil_containing_protein	1.9e-156	-	-	-	-	-	-	-	-	-	-	-	-	-	-	-	-
1F53_N03_contig003_X1284598_Y1298702	1F53_N03_contig003_X1284598_Y1298702_24	-	-	-	-	-	-	-	-	-	-	-	-	-	-	-	-	-	-
1F53_N03_contig003_X1284598_Y1298702	1F53_N03_contig003_X1284598_Y1298702_25	-	-	-	-	-	-	-	-	-	-	-	-	-	-	-	-	-	-
1F53_N03_contig003_X1284598_Y1298702	1F53_N03_contig003_X1284598_Y1298702_26	REFSEQ_excisionase	2.3e-34	-	-	-	-	-	-	-	-	-	-	Pyocin_activator_protein_PrtN	5.5e-15	-	-	-	-
1F53_N03_contig003_X1284598_Y1298702	1F53_N03_contig003_X1284598_Y1298702_27	sp|Q38441|YOR5_BPSPP_Uncharacterized_10.3_kDa_protein_in_GP2-GP6_intergenic_region	2.1e-08	-	-	-	-	-	-	-	-	-	-	Bacteriophage_CI_repressor_helix-turn-helix_domain	0.0091	-	-	LexA/Signal_peptidase	1.02e-24
1F145_I01_contig0003_X329703_Y342485	1F145_I01_contig0003_X329703_Y342485_1	REFSEQ_putative_transcription_regulator	7.7e-07	-	-	-	-	-	-	-	-	-	-	Phage_protein	5.5e-11	-	-	-	-
1F145_I01_contig0003_X329703_Y342485	1F145_I01_contig0003_X329703_Y342485_2	-	-	-	-	-	-	-	-	-	-	-	-	-	-	-	-	-	-
1F145_I01_contig0003_X329703_Y342485	1F145_I01_contig0003_X329703_Y342485_3	-	-	-	-	-	-	-	-	-	-	-	-	-	-	-	-	-	-
1F145_I01_contig0003_X329703_Y342485	1F145_I01_contig0003_X329703_Y342485_4	REFSEQ_hypothetical_protein	0.00016	-	-	-	-	-	-	-	-	-	-	-	-	-	-	-	-
1F145_I01_contig0003_X329703_Y342485	1F145_I01_contig0003_X329703_Y342485_5	REFSEQ_lipoprotein	4.8e-34	-	-	-	-	-	-	-	-	-	-	-	-	Prokaryotic_membrane_lipoprotein_lipid_attachment_site_profile.	5	-	-
1F145_I01_contig0003_X329703_Y342485	1F145_I01_contig0003_X329703_Y342485_6	-	-	-	-	-	-	-	-	-	-	-	-	-	-	-	-	-	-
1F145_I01_contig0003_X329703_Y342485	1F145_I01_contig0003_X329703_Y342485_7	sp|Q9XJR0|GPK_BPPM2_Uncharacterized_protein_Gp-k	8e-06	-	-	-	-	-	-	-	-	-	-	-	-	-	-	-	-
1F145_I01_contig0003_X329703_Y342485	1F145_I01_contig0003_X329703_Y342485_8	REFSEQ_hypothetical_protein	1.5e-23	-	-	-	-	-	-	-	-	-	-	-	-	-	-	-	-
1F145_I01_contig0003_X329703_Y342485	1F145_I01_contig0003_X329703_Y342485_9	sp|Q6QGP7|ENLYS_BPT5_L-alanyl-D-glutamate_peptidase	1.1e-13	-	-	-	-	-	-	-	-	-	-	D-alanyl-D-alanine_carboxypeptidase	1.2e-08	-	-	Hedgehog/DD-peptidase	4.71e-25
1F145_I01_contig0003_X329703_Y342485	1F145_I01_contig0003_X329703_Y342485_10	-	-	-	-	-	-	-	-	-	-	-	-	-	-	-	-	-	-
1F145_I01_contig0003_X329703_Y342485	1F145_I01_contig0003_X329703_Y342485_11	-	-	-	-	-	-	-	-	-	-	-	-	-	-	-	-	-	-
1F145_I01_contig0003_X329703_Y342485	1F145_I01_contig0003_X329703_Y342485_12	REFSEQ_hypothetical_protein	1.2e-05	-	-	-	-	-	-	-	-	-	-	-	-	-	-	-	-
1F145_I01_contig0003_X329703_Y342485	1F145_I01_contig0003_X329703_Y342485_13	-	-	-	-	-	-	-	-	-	-	-	-	-	-	-	-	-	-
1F145_I01_contig0003_X329703_Y342485	1F145_I01_contig0003_X329703_Y342485_14	-	-	-	-	-	-	-	-	-	-	-	-	-	-	-	-	-	-
1F145_I01_contig0003_X329703_Y342485	1F145_I01_contig0003_X329703_Y342485_15	REFSEQ_hypothetical_protein	2.1e-05	-	-	-	-	-	-	-	-	-	-	-	-	-	-	-	-
1F145_I01_contig0003_X329703_Y342485	1F145_I01_contig0003_X329703_Y342485_16	sp|P15794|CAPSD_BPPM2_Major_capsid_protein_P2	1.4e-21	-	-	-	-	-	-	-	-	-	-	Viral_coat_protein_P2_N-terminal_domain	1.5e-30	-	-	-	-
1F145_I01_contig0003_X329703_Y342485	1F145_I01_contig0003_X329703_Y342485_17	-	-	-	-	-	-	-	-	-	-	-	-	-	-	-	-	-	-
1F145_I01_contig0003_X329703_Y342485	1F145_I01_contig0003_X329703_Y342485_18	sp|A0A7H0DND1|PG160_MONPV_DNA_packaging_protein_OPG160	4.2e-06	-	-	-	-	-	-	-	-	-	-	-	-	-	-	-	-
1F145_I01_contig0003_X329703_Y342485	1F145_I01_contig0003_X329703_Y342485_19	REFSEQ_hypothetical_protein	2.9e-05	-	-	-	-	-	-	-	-	-	-	-	-	-	-	-	-
1F145_I01_contig0003_X329703_Y342485	1F145_I01_contig0003_X329703_Y342485_20	-	-	-	-	-	-	-	-	-	-	-	-	-	-	-	-	-	-
1F145_I01_contig0003_X329703_Y342485	1F145_I01_contig0003_X329703_Y342485_21	REFSEQ_hypothetical_protein	1.3e-05	-	-	-	-	-	-	-	-	-	-	-	-	-	-	-	-
1F145_I01_contig0003_X329703_Y342485	1F145_I01_contig0003_X329703_Y342485_22	REFSEQ_hypothetical_protein	9e-05	-	-	-	-	-	-	-	-	-	-	-	-	-	-	-	-
1F145_I01_contig0003_X329703_Y342485	1F145_I01_contig0003_X329703_Y342485_23	REFSEQ_hypothetical_protein	0.00014	-	-	-	-	-	-	-	-	-	-	-	-	-	-	-	-
1F145_I01_contig0003_X329703_Y342485	1F145_I01_contig0003_X329703_Y342485_24	sp|Q8V3U0|HEMA_ISAV8_Hemagglutinin-esterase	0.00017	-	-	-	-	-	-	-	-	-	-	-	-	-	-	-	-
1F145_I01_contig0003_X329703_Y342485	1F145_I01_contig0003_X329703_Y342485_25	REFSEQ_hypothetical_protein	9.6e-11	-	-	-	-	-	-	-	-	-	-	-	-	-	-	lambda_repressor-like_DNA-binding_domains	1.23e-05
1F146_I01_contig0040_X12509_Y38563	1F146_I01_contig0040_X12509_Y38563_1	REFSEQ_hypothetical_protein	4.9e-27	-	-	-	-	-	-	-	-	-	-	-	-	-	-	-	-
1F146_I01_contig0040_X12509_Y38563	1F146_I01_contig0040_X12509_Y38563_2	-	-	-	-	-	-	-	-	-	-	-	-	-	-	-	-	-	-
1F146_I01_contig0040_X12509_Y38563	1F146_I01_contig0040_X12509_Y38563_3	sp|Q6QGP7|ENLYS_BPT5_L-alanyl-D-glutamate_peptidase	2.3e-12	-	-	-	-	-	-	-	-	-	-	D-alanyl-D-alanine_carboxypeptidase	1.1e-06	-	-	Hedgehog/DD-peptidase	3.4e-25
1F146_I01_contig0040_X12509_Y38563	1F146_I01_contig0040_X12509_Y38563_4	-	-	-	-	-	-	-	-	-	-	-	-	-	-	-	-	-	-
1F146_I01_contig0040_X12509_Y38563	1F146_I01_contig0040_X12509_Y38563_5	sp|O31983|BHLA_BACSU_SPbeta_prophage-derived_protein_BhlA	3e-06	-	-	-	-	-	-	-	-	-	-	-	-	-	-	-	-
1F146_I01_contig0040_X12509_Y38563	1F146_I01_contig0040_X12509_Y38563_6	-	-	-	-	-	-	-	-	-	-	-	-	-	-	-	-	-	-
1F146_I01_contig0040_X12509_Y38563	1F146_I01_contig0040_X12509_Y38563_7	sp|Q9XJR4|GPJ_BPPM2_Uncharacterized_protein_Gp-j	8.5e-10	-	-	-	-	-	-	-	-	-	-	-	-	-	-	-	-
1F146_I01_contig0040_X12509_Y38563	1F146_I01_contig0040_X12509_Y38563_8	-	-	-	-	-	-	-	-	-	-	-	-	-	-	-	-	-	-
1F146_I01_contig0040_X12509_Y38563	1F146_I01_contig0040_X12509_Y38563_9	-	-	-	-	-	-	-	-	-	-	-	-	-	-	-	-	-	-
1F146_I01_contig0040_X12509_Y38563	1F146_I01_contig0040_X12509_Y38563_10	REFSEQ_hypothetical_protein	1.6e-05	-	-	-	-	-	-	-	-	-	-	-	-	-	-	-	-
1F146_I01_contig0040_X12509_Y38563	1F146_I01_contig0040_X12509_Y38563_11	REFSEQ_TMhelix_containing_protein	1.4e-08	-	-	-	-	-	-	-	-	-	-	-	-	-	-	-	-
1F146_I01_contig0040_X12509_Y38563	1F146_I01_contig0040_X12509_Y38563_12	sp|P15794|CAPSD_BPPM2_Major_capsid_protein_P2	1.5e-20	-	-	-	-	-	-	-	-	-	-	Viral_coat_protein_P2_N-terminal_domain	4.4e-33	-	-	-	-
1F146_I01_contig0040_X12509_Y38563	1F146_I01_contig0040_X12509_Y38563_13	REFSEQ_hypothetical_protein	1.3e-05	-	-	-	-	-	-	-	-	-	-	-	-	-	-	-	-
1F146_I01_contig0040_X12509_Y38563	1F146_I01_contig0040_X12509_Y38563_14	sp|A0A7H0DND1|PG160_MONPV_DNA_packaging_protein_OPG160	2.3e-09	-	-	-	-	-	-	-	-	-	-	-	-	-	-	P-loop_containing_nucleoside_triphosphate_hydrolases	6.86e-12
1F146_I01_contig0040_X12509_Y38563	1F146_I01_contig0040_X12509_Y38563_15	REFSEQ_hypothetical_protein	0.00023	-	-	-	-	-	-	-	-	-	-	-	-	-	-	-	-
1F146_I01_contig0040_X12509_Y38563	1F146_I01_contig0040_X12509_Y38563_16	sp|P43082|HEVL_ARATH_Hevein-like_preproprotein	3e-07	-	-	-	-	-	-	-	-	-	-	-	-	-	-	-	-
1F146_I01_contig0040_X12509_Y38563	1F146_I01_contig0040_X12509_Y38563_17	-	-	-	-	-	-	-	-	-	-	-	-	-	-	-	-	-	-
1F146_I01_contig0040_X12509_Y38563	1F146_I01_contig0040_X12509_Y38563_18	sp|Q06419|VPA_BPP2_Replication_gene_A_protein	6e-128	-	-	-	-	-	-	-	-	-	-	Bacteriophage_replication_gene_A_protein_(GPA)	1.5e-64	-	-	-	-
1F146_I01_contig0040_X12509_Y38563	1F146_I01_contig0040_X12509_Y38563_19	-	-	-	-	-	-	-	-	-	-	-	-	-	-	-	-	-	-
1F146_I01_contig0040_X12509_Y38563	1F146_I01_contig0040_X12509_Y38563_20	-	-	-	-	-	-	-	-	-	-	-	-	-	-	-	-	-	-
1F146_I01_contig0040_X12509_Y38563	1F146_I01_contig0040_X12509_Y38563_21	REFSEQ_hypothetical_protein	3.7e-05	-	-	-	-	-	-	-	-	-	-	-	-	-	-	-	-
1F146_I01_contig0040_X12509_Y38563	1F146_I01_contig0040_X12509_Y38563_22	REFSEQ_hypothetical_protein	0.00017	-	-	-	-	-	-	-	-	-	-	-	-	-	-	-	-
1F146_I01_contig0040_X12509_Y38563	1F146_I01_contig0040_X12509_Y38563_23	sp|P21681|VAPL_BP186_Protein_apl	2.6e-16	-	-	-	-	-	-	-	-	-	-	-	-	-	-	-	-
1F146_I01_contig0040_X12509_Y38563	1F146_I01_contig0040_X12509_Y38563_24	sp|P16942|T629_SHISO_Transposase_for_insertion_sequence_element_IS629	1.2e-11	-	-	-	-	-	-	-	-	-	-	Mu_DNA-binding_domain	4.2e-05	Mu-type_HTH_domain_profile.	26.262	LexA/Signal_peptidase	1.7e-21
1F146_I01_contig0040_X12509_Y38563	1F146_I01_contig0040_X12509_Y38563_25	sp|P06723|VINT_BP186_Integrase	5.9e-110	-	-	-	-	-	-	-	-	-	-	Phage_integrase_family	2e-12	Core-binding_(CB)_domain_profile.	10.7499	DNA_breaking-rejoining_enzymes	2.12e-43
1F146_I01_contig0040_X12509_Y38563	1F146_I01_contig0040_X12509_Y38563_26	REFSEQ_hypothetical_protein	0.00012	-	-	-	-	-	-	-	-	-	-	Regulator_of_RNA_polymerase_sigma(70)_subunit,_Rsd/AlgQ	1.6e-50	-	-	-	-
1F146_I01_contig0040_X12509_Y38563	1F146_I01_contig0040_X12509_Y38563_27	sp|P32271|Y06L_BPT4_Uncharacterized_17.7_kDa_protein_in_e-segB_intergenic_region	2.6e-15	-	-	-	-	-	-	NAD-capped_RNA_hydrolase_NudC;_Short	73.563	-	-	NADH_pyrophosphatase_zinc_ribbon_domain	4e-05	Nudix_hydrolase_domain_profile.	16.3504	Nudix	2.88e-42
1F146_I01_contig0040_X12509_Y38563	1F146_I01_contig0040_X12509_Y38563_28	REFSEQ_hypothetical_protein	0.0001	-	-	-	-	-	-	Uroporphyrinogen_decarboxylase;_Short	97.746	uroporphyrinogen_decarboxylase	6.6e-136	Uroporphyrinogen_decarboxylase_(URO-D)	3.2e-142	-	-	UROD/MetE-like	4.71e-123
1F146_I01_contig0040_X12509_Y38563	1F146_I01_contig0040_X12509_Y38563_29	REFSEQ_TetR_family_transcriptional_regulator	6.6e-07	-	-	-	-	-	-	-	-	-	-	Bacterial_regulatory_proteins,_tetR_family	7.3e-09	TetR-type_HTH_domain_profile.	18.6808	Homeodomain-like	3.15e-16
1F146_I01_contig0040_X12509_Y38563	1F146_I01_contig0040_X12509_Y38563_30	sp|Q5UPH8|YR106_MIMIV_Uncharacterized_protein_R106	5.6e-13	-	-	-	-	-	-	-	-	-	-	DHHA1_domain	0.028	-	-	DHH_phosphoesterases	1.57e-42
1F146_I01_contig0040_X12509_Y38563	1F146_I01_contig0040_X12509_Y38563_31	sp|O80288|ENLYS_BPPS3_SAR-endolysin	9.2e-18	-	-	-	-	-	-	-	-	-	-	Peptidase_family_M23	4.6e-22	-	-	Duplicated_hybrid_motif	1.52e-46
1F146_I01_contig0040_X12509_Y38563	1F146_I01_contig0040_X12509_Y38563_32	REFSEQ_hypothetical_protein	0.00018	-	-	-	-	-	-	2,3-bisphosphoglycerate-independent_phosphoglycerate_mutase;_Short	91.961	2,3-bisphosphoglycerate-independent_phosphoglycerate_mutase	4.6e-223	BPG-independent_PGAM_N-terminus_(iPGM_N)	9.4e-78	-	-	2,3-Bisphosphoglycerate-independent_phosphoglycerate_mutase,_substrate-binding_domain	3.66e-80
1F146_I01_contig0040_X12509_Y38563	1F146_I01_contig0040_X12509_Y38563_33	-	-	-	-	-	-	-	-	-	-	-	-	EamA-like_transporter_family	1.1e-10	-	-	Multidrug_resistance_efflux_transporter_EmrE	2.35e-08
1F146_I01_contig0040_X12509_Y38563	1F146_I01_contig0040_X12509_Y38563_34	REFSEQ_hypothetical_protein	8.5e-05	-	-	-	-	-	-	-	-	-	-	Cache_domain	2.8e-16	Bacterial_chemotaxis_sensory_transducers_domain_profile.	45.5172	Methyl-accepting_chemotaxis_protein_(MCP)_signaling_domain	5.36e-77
1F146_I01_contig0040_X12509_Y38563	1F146_I01_contig0040_X12509_Y38563_35	REFSEQ_hypothetical_protein	0.00019	-	-	-	-	-	-	-	-	DASS_family_sodium-coupled_anion_symporter	7.9e-77	Citrate_transporter	5.8e-41	-	-	-	-
1F146_I01_contig0040_X12509_Y38563	1F146_I01_contig0040_X12509_Y38563_36	REFSEQ_hypothetical_protein	1.6e-15	-	-	-	-	-	-	Phosphatidylserine_decarboxylase_proenzyme;_Contains:_RecName:_Full	89.046	archaetidylserine_decarboxylase	1.6e-80	Phosphatidylserine_decarboxylase	2.3e-62	-	-	-	-
1F169_I01_contig0029_X106_Y14132	1F169_I01_contig0029_X106_Y14132_1	REFSEQ_hypothetical_protein	4.9e-12	-	-	-	-	-	-	-	-	-	-	Bacteriophage_CI_repressor_helix-turn-helix_domain	0.42	Cro/C1-type_HTH_domain_profile.	9.9333	lambda_repressor-like_DNA-binding_domains	8.16e-09
1F169_I01_contig0029_X106_Y14132	1F169_I01_contig0029_X106_Y14132_2	-	-	-	-	-	-	-	-	-	-	-	-	-	-	-	-	-	-
1F169_I01_contig0029_X106_Y14132	1F169_I01_contig0029_X106_Y14132_3	REFSEQ_hypothetical_protein	0.00016	-	-	-	-	-	-	-	-	-	-	-	-	-	-	-	-
1F169_I01_contig0029_X106_Y14132	1F169_I01_contig0029_X106_Y14132_4	REFSEQ_hypothetical_protein	1.1e-05	-	-	-	-	-	-	-	-	-	-	-	-	-	-	-	-
1F169_I01_contig0029_X106_Y14132	1F169_I01_contig0029_X106_Y14132_5	-	-	-	-	-	-	-	-	-	-	-	-	-	-	-	-	-	-
1F169_I01_contig0029_X106_Y14132	1F169_I01_contig0029_X106_Y14132_6	sp|A0A7H0DND1|PG160_MONPV_DNA_packaging_protein_OPG160	7.3e-06	-	-	-	-	-	-	-	-	-	-	-	-	-	-	-	-
1F169_I01_contig0029_X106_Y14132	1F169_I01_contig0029_X106_Y14132_7	-	-	-	-	-	-	-	-	-	-	-	-	-	-	-	-	-	-
1F169_I01_contig0029_X106_Y14132	1F169_I01_contig0029_X106_Y14132_8	sp|P15794|CAPSD_BPPM2_Major_capsid_protein_P2	4.7e-21	-	-	-	-	-	-	-	-	-	-	Viral_coat_protein_P2_N-terminal_domain	1.5e-30	-	-	-	-
1F169_I01_contig0029_X106_Y14132	1F169_I01_contig0029_X106_Y14132_9	REFSEQ_hypothetical_protein	1.6e-06	-	-	-	-	-	-	-	-	-	-	-	-	-	-	-	-
1F169_I01_contig0029_X106_Y14132	1F169_I01_contig0029_X106_Y14132_10	-	-	-	-	-	-	-	-	-	-	-	-	-	-	-	-	-	-
1F169_I01_contig0029_X106_Y14132	1F169_I01_contig0029_X106_Y14132_11	-	-	-	-	-	-	-	-	-	-	-	-	-	-	-	-	-	-
1F169_I01_contig0029_X106_Y14132	1F169_I01_contig0029_X106_Y14132_12	sp|P22919|Y16C_BPT4_Uncharacterized_11.4_kDa_protein_in_arn-motA_intergenic_region	9.9e-05	-	-	-	-	-	-	-	-	-	-	-	-	-	-	-	-
1F169_I01_contig0029_X106_Y14132	1F169_I01_contig0029_X106_Y14132_13	REFSEQ_hypothetical_protein	2.3e-05	-	-	-	-	-	-	-	-	-	-	-	-	-	-	-	-
1F169_I01_contig0029_X106_Y14132	1F169_I01_contig0029_X106_Y14132_14	-	-	-	-	-	-	-	-	-	-	-	-	-	-	-	-	-	-
1F169_I01_contig0029_X106_Y14132	1F169_I01_contig0029_X106_Y14132_15	sp|Q6QGP7|ENLYS_BPT5_L-alanyl-D-glutamate_peptidase	9.1e-14	-	-	-	-	-	-	-	-	-	-	D-alanyl-D-alanine_carboxypeptidase	8.2e-10	-	-	Hedgehog/DD-peptidase	9.16e-26
1F169_I01_contig0029_X106_Y14132	1F169_I01_contig0029_X106_Y14132_16	REFSEQ_hypothetical_protein	7.4e-23	-	-	-	-	-	-	-	-	-	-	-	-	-	-	-	-
1F169_I01_contig0029_X106_Y14132	1F169_I01_contig0029_X106_Y14132_17	sp|Q9XJR0|GPK_BPPM2_Uncharacterized_protein_Gp-k	1.2e-05	-	-	-	-	-	-	-	-	-	-	-	-	-	-	-	-
1F169_I01_contig0029_X106_Y14132	1F169_I01_contig0029_X106_Y14132_18	REFSEQ_hypothetical_protein	0.00011	-	-	-	-	-	-	-	-	-	-	-	-	-	-	-	-
1F169_I01_contig0029_X106_Y14132	1F169_I01_contig0029_X106_Y14132_19	-	-	-	-	-	-	-	-	-	-	-	-	-	-	-	-	-	-
1F169_I01_contig0029_X106_Y14132	1F169_I01_contig0029_X106_Y14132_20	REFSEQ_hypothetical_protein	4.7e-05	-	-	-	-	-	-	-	-	-	-	Domain_of_unknown_function_(DUF4062)	8.5e-26	-	-	-	-
1F169_I01_contig0029_X106_Y14132	1F169_I01_contig0029_X106_Y14132_21	REFSEQ_hypothetical_protein	0.00014	-	-	-	-	-	-	-	-	-	-	-	-	Prokaryotic_membrane_lipoprotein_lipid_attachment_site_profile.	5	-	-
1F169_I01_contig0029_X106_Y14132	1F169_I01_contig0029_X106_Y14132_22	-	-	-	-	-	-	-	-	-	-	-	-	Antitoxin_SocA-like,_Panacea_domain	5.4e-16	-	-	-	-
1F169_I01_contig0029_X106_Y14132	1F169_I01_contig0029_X106_Y14132_23	-	-	-	-	-	-	-	-	-	-	-	-	ParE_toxin_of_type_II_toxin-antitoxin_system,_parDE	2.8e-17	-	-	-	-
1F169_I01_contig0029_X106_Y14132	1F169_I01_contig0029_X106_Y14132_24	REFSEQ_antitoxin_from_a_toxin-antitoxin_system	3.1e-08	-	-	-	-	-	-	Antitoxin_ParD_[Vibrio_cholerae_O1_biovar_El_Tor_str._N16961]	85.714	type_II_toxin-antitoxin_system_ParD_family_antitoxin	3.7e-26	Bacterial_antitoxin_of_ParD_toxin-antitoxin_type_II_system_and_RHH	3.8e-34	-	-	Ribbon-helix-helix	1.45e-09
1F169_I01_contig0029_X106_Y14132	1F169_I01_contig0029_X106_Y14132_25	REFSEQ_hypothetical_protein	7.7e-05	-	-	-	-	-	-	-	-	-	-	ParD-like_antitoxin_of_type_II_bacterial_toxin-antitoxin_system	0.18	-	-	-	-
1F169_I01_contig0029_X106_Y14132	1F169_I01_contig0029_X106_Y14132_26	REFSEQ_putative_transcription_regulator	1.4e-07	-	-	-	-	-	-	-	-	-	-	Phage_protein	1.1e-09	-	-	-	-
1F169_I01_contig0082_X237_Y17441	1F169_I01_contig0082_X237_Y17441_1	REFSEQ_hypothetical_protein	2.3e-05	-	-	-	-	-	-	-	-	-	-	-	-	-	-	-	-
1F169_I01_contig0082_X237_Y17441	1F169_I01_contig0082_X237_Y17441_2	REFSEQ_hypothetical_protein	9.4e-25	-	-	-	-	-	-	-	-	-	-	-	-	-	-	-	-
1F169_I01_contig0082_X237_Y17441	1F169_I01_contig0082_X237_Y17441_3	sp|Q6QGP7|ENLYS_BPT5_L-alanyl-D-glutamate_peptidase	2e-12	-	-	-	-	-	-	-	-	-	-	D-alanyl-D-alanine_carboxypeptidase	9.2e-08	-	-	Hedgehog/DD-peptidase	1.75e-23
1F169_I01_contig0082_X237_Y17441	1F169_I01_contig0082_X237_Y17441_4	REFSEQ_hypothetical_protein	6.4e-12	-	-	-	-	-	-	-	-	-	-	-	-	-	-	-	-
1F169_I01_contig0082_X237_Y17441	1F169_I01_contig0082_X237_Y17441_5	-	-	-	-	-	-	-	-	-	-	-	-	-	-	-	-	-	-
1F169_I01_contig0082_X237_Y17441	1F169_I01_contig0082_X237_Y17441_6	-	-	-	-	-	-	-	-	-	-	-	-	-	-	-	-	-	-
1F169_I01_contig0082_X237_Y17441	1F169_I01_contig0082_X237_Y17441_7	REFSEQ_hypothetical_protein	4.6e-05	-	-	-	-	-	-	-	-	-	-	-	-	-	-	-	-
1F169_I01_contig0082_X237_Y17441	1F169_I01_contig0082_X237_Y17441_8	REFSEQ_hypothetical_protein	0.0008	-	-	-	-	-	-	-	-	-	-	-	-	-	-	-	-
1F169_I01_contig0082_X237_Y17441	1F169_I01_contig0082_X237_Y17441_9	REFSEQ_hypothetical_protein	4.1e-05	-	-	-	-	-	-	-	-	-	-	-	-	-	-	-	-
1F169_I01_contig0082_X237_Y17441	1F169_I01_contig0082_X237_Y17441_10	REFSEQ_hypothetical_protein	7.5e-07	-	-	-	-	-	-	-	-	-	-	-	-	-	-	-	-
1F169_I01_contig0082_X237_Y17441	1F169_I01_contig0082_X237_Y17441_11	sp|P15794|CAPSD_BPPM2_Major_capsid_protein_P2	1.8e-19	-	-	-	-	-	-	-	-	-	-	Viral_coat_protein_P2_N-terminal_domain	4.8e-29	-	-	-	-
1F169_I01_contig0082_X237_Y17441	1F169_I01_contig0082_X237_Y17441_12	sp|Q9XJR8|EXLYS_BPPM2_Peptidoglycan_hydrolase_P7	3.6e-07	-	-	-	-	-	-	-	-	-	-	-	-	-	-	-	-
1F169_I01_contig0082_X237_Y17441	1F169_I01_contig0082_X237_Y17441_13	-	-	-	-	-	-	-	-	-	-	-	-	-	-	-	-	-	-
1F169_I01_contig0082_X237_Y17441	1F169_I01_contig0082_X237_Y17441_14	sp|P03621|CAPSD_BPPF1_Capsid_protein_G8P	7.9e-05	-	-	-	-	-	-	-	-	-	-	-	-	-	-	-	-
1F169_I01_contig0082_X237_Y17441	1F169_I01_contig0082_X237_Y17441_15	REFSEQ_hypothetical_protein	1.5e-09	-	-	-	-	-	-	-	-	-	-	-	-	-	-	-	-
1F169_I01_contig0082_X237_Y17441	1F169_I01_contig0082_X237_Y17441_16	REFSEQ_hypothetical_protein	3.4e-05	-	-	-	-	-	-	-	-	-	-	-	-	-	-	-	-
1F169_I01_contig0082_X237_Y17441	1F169_I01_contig0082_X237_Y17441_17	-	-	-	-	-	-	-	-	-	-	-	-	-	-	-	-	-	-
1F169_I01_contig0082_X237_Y17441	1F169_I01_contig0082_X237_Y17441_18	sp|Q06419|VPA_BPP2_Replication_gene_A_protein	1.6e-125	-	-	-	-	-	-	-	-	-	-	Bacteriophage_replication_gene_A_protein_(GPA)	3.4e-63	-	-	-	-
1F169_I01_contig0082_X237_Y17441	1F169_I01_contig0082_X237_Y17441_19	-	-	-	-	-	-	-	-	-	-	-	-	-	-	-	-	-	-
1F169_I01_contig0082_X237_Y17441	1F169_I01_contig0082_X237_Y17441_20	REFSEQ_hypothetical_protein	0.00025	-	-	-	-	-	-	-	-	-	-	-	-	-	-	-	-
1F169_I01_contig0082_X237_Y17441	1F169_I01_contig0082_X237_Y17441_21	REFSEQ_GrBNV_gp97-like_protein	8.6e-05	-	-	-	-	-	-	-	-	-	-	-	-	-	-	-	-
1F169_I01_contig0082_X237_Y17441	1F169_I01_contig0082_X237_Y17441_22	-	-	-	-	-	-	-	-	-	-	-	-	-	-	-	-	-	-
1F169_I01_contig0082_X237_Y17441	1F169_I01_contig0082_X237_Y17441_23	-	-	-	-	-	-	-	-	-	-	-	-	-	-	-	-	-	-
1F169_I01_contig0082_X237_Y17441	1F169_I01_contig0082_X237_Y17441_24	sp|P10426|YIM2_BPPH1_Uncharacterized_immunity_region_protein_2	9.2e-10	-	-	-	-	-	-	-	-	-	-	Helix-turn-helix	0.12	Cro/C1-type_HTH_domain_profile.	10.5342	lambda_repressor-like_DNA-binding_domains	2.82e-10
1F169_I01_contig0082_X237_Y17441	1F169_I01_contig0082_X237_Y17441_25	sp|P06723|VINT_BP186_Integrase	7.5e-92	-	-	-	-	-	-	-	-	-	-	Phage_integrase_family	5e-20	Core-binding_(CB)_domain_profile.	10.7104	DNA_breaking-rejoining_enzymes	3.24e-49
1F169_I01_contig0082_X237_Y17441	1F169_I01_contig0082_X237_Y17441_26	sp|Q01075|VG14_BPP22_Protein_gp14	5.7e-12	-	-	-	-	-	-	-	-	-	-	Acetyltransferase_(GNAT)_domain	6.9e-18	Gcn5-related_N-acetyltransferase_(GNAT)_domain_profile.	14.7663	Acyl-CoA_N-acyltransferases_(Nat)	1.48e-41
1F169_I01_contig0082_X237_Y17441	1F169_I01_contig0082_X237_Y17441_27	REFSEQ_unknown_similar_to_AMEV117	1.9e-05	-	-	-	-	-	-	-	-	-	-	-	-	-	-	-	-
1F169_I01_contig0082_X237_Y17441	1F169_I01_contig0082_X237_Y17441_28	sp|P22877|INTR_SACER_Integrase	8.1e-46	-	-	-	-	-	-	-	-	-	-	Arm_DNA-binding_domain	2.2e-09	Tyrosine_recombinase_domain_profile.	29.1422	DNA_breaking-rejoining_enzymes	3.3e-42
1F169_I01_contig0082_X237_Y17441	1F169_I01_contig0082_X237_Y17441_29	-	-	-	-	-	-	-	-	-	-	-	-	-	-	-	-	-	-
1F169_I01_contig0082_X237_Y17441	1F169_I01_contig0082_X237_Y17441_30	REFSEQ_structural_protein	3.5e-05	-	-	-	-	-	-	-	-	-	-	-	-	-	-	-	-
1F169_I01_contig0082_X237_Y17441	1F169_I01_contig0082_X237_Y17441_31	-	-	-	-	-	-	-	-	-	-	-	-	Protein_of_unknown_function_(DUF2787)	8.8e-33	-	-	-	-
1F243_I01_contig0038_X7707_Y21966	1F243_I01_contig0038_X7707_Y21966_1	sp|P46495|Y1572_HAEIN_Putative_integrase/recombinase_HI_1572	8.4e-54	-	-	-	-	-	-	-	-	-	-	Phage_integrase_family	4.4e-18	Core-binding_(CB)_domain_profile.	8.55043	DNA_breaking-rejoining_enzymes	1.44e-42
1F243_I01_contig0038_X7707_Y21966	1F243_I01_contig0038_X7707_Y21966_2	-	-	-	-	AbiA_small__AbiA_SLATT	2.3	-	-	-	-	SLATT_domain	1.6e-36	SMODS_and_SLOG-associating_2TM_effector_domain_family_5	1.9e-22	-	-	-	-
1F243_I01_contig0038_X7707_Y21966	1F243_I01_contig0038_X7707_Y21966_3	sp|P08548|LIN1_NYCCO_LINE-1_reverse_transcriptase_homolog	1.2e-26	-	-	RT_I_II_III_IV_V_VI_1	0.00018	-	-	-	-	-	-	Reverse_transcriptase_(RNA-dependent_DNA_polymerase)	1.7e-21	Reverse_transcriptase_(RT)_catalytic_domain_profile.	19.2891	DNA/RNA_polymerases	1.73e-17
1F243_I01_contig0038_X7707_Y21966	1F243_I01_contig0038_X7707_Y21966_4	sp|Q9XJR0|GPK_BPPM2_Uncharacterized_protein_Gp-k	3.5e-06	-	-	-	-	-	-	-	-	-	-	-	-	-	-	-	-
1F243_I01_contig0038_X7707_Y21966	1F243_I01_contig0038_X7707_Y21966_5	-	-	-	-	-	-	-	-	-	-	-	-	-	-	-	-	-	-
1F243_I01_contig0038_X7707_Y21966	1F243_I01_contig0038_X7707_Y21966_6	REFSEQ_hypothetical_protein	4.8e-05	-	-	-	-	-	-	-	-	-	-	-	-	-	-	-	-
1F243_I01_contig0038_X7707_Y21966	1F243_I01_contig0038_X7707_Y21966_7	REFSEQ_head_protein	4.8e-17	-	-	-	-	-	-	-	-	-	-	-	-	-	-	-	-
1F243_I01_contig0038_X7707_Y21966	1F243_I01_contig0038_X7707_Y21966_8	REFSEQ_tail_fiber_protein	6.8e-18	-	-	-	-	-	-	-	-	-	-	Phage_tail_assembly_chaperone_protein	2.6e-10	-	-	-	-
1F243_I01_contig0038_X7707_Y21966	1F243_I01_contig0038_X7707_Y21966_9	-	-	-	-	-	-	-	-	-	-	-	-	-	-	-	-	-	-
1F243_I01_contig0038_X7707_Y21966	1F243_I01_contig0038_X7707_Y21966_10	-	-	-	-	-	-	-	-	-	-	-	-	-	-	-	-	-	-
1F243_I01_contig0038_X7707_Y21966	1F243_I01_contig0038_X7707_Y21966_11	REFSEQ_hypothetical_protein	0.00022	-	-	-	-	-	-	-	-	-	-	-	-	-	-	-	-
1F243_I01_contig0038_X7707_Y21966	1F243_I01_contig0038_X7707_Y21966_12	sp|Q9XJR4|GPJ_BPPM2_Uncharacterized_protein_Gp-j	4.5e-13	-	-	-	-	-	-	-	-	-	-	-	-	-	-	-	-
1F243_I01_contig0038_X7707_Y21966	1F243_I01_contig0038_X7707_Y21966_13	REFSEQ_hypothetical_protein	4.5e-05	-	-	-	-	-	-	-	-	-	-	-	-	-	-	-	-
1F243_I01_contig0038_X7707_Y21966	1F243_I01_contig0038_X7707_Y21966_14	REFSEQ_virion_structural_protein	0.00022	-	-	-	-	-	-	-	-	-	-	-	-	-	-	-	-
1F243_I01_contig0038_X7707_Y21966	1F243_I01_contig0038_X7707_Y21966_15	REFSEQ_hypothetical_protein	2.3e-07	-	-	-	-	-	-	-	-	-	-	-	-	-	-	-	-
1F243_I01_contig0038_X7707_Y21966	1F243_I01_contig0038_X7707_Y21966_16	REFSEQ_TMhelix_containing_protein	8.3e-06	-	-	-	-	-	-	-	-	-	-	-	-	-	-	-	-
1F243_I01_contig0038_X7707_Y21966	1F243_I01_contig0038_X7707_Y21966_17	sp|P15794|CAPSD_BPPM2_Major_capsid_protein_P2	6.2e-19	-	-	-	-	-	-	-	-	-	-	Viral_coat_protein_P2_N-terminal_domain	3.9e-38	-	-	-	-
1F243_I01_contig0038_X7707_Y21966	1F243_I01_contig0038_X7707_Y21966_18	-	-	-	-	-	-	-	-	-	-	-	-	-	-	-	-	-	-
1F243_I01_contig0038_X7707_Y21966	1F243_I01_contig0038_X7707_Y21966_19	sp|A0A7H0DND1|PG160_MONPV_DNA_packaging_protein_OPG160	2.6e-10	-	-	-	-	-	-	-	-	-	-	-	-	-	-	P-loop_containing_nucleoside_triphosphate_hydrolases	2.76e-12
1F243_I01_contig0038_X7707_Y21966	1F243_I01_contig0038_X7707_Y21966_20	REFSEQ_hypothetical_protein	7.9e-06	-	-	-	-	-	-	-	-	-	-	-	-	-	-	-	-
1F243_I01_contig0038_X7707_Y21966	1F243_I01_contig0038_X7707_Y21966_21	REFSEQ_internal_virion_protein	6.8e-05	-	-	-	-	-	-	-	-	-	-	-	-	-	-	-	-
1F243_I01_contig0038_X7707_Y21966	1F243_I01_contig0038_X7707_Y21966_22	sp|Q06419|VPA_BPP2_Replication_gene_A_protein	1.2e-144	-	-	-	-	-	-	-	-	-	-	Bacteriophage_replication_gene_A_protein_(GPA)	6.6e-70	-	-	-	-
1F243_I01_contig0038_X7707_Y21966	1F243_I01_contig0038_X7707_Y21966_23	-	-	-	-	-	-	-	-	-	-	-	-	-	-	-	-	-	-
1F243_I01_contig0038_X7707_Y21966	1F243_I01_contig0038_X7707_Y21966_24	-	-	-	-	-	-	-	-	-	-	-	-	-	-	-	-	-	-
1F243_I01_contig0038_X7707_Y21966	1F243_I01_contig0038_X7707_Y21966_25	REFSEQ_excisionase	7.7e-35	-	-	-	-	-	-	-	-	-	-	Pyocin_activator_protein_PrtN	1.9e-15	-	-	-	-
1F243_I01_contig0038_X7707_Y21966	1F243_I01_contig0038_X7707_Y21966_26	sp|Q38441|YOR5_BPSPP_Uncharacterized_10.3_kDa_protein_in_GP2-GP6_intergenic_region	2.2e-09	-	-	-	-	-	-	-	-	-	-	Bacteriophage_CI_repressor_helix-turn-helix_domain	0.0073	-	-	LexA/Signal_peptidase	3.79e-25
1F243_I01_contig0038_X7707_Y21966	1F243_I01_contig0038_X7707_Y21966_27	-	-	-	-	-	-	-	-	-	-	-	-	PemK-like,_MazF-like_toxin_of_type_II_toxin-antitoxin_system	4.1e-05	-	-	Cell_growth_inhibitor/plasmid_maintenance_toxic_component	3.92e-10
1F243_I01_contig0045_X40_Y27406	1F243_I01_contig0045_X40_Y27406_1	REFSEQ_hypothetical_protein	0.00027	BstA__BstA	1.2e-64	BstA__BstA	1.2e-06	-	-	-	-	-	-	-	-	-	-	-	-
1F243_I01_contig0045_X40_Y27406	1F243_I01_contig0045_X40_Y27406_2	REFSEQ_hypothetical_protein	1e-05	-	-	-	-	-	-	-	-	-	-	-	-	-	-	-	-
1F243_I01_contig0045_X40_Y27406	1F243_I01_contig0045_X40_Y27406_3	sp|P08548|LIN1_NYCCO_LINE-1_reverse_transcriptase_homolog	1.9e-20	DRT_2__drt2	5.9e-236	DRT_2__drt2	5.9e-23	-	-	-	-	antiviral_reverse_transcriptase_Drt2	8.8e-178	Reverse_transcriptase_(RNA-dependent_DNA_polymerase)	5.6e-10	Reverse_transcriptase_(RT)_catalytic_domain_profile.	14.3898	DNA/RNA_polymerases	6.14e-17
1F243_I01_contig0045_X40_Y27406	1F243_I01_contig0045_X40_Y27406_4	REFSEQ_hypothetical_protein	2.1e-10	-	-	-	-	-	-	-	-	-	-	-	-	-	-	lambda_repressor-like_DNA-binding_domains	1.03e-05
1F243_I01_contig0045_X40_Y27406	1F243_I01_contig0045_X40_Y27406_5	sp|Q8V3U0|HEMA_ISAV8_Hemagglutinin-esterase	0.00033	-	-	-	-	-	-	-	-	-	-	-	-	-	-	-	-
1F243_I01_contig0045_X40_Y27406	1F243_I01_contig0045_X40_Y27406_6	REFSEQ_hypothetical_protein	0.0002	-	-	-	-	-	-	-	-	-	-	-	-	-	-	-	-
1F243_I01_contig0045_X40_Y27406	1F243_I01_contig0045_X40_Y27406_7	REFSEQ_hypothetical_protein	0.00039	-	-	-	-	-	-	-	-	-	-	-	-	-	-	-	-
1F243_I01_contig0045_X40_Y27406	1F243_I01_contig0045_X40_Y27406_8	REFSEQ_hypothetical_protein	1.2e-05	-	-	-	-	-	-	-	-	-	-	-	-	-	-	-	-
1F243_I01_contig0045_X40_Y27406	1F243_I01_contig0045_X40_Y27406_9	-	-	-	-	-	-	-	-	-	-	-	-	-	-	-	-	-	-
1F243_I01_contig0045_X40_Y27406	1F243_I01_contig0045_X40_Y27406_10	sp|A0A7H0DND1|PG160_MONPV_DNA_packaging_protein_OPG160	1.1e-05	-	-	-	-	-	-	-	-	-	-	-	-	-	-	-	-
1F243_I01_contig0045_X40_Y27406	1F243_I01_contig0045_X40_Y27406_11	-	-	-	-	-	-	-	-	-	-	-	-	-	-	-	-	-	-
1F243_I01_contig0045_X40_Y27406	1F243_I01_contig0045_X40_Y27406_12	sp|P15794|CAPSD_BPPM2_Major_capsid_protein_P2	1.7e-20	-	-	-	-	-	-	-	-	-	-	Viral_coat_protein_P2_N-terminal_domain	5e-30	-	-	-	-
1F243_I01_contig0045_X40_Y27406	1F243_I01_contig0045_X40_Y27406_13	REFSEQ_hypothetical_protein	4.1e-06	-	-	-	-	-	-	-	-	-	-	-	-	-	-	-	-
1F243_I01_contig0045_X40_Y27406	1F243_I01_contig0045_X40_Y27406_14	-	-	-	-	-	-	-	-	-	-	-	-	-	-	-	-	-	-
1F243_I01_contig0045_X40_Y27406	1F243_I01_contig0045_X40_Y27406_15	-	-	-	-	-	-	-	-	-	-	-	-	-	-	-	-	-	-
1F243_I01_contig0045_X40_Y27406	1F243_I01_contig0045_X40_Y27406_16	sp|P22919|Y16C_BPT4_Uncharacterized_11.4_kDa_protein_in_arn-motA_intergenic_region	0.0002	-	-	-	-	-	-	-	-	-	-	-	-	-	-	-	-
1F243_I01_contig0045_X40_Y27406	1F243_I01_contig0045_X40_Y27406_17	REFSEQ_hypothetical_protein	4.3e-05	-	-	-	-	-	-	-	-	-	-	-	-	-	-	-	-
1F243_I01_contig0045_X40_Y27406	1F243_I01_contig0045_X40_Y27406_18	-	-	-	-	-	-	-	-	-	-	-	-	-	-	-	-	-	-
1F243_I01_contig0045_X40_Y27406	1F243_I01_contig0045_X40_Y27406_19	sp|Q6QGP7|ENLYS_BPT5_L-alanyl-D-glutamate_peptidase	1.6e-13	-	-	-	-	-	-	-	-	-	-	D-alanyl-D-alanine_carboxypeptidase	8.2e-10	-	-	Hedgehog/DD-peptidase	5.76e-26
1F243_I01_contig0045_X40_Y27406	1F243_I01_contig0045_X40_Y27406_20	REFSEQ_hypothetical_protein	1.4e-23	-	-	-	-	-	-	-	-	-	-	-	-	-	-	-	-
1F243_I01_contig0045_X40_Y27406	1F243_I01_contig0045_X40_Y27406_21	REFSEQ_hypothetical_protein	1.4e-06	-	-	-	-	-	-	-	-	-	-	-	-	-	-	-	-
1F243_I01_contig0045_X40_Y27406	1F243_I01_contig0045_X40_Y27406_22	REFSEQ_DUF3797_domain-containing_protein	1.9e-05	-	-	-	-	-	-	-	-	-	-	-	-	-	-	-	-
1F243_I01_contig0045_X40_Y27406	1F243_I01_contig0045_X40_Y27406_23	REFSEQ_hypothetical_protein	0.00064	-	-	-	-	-	-	-	-	-	-	-	-	-	-	-	-
1F243_I01_contig0045_X40_Y27406	1F243_I01_contig0045_X40_Y27406_24	REFSEQ_hypothetical_protein	1.4e-05	-	-	-	-	-	-	-	-	-	-	-	-	-	-	-	-
1F243_I01_contig0045_X40_Y27406	1F243_I01_contig0045_X40_Y27406_25	-	-	-	-	-	-	-	-	-	-	-	-	-	-	-	-	-	-
1F243_I01_contig0045_X40_Y27406	1F243_I01_contig0045_X40_Y27406_26	REFSEQ_hypothetical_protein	5.3e-06	-	-	-	-	-	-	-	-	-	-	-	-	-	-	-	-
1F243_I01_contig0045_X40_Y27406	1F243_I01_contig0045_X40_Y27406_27	REFSEQ_terminase_small_subunit	0.00016	-	-	-	-	-	-	-	-	-	-	-	-	-	-	-	-
1F243_I01_contig0045_X40_Y27406	1F243_I01_contig0045_X40_Y27406_28	REFSEQ_hypothetical_protein	3.2e-05	-	-	-	-	-	-	-	-	-	-	-	-	-	-	-	-
1F243_I01_contig0045_X40_Y27406	1F243_I01_contig0045_X40_Y27406_29	-	-	-	-	-	-	-	-	-	-	-	-	-	-	-	-	-	-
1F243_I01_contig0045_X40_Y27406	1F243_I01_contig0045_X40_Y27406_30	REFSEQ_putative_transcription_regulator	1.4e-06	-	-	-	-	-	-	-	-	-	-	Phage_protein	5.5e-11	-	-	-	-
1F243_I01_contig0045_X40_Y27406	1F243_I01_contig0045_X40_Y27406_31	REFSEQ_putative_transcription_regulator	3.9e-49	-	-	-	-	-	-	-	-	-	-	-	-	-	-	-	-
1F243_I01_contig0045_X40_Y27406	1F243_I01_contig0045_X40_Y27406_32	-	-	CapRel__CapRel	5.4e-155	CapRel__CapRel	5.4e-15	-	-	-	-	-	-	Region_found_in_RelA_/_SpoT_proteins	2.7e-09	-	-	Nucleotidyltransferase	6.87e-21
1F243_I01_contig0045_X40_Y27406	1F243_I01_contig0045_X40_Y27406_33	sp|O55247|G1P_BPPHL_Gene_1_protein	2e-84	-	-	-	-	-	-	-	-	-	-	Zonular_occludens_toxin_(Zot)	8.4e-33	-	-	-	-
1F243_I01_contig0045_X40_Y27406	1F243_I01_contig0045_X40_Y27406_34	sp|P38441|ACE_VIBCH_Accessory_cholera_enterotoxin	3.2e-31	-	-	-	-	-	-	-	-	-	-	-	-	-	-	-	-
1F243_I01_contig0045_X40_Y27406	1F243_I01_contig0045_X40_Y27406_35	REFSEQ_hypothetical_protein	4.4e-26	-	-	-	-	-	-	-	-	-	-	-	-	-	-	-	-
1F243_I01_contig0045_X40_Y27406	1F243_I01_contig0045_X40_Y27406_36	REFSEQ_hypothetical_protein	1.8e-05	-	-	-	-	-	-	-	-	-	-	-	-	-	-	-	-
1F243_I01_contig0045_X40_Y27406	1F243_I01_contig0045_X40_Y27406_37	REFSEQ_Vpf81	6.4e-20	-	-	-	-	-	-	-	-	-	-	-	-	-	-	-	-
1F243_I01_contig0045_X40_Y27406	1F243_I01_contig0045_X40_Y27406_38	REFSEQ_hypothetical_protein	1.9e-20	-	-	-	-	-	-	-	-	-	-	-	-	-	-	-	-
1F243_I01_contig0045_X40_Y27406	1F243_I01_contig0045_X40_Y27406_39	REFSEQ_hypothetical_protein	0.00012	-	-	-	-	-	-	-	-	-	-	-	-	-	-	-	-
1F243_I01_contig0045_X40_Y27406	1F243_I01_contig0045_X40_Y27406_40	REFSEQ_hypothetical_protein	2.1e-46	-	-	-	-	-	-	-	-	-	-	Protein_of_unknown_function_(DUF1293)	4.9e-17	-	-	-	-
1F243_I01_contig0045_X40_Y27406	1F243_I01_contig0045_X40_Y27406_41	REFSEQ_DNA_replication_initiation_protein	8.3e-111	-	-	-	-	-	-	-	-	-	-	Replication_initiation_factor	1.5e-10	-	-	-	-
1F243_I01_contig0045_X40_Y27406	1F243_I01_contig0045_X40_Y27406_42	REFSEQ_hypothetical_protein	5.7e-30	-	-	-	-	-	-	-	-	-	-	-	-	-	-	-	-
1F243_I01_contig0045_X40_Y27406	1F243_I01_contig0045_X40_Y27406_43	REFSEQ_hypothetical_protein	1.3e-05	-	-	-	-	-	-	-	-	-	-	-	-	-	-	-	-
1F243_I01_contig0045_X40_Y27406	1F243_I01_contig0045_X40_Y27406_44	REFSEQ_DNA_primase	5.9e-10	-	-	-	-	-	-	-	-	-	-	-	-	-	-	-	-
1F243_I01_contig0045_X40_Y27406	1F243_I01_contig0045_X40_Y27406_45	REFSEQ_hypothetical_protein	5.1e-41	-	-	-	-	-	-	-	-	-	-	Phage_related_protein	3.6e-17	-	-	-	-
1F273_N03_contig003_X21_Y74036	1F273_N03_contig003_X21_Y74036_1	REFSEQ_hypothetical_protein	0.00016	-	-	-	-	-	-	-	-	type-F_conjugative_transfer_system_pilin_assembly_protein_TraF	1.1e-70	F_plasmid_transfer_operon_protein	1.6e-39	-	-	-	-
1F273_N03_contig003_X21_Y74036	1F273_N03_contig003_X21_Y74036_2	REFSEQ_Disulfide_isomerase	1.4e-08	-	-	-	-	-	-	-	-	type-F_conjugative_transfer_system_pilin_assembly_thiol-disulfide_isomerase_TrbB	1.8e-40	F_plasmid_transfer_operon_protein	1.5e-11	-	-	Thioredoxin-like	6.63e-11
1F273_N03_contig003_X21_Y74036	1F273_N03_contig003_X21_Y74036_3	REFSEQ_hypothetical_protein	0.00066	-	-	-	-	-	-	-	-	-	-	Conjugative_relaxosome_accessory_transposon_protein	4.7e-87	-	-	-	-
1F273_N03_contig003_X21_Y74036	1F273_N03_contig003_X21_Y74036_4	REFSEQ_hypothetical_protein	5.2e-07	-	-	-	-	-	-	-	-	-	-	TraG-like_protein,_N-terminal_region	1.9e-83	-	-	-	-
1F273_N03_contig003_X21_Y74036	1F273_N03_contig003_X21_Y74036_5	-	-	-	-	-	-	-	-	-	-	-	-	-	-	-	-	-	-
1F273_N03_contig003_X21_Y74036	1F273_N03_contig003_X21_Y74036_6	-	-	-	-	-	-	-	-	-	-	-	-	TfoX_C-terminal_domain	9.6e-23	-	-	-	-
1F273_N03_contig003_X21_Y74036	1F273_N03_contig003_X21_Y74036_7	REFSEQ_hypothetical_protein	2.2e-05	-	-	-	-	-	-	DNA-binding_protein_StpA;_AltName:_Full	50.376	-	-	H-NS_histone_family	1.5e-14	-	-	H-NS_histone-like_proteins	6.67e-11
1F273_N03_contig003_X21_Y74036	1F273_N03_contig003_X21_Y74036_8	-	-	-	-	-	-	-	-	-	-	-	-	Protein_of_unknown_function_(DUF2913)	2.5e-14	-	-	-	-
1F273_N03_contig003_X21_Y74036	1F273_N03_contig003_X21_Y74036_9	REFSEQ_hypothetical_protein	2.4e-05	-	-	-	-	-	-	-	-	type_IV_conjugative_transfer_system_coupling_protein_TraD	1.3e-242	Type_IV_secretion-system_coupling_protein_DNA-binding_domain	1.2e-114	-	-	P-loop_containing_nucleoside_triphosphate_hydrolases	2.15e-62
1F273_N03_contig003_X21_Y74036	1F273_N03_contig003_X21_Y74036_10	REFSEQ_hypothetical_protein	0.00017	-	-	-	-	-	-	-	-	conjugative_relaxase_domain	1.2e-98	AAA_domain	2.9e-31	-	-	Origin_of_replication-binding_domain,_RBD-like	1.79e-81
1F273_N03_contig003_X21_Y74036	1F273_N03_contig003_X21_Y74036_11	-	-	-	-	-	-	-	-	-	-	-	-	-	-	-	-	-	-
1F273_N03_contig003_X21_Y74036	1F273_N03_contig003_X21_Y74036_12	REFSEQ_transglycosylase	6.5e-14	-	-	-	-	-	-	-	-	-	-	Transglycosylase_SLT_domain	1.2e-19	-	-	Lysozyme-like	1.5e-33
1F273_N03_contig003_X21_Y74036	1F273_N03_contig003_X21_Y74036_13	REFSEQ_toxin	3.1e-05	-	-	-	-	-	-	-	-	-	-	-	-	-	-	-	-
1F273_N03_contig003_X21_Y74036	1F273_N03_contig003_X21_Y74036_14	REFSEQ_hypothetical_protein	0.00038	-	-	-	-	-	-	-	-	-	-	-	-	-	-	-	-
1F273_N03_contig003_X21_Y74036	1F273_N03_contig003_X21_Y74036_15	-	-	-	-	-	-	-	-	-	-	-	-	-	-	-	-	-	-
1F273_N03_contig003_X21_Y74036	1F273_N03_contig003_X21_Y74036_16	REFSEQ_hypothetical_protein	6e-06	-	-	-	-	-	-	-	-	-	-	Domain_of_unknown_function_(DUF3560)	7.4e-34	-	-	-	-
1F273_N03_contig003_X21_Y74036	1F273_N03_contig003_X21_Y74036_17	REFSEQ_hypothetical_protein	3.7e-08	-	-	Eleos__LeoC	3.5	-	-	-	-	-	-	-	-	-	-	Apolipoprotein	1.06e-06
1F273_N03_contig003_X21_Y74036	1F273_N03_contig003_X21_Y74036_18	sp|B3E339|Y523_TRIL1_UPF0758_protein_Glov_0523	4.7e-30	-	-	-	-	-	-	UPF0758_protein_VC_0510_[Vibrio_cholerae_O1_biovar_El_Tor_str._N16961]	56.164	DNA_repair_protein_RadC	7.2e-41	RadC-like_JAB_domain	3.8e-40	MPN_domain_profile.	38.743	JAB1/MPN_domain	7.59e-08
1F273_N03_contig003_X21_Y74036	1F273_N03_contig003_X21_Y74036_19	REFSEQ_hypothetical_protein	0.00017	-	-	-	-	-	-	-	-	-	-	-	-	-	-	-	-
1F273_N03_contig003_X21_Y74036	1F273_N03_contig003_X21_Y74036_20	REFSEQ_hypothetical_protein	0.00024	-	-	-	-	-	-	-	-	-	-	-	-	-	-	-	-
1F273_N03_contig003_X21_Y74036	1F273_N03_contig003_X21_Y74036_21	REFSEQ_hypothetical_protein	0.00042	-	-	-	-	-	-	-	-	-	-	-	-	-	-	-	-
1F273_N03_contig003_X21_Y74036	1F273_N03_contig003_X21_Y74036_22	REFSEQ_hypothetical_protein	0.00016	-	-	-	-	-	-	-	-	-	-	-	-	-	-	-	-
1F273_N03_contig003_X21_Y74036	1F273_N03_contig003_X21_Y74036_23	-	-	-	-	-	-	-	-	-	-	-	-	-	-	-	-	-	-
1F273_N03_contig003_X21_Y74036	1F273_N03_contig003_X21_Y74036_24	sp|O64197|VG01_BPMD2_Gene_1_protein	7.1e-10	-	-	-	-	-	-	-	-	ParB/RepB/Spo0J_family_partition_protein	6e-18	KorB_domain	0.03	-	-	ParB/Sulfiredoxin	1.92e-12
1F273_N03_contig003_X21_Y74036	1F273_N03_contig003_X21_Y74036_25	sp|B8GW31|PARA_CAUVN_Chromosome_partitioning_protein_ParA	4.5e-42	-	-	-	-	-	-	-	-	-	-	AAA_domain	1.6e-31	-	-	P-loop_containing_nucleoside_triphosphate_hydrolases	5.21e-45
1F273_N03_contig003_X21_Y74036	1F273_N03_contig003_X21_Y74036_26	sp|P0DTK7|RSAMI_BPPM6_Radical_SAM_Nalpha-GlyT_isomerase	0.00075	-	-	-	-	-	-	-	-	-	-	-	-	-	-	-	-
1F273_N03_contig003_X21_Y74036	1F273_N03_contig003_X21_Y74036_27	-	-	-	-	-	-	-	-	-	-	-	-	-	-	-	-	-	-
1F273_N03_contig003_X21_Y74036	1F273_N03_contig003_X21_Y74036_28	REFSEQ_HTH_DNA_binding_protein	0.00027	-	-	-	-	-	-	-	-	-	-	-	-	-	-	-	-
1F273_N03_contig003_X21_Y74036	1F273_N03_contig003_X21_Y74036_29	REFSEQ_hypothetical_protein	0.00091	-	-	-	-	-	-	-	-	-	-	-	-	-	-	-	-
1F273_N03_contig003_X21_Y74036	1F273_N03_contig003_X21_Y74036_30	REFSEQ_hypothetical_protein	0.00034	-	-	-	-	-	-	-	-	-	-	-	-	-	-	-	-
1F273_N03_contig003_X21_Y74036	1F273_N03_contig003_X21_Y74036_31	sp|P08548|LIN1_NYCCO_LINE-1_reverse_transcriptase_homolog	2.4e-31	-	-	RT_I_II_III_IV_V_VI_1	1.1e-05	-	-	-	-	group_II_intron_reverse_transcriptase/maturase	7.4e-103	Group_II_intron,_maturase-specific_domain	1.6e-19	Reverse_transcriptase_(RT)_catalytic_domain_profile.	21.8515	DNA/RNA_polymerases	3.04e-47
1F273_N03_contig003_X21_Y74036	1F273_N03_contig003_X21_Y74036_32	-	-	-	-	-	-	-	-	-	-	-	-	RES_domain	4.6e-11	-	-	-	-
1F273_N03_contig003_X21_Y74036	1F273_N03_contig003_X21_Y74036_33	REFSEQ_hypothetical_protein	1.2e-05	-	-	-	-	-	-	-	-	-	-	-	-	-	-	-	-
1F273_N03_contig003_X21_Y74036	1F273_N03_contig003_X21_Y74036_34	sp|P39423|MODB_BPT4_NAD--protein_ADP-ribosyltransferase_modB	1.2e-08	-	-	-	-	-	-	-	-	-	-	ADP-ribosyltransferase_exoenzyme	8.9e-07	Toxin-related_mono-ADP-ribosyltransferase_(TR_mART)_core_domain_profile.	11.2563	ADP-ribosylation	4.48e-14
1F273_N03_contig003_X21_Y74036	1F273_N03_contig003_X21_Y74036_35	-	-	-	-	-	-	-	-	-	-	-	-	-	-	-	-	-	-
[truncated: 11,053 more rows]

## Sheet: C_FilamentousProphageAnnotation
element	gene	VOG	VOG_eval	complete_defense_system	complete_defense_eval	putativedefense	putative_defense_eval	APIS	APIS_eval	SwissProt	SP_perc	NCBIfam	NCBIfam_eval	Pfam	Pfam_eval	PrositeProfiles	ProSite_score	SUPERFAMILY	SUPERFAM_eval
[truncated: 5,775 more rows]

[truncated: 1 more sheets: D_TailedProphageAnnotation]
