# Supplementary material for: Tailless and filamentous prophages are predominant in marine Vibrio
Source: ISME J. 2024 Oct 18;18(1):wrae202. doi: 10.1093/ismejo/wrae202 (PMC11630473; doi:10.1093/ismejo/wrae202)
Supplement: Table_S4_wrae202 [file table_s4_wrae202.xlsx]

## Sheet: Description
Sheet name	Description of contents
A	Tailless phage reference genomes. Reference genomes for the supplemental signature gene and whole gene trees
B	Filamentous phage reference genomes. Reference genomes for the supplemental signature gene and whole gene trees
C	Tailed phage reference genomes. Reference genomes for the supplemental signature gene and whole gene trees

## Sheet: A_tailless
Description	accession	realm	family (only_tailless)	whole_genome_tree	signature_gene_tree	origin
Oenococcus_phage_fOg44	AJ421943	Duplodnaviria	-	yes	no	INPHARED_hit
Vibrio_phage_1.043.O._10N.261.52.C7	MG592426.1	Varidnaviria	Autolykiviridae	yes	yes	Yutin et al
Microviridae_sp.	MG945180	Monodnaviria	-	yes	no	INPHARED_hit
Microviridae_sp.	MG945638	Monodnaviria	-	yes	no	INPHARED_hit
Vibrio_phage_fNo16	MH730557	Varidnaviria	Corticoviridae	yes	yes	INPHARED_hit
Pseudoalteromonas_phage_GXT1010	MK424903	Varidnaviria	Corticoviridae	yes	yes	INPHARED_hit
Providencia_phage_PSTCR7lys	MW057862	Duplodnaviria	-	yes	no	INPHARED_hit
Haloferax_virus_Halfgib1	MW344766	Monodnaviria	-	yes	no	INPHARED_hit
Vibrio_phage_NO16-like_VIB134	MZ230992	Varidnaviria	Corticoviridae	yes	yes	INPHARED_hit
Vibrio_phage_NO16-like_VIB93	MZ230993	Varidnaviria	Corticoviridae	yes	yes	INPHARED_hit
Vibrio_phage_NO16-like_VIB88	MZ230994	Varidnaviria	Corticoviridae	yes	yes	INPHARED_hit
Vibrio_phage_NO16-like_VIB1	MZ230995	Varidnaviria	Corticoviridae	yes	yes	INPHARED_hit
Vibrio_phage_NO16-like_NB10	MZ230996	Varidnaviria	Corticoviridae	yes	yes	INPHARED_hit
Vibrio_phage_NO16-like_9014_8	MZ230997	Varidnaviria	Corticoviridae	yes	yes	INPHARED_hit
Vibrio_phage_NO16-like_1178_90	MZ230998	Varidnaviria	Corticoviridae	yes	yes	INPHARED_hit
Vibrio_phage_NO16-like_601_91	MZ230999	Varidnaviria	Corticoviridae	yes	yes	INPHARED_hit
Vibrio_phage_NO16-like_91-7-154	MZ231000	Varidnaviria	Corticoviridae	yes	yes	INPHARED_hit
Vibrio_phage_NO16-like_87-9-116	MZ231001	Varidnaviria	Corticoviridae	yes	yes	INPHARED_hit
Pseudoalteromonas_phage_PM2	NC_000867	Varidnaviria	Corticoviridae	yes	yes	INPHARED_hit
Vibrio_phage_fs2	NC_001956	Monodnaviria	-	yes	no	INPHARED_hit
Vibrio_phage_KSF1	NC_006294	Monodnaviria	-	yes	no	INPHARED_hit
Vibrio_phage_VFJ	NC_021562	Monodnaviria	-	yes	no	INPHARED_hit
Pseudoalteromonas_phage_Cr39582	NC_042121	Varidnaviria	Corticoviridae	yes	yes	INPHARED_hit
Klebsiella_phage_ST437-OXA245phi4.2	NC_049449	Duplodnaviria	-	yes	no	INPHARED_hit
Vibrio_phage_1.249.A._10N.261.55.B9	NC_055062.1	Varidnaviria	Autolykiviridae	yes	yes	Yutin et al
Vibrio_phage_1.008.O._10N.286.54.E5	NC_055064.1	Varidnaviria	Autolykiviridae	yes	yes	Yutin et al
Vibrio_phage_pre-CTX	NC_073748	Monodnaviria	-	yes	no	INPHARED_hit
Vibrio_phage_vB_VruC_PG21	OM867525	Varidnaviria	Corticoviridae	yes	yes	INPHARED_hit
Flavobacterium_phage_phiCjT23	ON067806	unclassified	-	yes	no	INPHARED_hit
Vibrio_phage_Vaf1	OP297622	Monodnaviria	-	yes	no	INPHARED_hit
Shewanella_phage_Dolos	OP867012	Monodnaviria	-	yes	no	INPHARED_hit
Microvirus_D_HF36_426	OR149013	Monodnaviria	-	yes	no	INPHARED_hit
Metagenome_hit clade_A	ERZ918417_58814	Varidnaviria	NA	no	yes	Yutin et al
Metagenome_hit clade_A	ERZ1311596_33	Varidnaviria	NA	no	yes	Yutin et al
Metagenome_hit clade_A	ERZ918325_104526	Varidnaviria	NA	no	yes	Yutin et al
Metagenome_hit clade_A	ERZ1304426_4857	Varidnaviria	NA	no	yes	Yutin et al
Metagenome_hit clade_A	ERZ1309113_326	Varidnaviria	NA	no	yes	Yutin et al

## Sheet: B_filamentous
Description	accession	realm	family	Genus	whole_genome_tree	signature_gene_tree	origin
Acholeplasma phage MV-L1	NC_001341	Monodnaviria	Plectroviridae	Plectrovirus	yes	yes	ICTV_taxonomy
Spiroplasma phage 1-C74	NC_003793	Monodnaviria	Plectroviridae	Vespertiliovirus	yes	yes	ICTV_taxonomy
Spiroplasma phage SVGII3	NC_073761	Monodnaviria	Plectroviridae	Virgulavirus	yes	yes	ICTV_taxonomy
Spiroplasma phage SVTS2	NC_001270	Monodnaviria	Plectroviridae	Suturavirus	yes	yes	ICTV_taxonomy
Thermus phage phiOH3	NC_045425	Monodnaviria	Paulinoviridae	Thomixvirus	yes	yes	ICTV_taxonomy
Propionibacterium phage B5	NC_003460	Monodnaviria	Paulinoviridae	Bifilivirus	yes	yes	ICTV_taxonomy
Enterobacteria phage Ike	NC_002014	Monodnaviria	Inoviridae	Lineavirus	yes	yes	ICTV_taxonomy
Vibrio phage fs2	NC_001956	Monodnaviria	Inoviridae	Saetivirus	yes	yes	ICTV_taxonomy
Vibrio phage VEJphi	NC_012757	Monodnaviria	Inoviridae	Fibrovirus	yes	yes	ICTV_taxonomy
Ralstonia phage RSM1	NC_008574	Monodnaviria	Inoviridae	Habenivirus	yes	yes	ICTV_taxonomy
Vibrio_phage_CTXphi	NC_015209	Monodnaviria	Inoviridae	Affertcholeramvirus	yes	yes	ICTV_taxonomy
Enterobacteria phage M13	NC_003287	Monodnaviria	Inoviridae	Inovirus	yes	yes	ICTV_taxonomy
Vibrio phage VCY-phi	NC_016162	Monodnaviria	Inoviridae	Vicialiavirus	yes	yes	ICTV_taxonomy
Vibrio phage KSF-1phi	NC_006294	Monodnaviria	Inoviridae	Capistrivirus	yes	yes	ICTV_taxonomy
Primolicivirus_Pf1	AY324828	Monodnaviria	Inoviridae	Primolicivirus	yes	yes	ICTV_taxonomy
Enterobacteria phage If1	NC_001954	Monodnaviria	Inoviridae	Infulavirus	yes	yes	ICTV_taxonomy
Xanthomonas phage Cf2	NC_073752	Monodnaviria	Inoviridae	Lophivirus	yes	yes	ICTV_taxonomy
Ralstonia phage PE226	NC_015297	Monodnaviria	Inoviridae	Parhipatevirus	yes	yes	ICTV_taxonomy
Ralstonia phage p12J	NC_005131	Monodnaviria	Inoviridae	Porrectionivirus	yes	yes	ICTV_taxonomy
Stenotrophomonas phage PSH1	NC_010429	Monodnaviria	Inoviridae	Psecadovirus	yes	yes	ICTV_taxonomy
Ralstonia phage RSBg	NC_073757	Monodnaviria	Inoviridae	Restivirus	yes	yes	ICTV_taxonomy
Stenotrophomonas phage phiSMA6	NC_043029	Monodnaviria	Inoviridae	Scuticavirus	yes	yes	ICTV_taxonomy
Stenotrophomonas phage phiSHP2	NC_015586	Monodnaviria	Inoviridae	Siphunculivirus	yes	yes	ICTV_taxonomy
Stenotrophomonas phage phiSMA9	NC_007189	Monodnaviria	Inoviridae	Staminivirus	yes	yes	ICTV_taxonomy
Stenotrophomonas phage phiSMA7	NC_021569	Monodnaviria	Inoviridae	Subteminivirus	yes	yes	ICTV_taxonomy
Pseudomonas_phage_Pf3	NC_074763	Monodnaviria	Inoviridae	Tertilicivirus	yes	yes	ICTV_taxonomy
Vibrio phage VAI1	NC_073758	Monodnaviria	Inoviridae	Vasivirus	yes	yes	ICTV_taxonomy
Vibrio phage VALG_phi6	NC_073759	Monodnaviria	Inoviridae	Versovirus	yes	yes	ICTV_taxonomy
Xanthomonas phage XaF13	NC_062737	Monodnaviria	Inoviridae	Xylivirus	yes	yes	ICTV_taxonomy
Xanthomonas phage XacF1	NC_074762	Monodnaviria	Inoviridae	Coriovirus	yes	yes	ICTV_taxonomy
Vibrio phage vB_VipaK	MT188664	Monodnaviria	Inoviridae	NA	yes	yes	INPHARED_hit
Vibrio phage fs1	NC_004306	Monodnaviria	Inoviridae	Fibrovirus	yes	yes	INPHARED_hit
Vibrio phage VGJphi	NC_004736	Monodnaviria	Inoviridae	Fibrovirus	yes	yes	INPHARED_hit
Vibrio phage VfO3K6	NC_002362	Monodnaviria	Inoviridae	Versovirus	yes	yes	INPHARED_hit
Vibrio phage Vf33	NC_005948	Monodnaviria	Inoviridae	Villovirus	yes	yes	INPHARED_hit
Vibrio phage VFJ	NC_021562	Monodnaviria	Inoviridae	Saetivirus	yes	yes	INPHARED_hit
Vibrio phage pre-CTX	NC_073748	Monodnaviria	Inoviridae	Affertcholeramvirus	yes	yes	INPHARED_hit
Vibrio phage VALG_phi8	NC_073760	Monodnaviria	Inoviridae	Villovirus	yes	yes	INPHARED_hit
Vibrio phage V5	OL512807	Monodnaviria	Inoviridae	NA	yes	yes	INPHARED_hit
Synechococcus phage Yong-M4-251	OM868077	Monodnaviria	Inoviridae	NA	yes	yes	INPHARED_hit
Inovirus D_HF32_91	OR148977	Monodnaviria	Inoviridae	Inovirus	yes	yes	INPHARED_hit

## Sheet: C_tailed
Description	accession	realm	family	whole_genome_tree	signature_gene_tree	origin
Aeromonas_phage_13AhydR10PP	MH179470	Duplodnaviria	NA	yes	yes	INPHARED_hit
Aeromonas_phage_14AhydR10PP	MH179471	Duplodnaviria	NA	yes	yes	INPHARED_hit
Aeromonas_phage_3	KY290947	Duplodnaviria	NA	yes	yes	INPHARED_hit
Aeromonas_phage_32	KY290952	Duplodnaviria	NA	yes	yes	INPHARED_hit
Aeromonas_phage_59.1	KY290950	Duplodnaviria	NA	yes	yes	INPHARED_hit
Aeromonas_phage_85AhydR10PP	MH179479	Duplodnaviria	NA	yes	yes	INPHARED_hit
Aeromonas_phage_A051	OP484843	Duplodnaviria	Peduoviridae	yes	yes	INPHARED_hit
Aeromonas_phage_Ahp2	KX455876	Duplodnaviria	NA	yes	yes	INPHARED_hit
Aeromonas_phage_AhyVDH1	MT276994	Duplodnaviria	NA	yes	yes	INPHARED_hit
Aeromonas_phage_Asp37	KY290949	Duplodnaviria	NA	yes	yes	INPHARED_hit
Aeromonas_phage_P05B	OQ680521	NA	NA	yes	yes	INPHARED_hit
Aeromonas_phage_phiARM81ld	KT898133	Duplodnaviria	NA	yes	yes	INPHARED_hit
Aeromonas_phage_phiARM81mr	KT898134	Duplodnaviria	NA	yes	no	INPHARED_hit
Aeromonas_phage_phiO18P	NC_009542	Duplodnaviria	Peduoviridae	yes	yes	INPHARED_hit
Alteromonas_phage_P24	MK241539	Duplodnaviria	NA	yes	yes	INPHARED_hit
Bacteriophage_K139	NC_003313	Duplodnaviria	Peduoviridae	yes	yes	INPHARED_hit
Cronobacter_phage_ESSI-2	NC_047854	Duplodnaviria	Peduoviridae	yes	yes	INPHARED_hit
Escherichia_coli_O157_typing_phage_9	KP869107	Duplodnaviria	NA	yes	yes	INPHARED_hit
Escherichia_phage_ESSI2_ev015	NC_049395	Duplodnaviria	Peduoviridae	yes	yes	INPHARED_hit
Escherichia_phage_ESSI2_ev040	NC_049393	Duplodnaviria	Peduoviridae	yes	yes	INPHARED_hit
Escherichia_phage_ESSI2_ev129	NC_049394	Duplodnaviria	Peduoviridae	yes	yes	INPHARED_hit
Escherichia_phage_ESSI2_ev239	NC_049392	Duplodnaviria	Peduoviridae	yes	yes	INPHARED_hit
Haemophilus_phage_HP1	NC_001697	Duplodnaviria	Peduoviridae	yes	yes	INPHARED_hit
Haemophilus_phage_HP2	NC_003315	Duplodnaviria	Peduoviridae	yes	yes	INPHARED_hit
Pasteurella_phage_F108	NC_008193	Duplodnaviria	Peduoviridae	yes	yes	INPHARED_hit
Pasteurella_phage_vB_PmuM_CFP3	OQ025560	Duplodnaviria	Peduoviridae	yes	yes	INPHARED_hit
Pseudoalteromonas_phage_ACA1	OR438928	Duplodnaviria	Peduoviridae	yes	yes	INPHARED_hit
Pseudoalteromonas_phage_ACA2	OR438929	Duplodnaviria	Peduoviridae	yes	yes	INPHARED_hit
Pseudoalteromonas_phage_C5a	NC_047790	Duplodnaviria	Peduoviridae	yes	yes	INPHARED_hit
Pseudoalteromonas_phage_proACA1-A	OR438930	Duplodnaviria	Peduoviridae	yes	yes	INPHARED_hit
Pseudomonas_phage_PaBSM-2607-JFK	OQ849765	Duplodnaviria	Peduoviridae	yes	yes	INPHARED_hit
Pseudomonas_phage_phi3	NC_030940	Duplodnaviria	Peduoviridae	yes	yes	INPHARED_hit
Salinivibrio_phage_SMHB1	NC_047775	Duplodnaviria	Peduoviridae	yes	yes	INPHARED_hit
Salmonella_phage_SI7	NC_049460	Duplodnaviria	Peduoviridae	yes	yes	INPHARED_hit
Salmonella_phage_SW3	MK972714	Duplodnaviria	Peduoviridae	yes	yes	INPHARED_hit
Salmonella_phage_SW5	MK972713	Duplodnaviria	Peduoviridae	yes	yes	INPHARED_hit
Vibrio_phage_1.082.O._10N.261.49.E4	MG592457	Duplodnaviria	NA	yes	no	INPHARED_hit
Vibrio_phage_1.111.A._10N.286.45.E6	MG592484	Duplodnaviria	NA	yes	yes	INPHARED_hit
Vibrio_phage_1.111.B._10N.286.45.E6	MG592485	Duplodnaviria	NA	yes	yes	INPHARED_hit
Vibrio_phage_1.147.O._10N.286.49.E9	MG592516	Duplodnaviria	NA	yes	no	INPHARED_hit
Vibrio_phage_1.162.O._10N.261.48.E3	MG592530	Duplodnaviria	NA	yes	no	INPHARED_hit
Vibrio_phage_1.202.O._10N.222.45.E8	NC_048066	Duplodnaviria	Peduoviridae	yes	yes	INPHARED_hit
Vibrio_phage_1.205.O._10N.222.51.A7	MG592575	Duplodnaviria	NA	yes	no	INPHARED_hit
Vibrio_phage_137E35-1	OX241566	Duplodnaviria	NA	yes	no	INPHARED_hit
Vibrio_phage_230E39-1	OX241570	Duplodnaviria	NA	yes	no	INPHARED_hit
Vibrio_phage_252E42.2	MW824390	Duplodnaviria	NA	yes	no	INPHARED_hit
Vibrio_phage_919TP	KU504502	Duplodnaviria	Peduoviridae	yes	yes	INPHARED_hit
Vibrio_phage_douglas_12A4	NC_021068	Duplodnaviria	NA	yes	no	INPHARED_hit
Vibrio_phage_Kappa	NC_010275	Duplodnaviria	Peduoviridae	yes	yes	INPHARED_hit
Vibrio_phage_PV94	NC_027368	Duplodnaviria	Peduoviridae	yes	yes	INPHARED_hit
Vibrio_phage_ST2-1pr	MZ496293	Duplodnaviria	NA	yes	yes	INPHARED_hit
Vibrio_phage_Va_90-11-286_p16	MK672802	Duplodnaviria	NA	yes	yes	INPHARED_hit
Vibrio_phage_Va_PF430-3_p42	MK672805	Duplodnaviria	NA	yes	yes	INPHARED_hit
Vibrio_phage_ValB1MD-2	NC_055862	Duplodnaviria	Peduoviridae	yes	yes	INPHARED_hit
Vibrio_phage_Valm-yong1	NC_049477	Duplodnaviria	Peduoviridae	yes	yes	INPHARED_hit
Vibrio_phage_VcP032	KX058879	Duplodnaviria	Peduoviridae	yes	yes	INPHARED_hit
Vibrio_phage_VPHZ6	OQ267696	Duplodnaviria	NA	yes	yes	INPHARED_hit
Vibrio_phage_VPUSM_8	NC_022747	Duplodnaviria	Peduoviridae	yes	yes	INPHARED_hit
Yersinia_phage_vB_YenM_324	NC_070917	Duplodnaviria	Peduoviridae	yes	yes	INPHARED_hit
