# Supplementary material for: Tailless and filamentous prophages are predominant in marine Vibrio
Source: ISME J. 2024 Oct 18;18(1):wrae202. doi: 10.1093/ismejo/wrae202 (PMC11630473; doi:10.1093/ismejo/wrae202)
Supplement: Table_S5_wrae202 [file table_s5_wrae202.xlsx]

## Sheet: Description
Sheet name	Description of contents
A	Variable loci of tailless Prophages. Information about the variable loci found in tailless prophages predicted across the Vibrionaceae.
B	Variable loci of filamentous Prophages. Information about the variable loci found in filamentous prophages predicted across the Vibrionaceae.

## Sheet: A_TaillessVariableLoci
ProphageID	HostID	Viral_realm	VirClust_within_realm	dereplication_type	derep_reference	Locus_predicted	Locus_start	Locus_end	Number_of_genes	Flanking_gene1	Flanking_gene2
10N.222.45.C8_I01_contig0035_X30483_Y44248	10N.222.45.C8	tailless	1	is_reference	derep_ID_214	yes	10835	12624	3	Putative_integrase/recombinase	hypothetical_protein
10N.222.45.E3_I01_contig0019_X7814_Y23765	10N.222.45.E3	tailless	1	is_reference	derep_ID_94	yes	1156	2398	2	Putative_integrase/recombinase	hypothetical_protein
10N.222.46.A4_I01_contig0122_X2125_Y18642	10N.222.46.A4	tailless	2	is_reference	derep_ID_86	yes	12886	15341	3	Putative_integrase/recombinase	L-alanyl-D-glutamate_peptidase
10N.222.46.B11_I01_contig0071_X7864_Y21749	10N.222.46.B11	tailless	3	is_reference	derep_ID_202	yes	1139	3130	2	Putative_integrase/recombinase	hypothetical_protein
10N.222.46.C3_I01_contig0025_X7692_Y20853	10N.222.46.C3	tailless	2	is_reference	derep_ID_263	accessory_gene_present_in>30%	NA	NA	0	Putative_integrase/recombinase	L-alanyl-D-glutamate_peptidase
10N.222.46.E12_N03_contig001_X771896_Y786245	10N.222.46.E12	tailless	3	is_reference	derep_ID_155	yes	1127	3150	3	Putative_integrase/recombinase	hypothetical_protein
10N.222.46.F12_N03_contig001_X1454507_Y1468856	10N.222.46.F12	tailless	3	resembles_derep_ID	derep_ID_155	like_derep_ref	NA	NA	NA	NA	NA
10N.222.48.A1_I01_contig0076_X7640_Y23610	10N.222.48.A1	tailless	2	is_reference	derep_ID_93	yes	1070	2157	2	Putative_integrase/recombinase	L-alanyl-D-glutamate_peptidase
10N.222.48.A11_I01_contig0058_X138_Y13725	10N.222.48.A11	tailless	2	resembles_derep_ID	derep_ID_217	like_derep_ref	NA	NA	NA	NA	NA
10N.222.48.A5_I01_contig0005_X331_Y13331	10N.222.48.A5	tailless	4	is_reference	derep_ID_276	locus_not_flanked_by_core_genes	NA	NA	NA	NA	NA
10N.222.48.A5_I01_contig0184_X178_Y17357	10N.222.48.A5	tailless	5	is_reference	derep_ID_78	cluster_too_small	NA	NA	NA	NA	NA
10N.222.48.A6_I01_contig0036_X51_Y12472	10N.222.48.A6	tailless	6	is_reference	derep_ID_300	yes	8899	11126	3	putative_transcription_regulator	hypothetical_protein
10N.222.48.A6_I01_contig0042_X51_Y14474	10N.222.48.A6	tailless	6	is_reference	derep_ID_149	yes	8346	13977	9	putative_transcription_regulator	hypothetical_protein
10N.222.48.A6_I01_contig0067_X341_Y13552	10N.222.48.A6	tailless	4	is_reference	derep_ID_261	locus_not_flanked_by_core_genes	NA	NA	NA	NA	NA
10N.222.48.A7_I01_contig0036_X7965_Y24037	10N.222.48.A7	tailless	1	is_reference	derep_ID_90	yes	1257	1780	1	Putative_integrase/recombinase	hypothetical_protein
10N.222.49.A1_I01_contig0118_X7802_Y22134	10N.222.49.A1	tailless	3	is_reference	derep_ID_157	yes	1197	2962	1	Putative_integrase/recombinase	hypothetical_protein
10N.222.49.A7_I01_contig0082_X184_Y15435	10N.222.49.A7	tailless	6	is_reference	derep_ID_119	yes	11232	14805	8	putative_transcription_regulator	hypothetical_protein
10N.222.49.B10_I01_contig0008_X256938_Y281293	10N.222.49.B10	tailless	6	is_reference	derep_ID_24	yes	9281	14659	7	putative_transcription_regulator	hypothetical_protein
10N.222.49.B10_I01_contig0020_X30359_Y46228	10N.222.49.B10	tailless	1	is_reference	derep_ID_99	yes	13228	14786	2	Putative_integrase/recombinase	hypothetical_protein
10N.222.51.A7_I01_contig0049_X41874_Y55900	10N.222.51.A7	tailless	6	is_reference	derep_ID_190	yes	448	5272	8	putative_transcription_regulator	hypothetical_protein
10N.222.51.B12_I01_contig0020_X64134_Y79851	10N.222.51.B12	tailless	7	is_reference	derep_ID_104	yes	3113	5237	3	Putative_antitoxin	hypothetical_protein
10N.222.51.B12_I01_contig0028_X90364_Y104107	10N.222.51.B12	tailless	4	is_reference	derep_ID_215	locus_not_flanked_by_core_genes	NA	NA	NA	NA	NA
10N.222.51.C11_I01_contig0039_X56700_Y69885	10N.222.51.C11	tailless	4	is_reference	derep_ID_262	locus_not_flanked_by_core_genes	NA	NA	NA	NA	NA
10N.222.51.E8_I01_contig0106_X51_Y14474	10N.222.51.E8	tailless	6	resembles_derep_ID	derep_ID_149	like_derep_ref	NA	NA	NA	NA	NA
10N.222.51.E8_I01_contig0138_X289_Y12710	10N.222.51.E8	tailless	6	is_reference	derep_ID_301	yes	1297	3524	3	putative_transcription_regulator	hypothetical_protein
10N.222.51.F8_I01_contig0010_X201_Y13750	10N.222.51.F8	tailless	4	is_reference	derep_ID_233	locus_not_flanked_by_core_genes	NA	NA	NA	NA	NA
10N.222.51.F8_I01_contig0033_X93221_Y106144	10N.222.51.F8	tailless	4	is_reference	derep_ID_284	locus_not_flanked_by_core_genes	NA	NA	NA	NA	NA
10N.222.51.F9_I01_contig0035_X30791_Y49620	10N.222.51.F9	tailless	2	is_reference	derep_ID_64	yes	16591	17624	1	Putative_integrase/recombinase	L-alanyl-D-glutamate_peptidase
10N.222.52.B12_I01_contig0051_X48326_Y76936	10N.222.52.B12	tailless	8	is_reference	derep_ID_12	cluster_too_small	NA	NA	NA	NA	NA
10N.222.52.B9_I01_contig0007_X28658_Y42075	10N.222.52.B9	tailless	2	is_reference	derep_ID_248	yes	10759	12246	3	Putative_integrase/recombinase	L-alanyl-D-glutamate_peptidase
10N.222.52.C11_I01_contig0031_X8056_Y23989	10N.222.52.C11	tailless	9	is_reference	derep_ID_97	cluster_too_small	NA	NA	NA	NA	NA
10N.222.52.C11_I01_contig0100_X23168_Y37595	10N.222.52.C11	tailless	6	is_reference	derep_ID_148	yes	583	4199	3	putative_transcription_regulator	hypothetical_protein
10N.222.52.C12_I01_contig0098_X7959_Y24467	10N.222.52.C12	tailless	6	is_reference	derep_ID_87	yes	447	4329	6	putative_transcription_regulator	hypothetical_protein
10N.222.54.A2_I01_contig0081_X24981_Y42282	10N.222.54.A2	tailless	10	is_reference	derep_ID_75	yes	11366	12525	1	hypothetical_protein	hypothetical_protein
10N.222.54.A6_I01_contig0045_X51_Y14349	10N.222.54.A6	tailless	7	is_reference	derep_ID_160	yes	8815	11217	3	Putative_antitoxin	hypothetical_protein
10N.222.54.C2_I01_contig0030_X108460_Y129852	10N.222.54.C2	tailless	2	is_reference	derep_ID_47	yes	19184	20192	3	Putative_integrase/recombinase	L-alanyl-D-glutamate_peptidase
10N.222.54.C3_I01_contig0075_X51_Y14349	10N.222.54.C3	tailless	7	resembles_derep_ID	derep_ID_160	like_derep_ref	NA	NA	NA	NA	NA
10N.222.54.C8_I01_contig0219_X1196_Y13691	10N.222.54.C8	tailless	2	is_reference	derep_ID_298	yes	1256	1728	1	Putative_integrase/recombinase	L-alanyl-D-glutamate_peptidase
10N.222.54.E4_I01_contig0005_X317951_Y333376	10N.222.54.E4	tailless	11	is_reference	derep_ID_115	yes	2032	3659	2	hypothetical_protein	hypothetical_protein
10N.222.54.E4_I01_contig0021_X7953_Y21359	10N.222.54.E4	tailless	1	is_reference	derep_ID_251	yes	1257	1780	1	Putative_integrase/recombinase	hypothetical_protein
10N.222.54.E7_I01_contig0003_X56836_Y71932	10N.222.54.E7	tailless	6	resembles_derep_ID	derep_ID_125	like_derep_ref	NA	NA	NA	NA	NA
10N.222.54.E8_I01_contig0035_X97143_Y111441	10N.222.54.E8	tailless	7	resembles_derep_ID	derep_ID_79	like_derep_ref	NA	NA	NA	NA	NA
10N.222.54.F7_I01_contig0015_X60_Y13524	10N.222.54.F7	tailless	6	is_reference	derep_ID_245	yes	8676	13017	8	putative_transcription_regulator	hypothetical_protein
10N.222.55.A7_I01_contig0044_X30849_Y45036	10N.222.55.A7	tailless	3	is_reference	derep_ID_167	yes	11547	13060	3	Putative_integrase/recombinase	hypothetical_protein
10N.222.55.B11_I01_contig0035_X62125_Y79797	10N.222.55.B11	tailless	7	is_reference	derep_ID_68	yes	3087	6017	4	Putative_antitoxin	hypothetical_protein
10N.222.55.B11_I01_contig0063_X59188_Y73950	10N.222.55.B11	tailless	3	is_reference	derep_ID_134	flanking_core_gene_absent	NA	NA	NA	NA	NA
10N.222.55.B11_I01_contig0089_X469_Y14668	10N.222.55.B11	tailless	12	is_reference	derep_ID_166	cluster_too_small	NA	NA	NA	NA	NA
10N.222.55.B12_I01_contig0027_X7956_Y23862	10N.222.55.B12	tailless	1	is_reference	derep_ID_98	yes	1116	3095	4	Putative_integrase/recombinase	hypothetical_protein
10N.222.55.B3_N03_contig001_X1431310_Y1444214	10N.222.55.B3	tailless	2	is_reference	derep_ID_288	yes	1202	2210	3	Putative_integrase/recombinase	L-alanyl-D-glutamate_peptidase
10N.222.55.C4_I01_contig0015_X110730_Y127273	10N.222.55.C4	tailless	7	is_reference	derep_ID_85	yes	3040	5826	3	Putative_antitoxin	hypothetical_protein
10N.222.55.C4_I01_contig0071_X7728_Y21404	10N.222.55.C4	tailless	3	is_reference	derep_ID_223	yes	1092	2904	2	Putative_integrase/recombinase	hypothetical_protein
10N.222.55.E5_I01_contig0040_X8051_Y22014	10N.222.55.E5	tailless	2	is_reference	derep_ID_196	yes	1141	1637	1	Putative_integrase/recombinase	L-alanyl-D-glutamate_peptidase
10N.222.55.F12_I01_contig0011_X7473_Y20349	10N.222.55.F12	tailless	2	is_reference	derep_ID_290	yes	1202	2210	3	Putative_integrase/recombinase	L-alanyl-D-glutamate_peptidase
10N.237.312.A04_I01_contig0013_X59264_Y71881	10N.237.312.A04	tailless	3	is_reference	derep_ID_294	flanking_core_gene_absent	NA	NA	NA	NA	NA
10N.237.312.A05_I01_contig0012_X110682_Y123204	10N.237.312.A05	tailless	6	is_reference	derep_ID_295	yes	501	2889	3	putative_transcription_regulator	hypothetical_protein
10N.237.312.A05_I01_contig0030_X7677_Y22407	10N.237.312.A05	tailless	3	is_reference	derep_ID_135	yes	1188	3513	2	Putative_integrase/recombinase	hypothetical_protein
10N.237.312.A07_I01_contig0007_X166_Y26145	10N.237.312.A07	tailless	11	is_reference	derep_ID_19	yes	1838	4313	3	hypothetical_protein	hypothetical_protein
10N.237.312.A07_I01_contig0028_X407_Y15696	10N.237.312.A07	tailless	1	is_reference	derep_ID_117	yes	12871	14078	4	Putative_integrase/recombinase	hypothetical_protein
10N.237.312.A08_I01_contig0052_X8481_Y23407	10N.237.312.A08	tailless	2	is_reference	derep_ID_127	yes	1141	1637	1	Putative_integrase/recombinase	L-alanyl-D-glutamate_peptidase
10N.237.312.A10_I01_contig0023_X203_Y14966	10N.237.312.A10	tailless	11	is_reference	derep_ID_133	yes	11142	12889	3	hypothetical_protein	hypothetical_protein
10N.237.312.B02_I01_contig0001_X84450_Y105479	10N.237.312.B02	tailless	7	is_reference	derep_ID_49	yes	15857	17329	2	Putative_antitoxin	hypothetical_protein
10N.237.312.B02_I01_contig0003_X293435_Y307596	10N.237.312.B02	tailless	11	is_reference	derep_ID_173	yes	10495	12212	1	hypothetical_protein	hypothetical_protein
10N.237.312.B02_I01_contig0032_X30344_Y47806	10N.237.312.B02	tailless	2	is_reference	derep_ID_71	yes	14776	16352	3	Putative_integrase/recombinase	L-alanyl-D-glutamate_peptidase
10N.237.312.C05_I01_contig0016_X109759_Y130379	10N.237.312.C05	tailless	10	is_reference	derep_ID_52	yes	462	2175	2	hypothetical_protein	hypothetical_protein
10N.237.312.C05_I01_contig0028_X30303_Y44228	10N.237.312.C05	tailless	3	is_reference	derep_ID_200	yes	11922	12802	2	Putative_integrase/recombinase	hypothetical_protein
10N.237.312.C07_I01_contig0002_X25535_Y48153	10N.237.312.C07	tailless	11	is_reference	derep_ID_27	yes	19020	20726	2	hypothetical_protein	hypothetical_protein
10N.237.312.C11_N03_contig001_X3233169_Y3246136	10N.237.312.C11	tailless	3	is_reference	derep_ID_280	yes	10802	11810	2	Putative_integrase/recombinase	head_decoration
10N.237.312.C12_I01_contig0040_X236_Y14030	10N.237.312.C12	tailless	4	is_reference	derep_ID_209	locus_not_flanked_by_core_genes	NA	NA	NA	NA	NA
10N.237.312.D05_N03_contig001_X594280_Y607503	10N.237.312.D05	tailless	3	is_reference	derep_ID_260	yes	11006	11981	2	Putative_integrase/recombinase	hypothetical_protein
10N.237.312.D07_I01_contig0011_X110223_Y124470	10N.237.312.D07	tailless	7	is_reference	derep_ID_162	yes	3715	5327	1	Putative_antitoxin	hypothetical_protein
10N.237.312.D08_I01_contig0001_X136505_Y157921	10N.237.312.D08	tailless	6	is_reference	derep_ID_45	yes	1284	4064	3	putative_transcription_regulator	hypothetical_protein
10N.237.312.D12_I01_contig0054_X7773_Y23159	10N.237.312.D12	tailless	1	is_reference	derep_ID_116	yes	1109	2598	1	Putative_integrase/recombinase	hypothetical_protein
10N.237.312.E07_I01_contig0005_X252_Y12646	10N.237.312.E07	tailless	11	is_reference	derep_ID_302	yes	8567	10284	1	hypothetical_protein	hypothetical_protein
10N.237.312.E11_I01_contig0018_X110357_Y122390	10N.237.312.E11	tailless	10	is_reference	derep_ID_304	yes	462	1969	1	hypothetical_protein	hypothetical_protein
10N.237.312.F09_I01_contig0034_X18229_Y39741	10N.237.312.F09	tailless	1	is_reference	derep_ID_43	yes	20091	20362	1	Putative_integrase/recombinase	hypothetical_protein
10N.237.312.G03_I01_contig0053_X18564_Y33700	10N.237.312.G03	tailless	1	is_reference	derep_ID_121	yes	13358	13881	1	Putative_integrase/recombinase	hypothetical_protein
10N.237.312.G07_I01_contig0003_X84214_Y105860	10N.237.312.G07	tailless	6	is_reference	derep_ID_39	yes	17783	20340	4	putative_transcription_regulator	hypothetical_protein
10N.237.312.H09_I01_contig0022_X1471_Y16234	10N.237.312.H09	tailless	11	resembles_derep_ID	derep_ID_133	like_derep_ref	NA	NA	NA	NA	NA
10N.239.311.A09_N03_contig001_X3593161_Y3606125	10N.239.311.A09	tailless	3	resembles_derep_ID	derep_ID_280	like_derep_ref	NA	NA	NA	NA	NA
10N.239.311.A12_I01_contig0049_X7774_Y22910	10N.239.311.A12	tailless	1	is_reference	derep_ID_122	yes	1257	1780	1	Putative_integrase/recombinase	hypothetical_protein
10N.239.311.B03_N02_contig001_X2622779_Y2635746	10N.239.311.B03	tailless	3	resembles_derep_ID	derep_ID_70	like_derep_ref	NA	NA	NA	NA	NA
10N.239.311.B06_I01_contig0003_X294567_Y316490	10N.239.311.B06	tailless	6	is_reference	derep_ID_38	yes	1298	5278	3	putative_transcription_regulator	hypothetical_protein
10N.239.311.B06_I01_contig0007_X165582_Y190869	10N.239.311.B06	tailless	11	is_reference	derep_ID_21	yes	21280	23343	4	hypothetical_protein	hypothetical_protein
10N.239.311.B06_I01_contig0031_X7940_Y23485	10N.239.311.B06	tailless	2	is_reference	derep_ID_113	yes	1574	2013	1	Putative_integrase/recombinase	L-alanyl-D-glutamate_peptidase
10N.239.311.B10_I01_contig0001_X202675_Y216834	10N.239.311.B10	tailless	6	resembles_derep_ID	derep_ID_175	like_derep_ref	NA	NA	NA	NA	NA
10N.239.311.B10_I01_contig0027_X30192_Y44903	10N.239.311.B10	tailless	2	is_reference	derep_ID_137	yes	11583	13603	1	Putative_integrase/recombinase	L-alanyl-D-glutamate_peptidase
10N.239.311.B10C7_I01_contig0001_X202675_Y216834	10N.239.311.B10C7	tailless	6	is_reference	derep_ID_175	yes	9810	13711	6	putative_transcription_regulator	hypothetical_protein
10N.239.311.B10C7_I01_contig0027_X7702_Y22413	10N.239.311.B10C7	tailless	2	is_reference	derep_ID_136	yes	1110	3130	1	Putative_integrase/recombinase	L-alanyl-D-glutamate_peptidase
10N.239.311.C11_N03_contig001_X3467216_Y3480183	10N.239.311.C11	tailless	3	resembles_derep_ID	derep_ID_280	like_derep_ref	NA	NA	NA	NA	NA
10N.239.311.C11_N03_contig003_X53_Y77832	10N.239.311.C11	tailless	13	is_reference	derep_ID_0	cluster_too_small	NA	NA	NA	NA	NA
10N.239.311.C11_N03_contig004_X623_Y33486	10N.239.311.C11	tailless	13	is_reference	derep_ID_6	cluster_too_small	NA	NA	NA	NA	NA
10N.239.311.D05_N02_contig001_X1483696_Y1496663	10N.239.311.D05	tailless	3	resembles_derep_ID	derep_ID_70	like_derep_ref	NA	NA	NA	NA	NA
10N.239.311.D07_N03_contig001_X1422846_Y1435813	10N.239.311.D07	tailless	3	resembles_derep_ID	derep_ID_70	like_derep_ref	NA	NA	NA	NA	NA
10N.239.311.E01_I01_contig0028_X30512_Y44961	10N.239.311.E01	tailless	2	resembles_derep_ID	derep_ID_145	like_derep_ref	NA	NA	NA	NA	NA
10N.239.311.E01B7_I01_contig0028_X30512_Y44961	10N.239.311.E01B7	tailless	2	is_reference	derep_ID_145	yes	12692	12934	2	Putative_integrase/recombinase	L-alanyl-D-glutamate_peptidase
10N.239.311.E03_N02_contig003_X527054_Y540021	10N.239.311.E03	tailless	3	resembles_derep_ID	derep_ID_280	like_derep_ref	NA	NA	NA	NA	NA
10N.239.311.E06_I01_contig0011_X109429_Y124526	10N.239.311.E06	tailless	6	is_reference	derep_ID_124	yes	501	5464	4	putative_transcription_regulator	hypothetical_protein
10N.239.311.G01_I01_contig0012_X76805_Y89802	10N.239.311.G01	tailless	14	is_reference	derep_ID_277	cluster_too_small	NA	NA	NA	NA	NA
10N.239.311.H09_I01_contig0001_X99340_Y113501	10N.239.311.H09	tailless	11	is_reference	derep_ID_174	yes	1951	3668	1	hypothetical_protein	hypothetical_protein
10N.239.311.H09_I01_contig0002_X317475_Y338504	10N.239.311.H09	tailless	7	is_reference	derep_ID_50	yes	3702	5174	2	Putative_antitoxin	hypothetical_protein
10N.239.311.H09_I01_contig0033_X30344_Y47806	10N.239.311.H09	tailless	2	resembles_derep_ID	derep_ID_71	like_derep_ref	NA	NA	NA	NA	NA
10N.239.311.H11_N03_contig001_X1574959_Y1589478	10N.239.311.H11	tailless	3	is_reference	derep_ID_141	yes	11629	13388	1	Putative_integrase/recombinase	hypothetical_protein
10N.239.311.H11_N03_contig004_X1859_Y68505	10N.239.311.H11	tailless	13	is_reference	derep_ID_2	cluster_too_small	NA	NA	NA	NA	NA
10N.239.312.A01_N03_contig001_X821454_Y835115	10N.239.312.A01	tailless	3	is_reference	derep_ID_224	no_protein_encoded_in_locus	NA	NA	0	Putative_integrase/recombinase	hypothetical_protein
10N.239.312.A10_I01_contig0051_X7779_Y23068	10N.239.312.A10	tailless	1	is_reference	derep_ID_118	yes	1213	2420	4	Putative_integrase/recombinase	hypothetical_protein
10N.239.312.A10_I01_contig0097_X135_Y15912	10N.239.312.A10	tailless	11	resembles_derep_ID	derep_ID_19	like_derep_ref	NA	NA	NA	NA	NA
10N.239.312.B01_I01_contig0155_X107_Y11224	10N.239.312.B01	tailless	11	is_reference	derep_ID_313	yes	1871	2814	1	hypothetical_protein	hypothetical_protein
10N.239.312.B03_I01_contig0030_X5_Y12918	10N.239.312.B03	tailless	4	is_reference	derep_ID_285	locus_not_flanked_by_core_genes	NA	NA	NA	NA	NA
10N.239.312.B03_I01_contig0038_X441_Y27896	10N.239.312.B03	tailless	15	is_reference	derep_ID_14	yes	17205	22825	11	putative_transcription_regulator	PM2_Uncharacterized_protein_Gp-k
10N.239.312.B09_I01_contig0014_X112478_Y126698	10N.239.312.B09	tailless	6	is_reference	derep_ID_164	yes	448	5604	6	putative_transcription_regulator	hypothetical_protein
10N.239.312.B09_I01_contig0032_X7776_Y22255	10N.239.312.B09	tailless	3	is_reference	derep_ID_143	yes	1178	2248	2	Putative_integrase/recombinase	hypothetical_protein
10N.239.312.C11_I01_contig0009_X52_Y12927	10N.239.312.C11	tailless	4	is_reference	derep_ID_291	locus_not_flanked_by_core_genes	NA	NA	NA	NA	NA
10N.239.312.C12_I01_contig0002_X326963_Y345950	10N.239.312.C12	tailless	11	is_reference	derep_ID_61	yes	1838	4023	1	hypothetical_protein	hypothetical_protein
10N.239.312.D02_I01_contig0005_X222955_Y248012	10N.239.312.D02	tailless	15	is_reference	derep_ID_22	yes	18635	24609	11	putative_transcription_regulator	PM2_Uncharacterized_protein_Gp-k
10N.239.312.D11_I01_contig0009_X82438_Y97491	10N.239.312.D11	tailless	6	is_reference	derep_ID_126	yes	10072	13762	3	putative_transcription_regulator	hypothetical_protein
10N.239.312.E08_I01_contig0005_X136_Y25778	10N.239.312.E08	tailless	11	is_reference	derep_ID_20	yes	1342	3817	3	hypothetical_protein	hypothetical_protein
10N.239.312.E08_I01_contig0050_X18585_Y34157	10N.239.312.E08	tailless	1	is_reference	derep_ID_111	yes	11486	14495	3	Putative_integrase/recombinase	hypothetical_protein
10N.239.312.H01_N02_contig001_X2035305_Y2048272	10N.239.312.H01	tailless	3	resembles_derep_ID	derep_ID_280	like_derep_ref	NA	NA	NA	NA	NA
10N.239.312.H02_I01_contig0025_X7729_Y21378	10N.239.312.H02	tailless	2	is_reference	derep_ID_226	yes	1110	1903	1	Putative_integrase/recombinase	L-alanyl-D-glutamate_peptidase
10N.247.310.01_I01_contig0006_X264560_Y278050	10N.247.310.01	tailless	6	is_reference	derep_ID_238	yes	448	4953	9	putative_transcription_regulator	hypothetical_protein
10N.247.310.04_I01_contig0048_X7576_Y22685	10N.247.310.04	tailless	2	is_reference	derep_ID_123	yes	1155	2200	2	Putative_integrase/recombinase	L-alanyl-D-glutamate_peptidase
10N.247.310.22_I01_contig0002_X722689_Y737786	10N.247.310.22	tailless	6	resembles_derep_ID	derep_ID_124	like_derep_ref	NA	NA	NA	NA	NA
10N.247.310.25_I01_contig0001_X109855_Y130862	10N.247.310.25	tailless	16	is_reference	derep_ID_51	cluster_too_small	NA	NA	NA	NA	NA
10N.247.310.25_I01_contig0002_X69832_Y99921	10N.247.310.25	tailless	6	is_reference	derep_ID_9	yes	17279	21131	6	putative_transcription_regulator	hypothetical_protein
10N.247.310.26_I01_contig0015_X10493_Y29687	10N.247.310.26	tailless	6	is_reference	derep_ID_60	yes	1409	2941	2	putative_transcription_regulator	hypothetical_protein
10N.247.310.27_I01_contig0046_X4925_Y22423	10N.247.310.27	tailless	3	is_reference	derep_ID_70	yes	4009	5017	2	Putative_integrase/recombinase	head_decoration
10N.247.310.34_I01_contig0001_X83365_Y105885	10N.247.310.34	tailless	6	is_reference	derep_ID_28	yes	17877	21252	7	putative_transcription_regulator	hypothetical_protein
10N.247.310.34_I01_contig0039_X32_Y13760	10N.247.310.34	tailless	2	is_reference	derep_ID_217	flanking_core_gene_absent	NA	NA	NA	NA	NA
10N.247.310.53_I01_contig0006_X111103_Y124907	10N.247.310.53	tailless	7	is_reference	derep_ID_208	yes	3039	5844	3	Putative_antitoxin	hypothetical_protein
10N.247.310.74_I01_contig0001_X365484_Y386491	10N.247.310.74	tailless	16	resembles_derep_ID	derep_ID_51	cluster_too_small	NA	NA	NA	NA	NA
10N.247.310.74_I01_contig0003_X271671_Y294100	10N.247.310.74	tailless	6	is_reference	derep_ID_31	yes	1300	5152	6	putative_transcription_regulator	hypothetical_protein
10N.247.310.76_I01_contig0015_X104_Y13450	10N.247.310.76	tailless	6	is_reference	derep_ID_254	yes	8910	12064	4	putative_transcription_regulator	hypothetical_protein
10N.247.310.79_I01_contig0011_X92_Y14339	10N.247.310.79	tailless	7	is_reference	derep_ID_163	yes	8922	10534	1	Putative_antitoxin	hypothetical_protein
10N.247.310.89_I01_contig0001_X86263_Y107459	10N.247.310.89	tailless	8	is_reference	derep_ID_48	cluster_too_small	NA	NA	NA	NA	NA
10N.247.310.92_I01_contig0005_X109891_Y123585	10N.247.310.92	tailless	10	is_reference	derep_ID_221	yes	471	2620	1	hypothetical_protein	hypothetical_protein
10N.247.310.92_I01_contig0021_X30759_Y44467	10N.247.310.92	tailless	3	is_reference	derep_ID_220	yes	11047	12527	1	Putative_integrase/recombinase	hypothetical_protein
10N.247.310.97_I01_contig0032_X7773_Y21584	10N.247.310.97	tailless	3	is_reference	derep_ID_207	yes	1172	2946	1	Putative_integrase/recombinase	hypothetical_protein
10N.247.311.12_I01_contig0019_X51793_Y67729	10N.247.311.12	tailless	7	is_reference	derep_ID_96	yes	10167	12236	3	Putative_antitoxin	hypothetical_protein
10N.247.311.23_I01_contig0053_X27848_Y40758	10N.247.311.23	tailless	4	is_reference	derep_ID_286	locus_not_flanked_by_core_genes	NA	NA	NA	NA	NA
10N.247.311.24_I01_contig0046_X7791_Y20758	10N.247.311.24	tailless	3	resembles_derep_ID	derep_ID_70	like_derep_ref	NA	NA	NA	NA	NA
10N.247.311.25_I01_contig0025_X30609_Y47305	10N.247.311.25	tailless	1	is_reference	derep_ID_81	yes	13519	15540	3	Putative_integrase/recombinase	hypothetical_protein
10N.247.311.26_I01_contig0009_X106644_Y119975	10N.247.311.26	tailless	4	is_reference	derep_ID_256	locus_not_flanked_by_core_genes	NA	NA	NA	NA	NA
10N.247.311.28_I01_contig0027_X30506_Y61713	10N.247.311.28	tailless	8	is_reference	derep_ID_7	cluster_too_small	NA	NA	NA	NA	NA
10N.247.311.35_I01_contig0027_X30215_Y43705	10N.247.311.35	tailless	1	is_reference	derep_ID_239	yes	11110	12352	2	Putative_integrase/recombinase	hypothetical_protein
10N.247.311.44_I01_contig0028_X30282_Y43617	10N.247.311.44	tailless	2	is_reference	derep_ID_255	yes	11074	11881	3	Putative_integrase/recombinase	L-alanyl-D-glutamate_peptidase
10N.247.311.45_I01_contig0001_X57195_Y72292	10N.247.311.45	tailless	6	is_reference	derep_ID_125	yes	9635	14598	4	putative_transcription_regulator	hypothetical_protein
10N.247.311.45_I01_contig0026_X7706_Y21887	10N.247.311.45	tailless	3	is_reference	derep_ID_169	yes	1082	2064	1	Putative_integrase/recombinase	hypothetical_protein
10N.247.311.47_I01_contig0055_X327_Y14625	10N.247.311.47	tailless	7	resembles_derep_ID	derep_ID_79	like_derep_ref	NA	NA	NA	NA	NA
10N.247.311.49_I01_contig0019_X70579_Y84542	10N.247.311.49	tailless	4	is_reference	derep_ID_197	locus_not_flanked_by_core_genes	NA	NA	NA	NA	NA
10N.247.311.58_I01_contig0006_X145771_Y168086	10N.247.311.58	tailless	11	is_reference	derep_ID_33	yes	1985	4086	2	hypothetical_protein	hypothetical_protein
10N.247.311.58_I01_contig0063_X397_Y13364	10N.247.311.58	tailless	3	resembles_derep_ID	derep_ID_280	like_derep_ref	NA	NA	NA	NA	NA
10N.247.311.62_N03_contig001_X1798183_Y1812503	10N.247.311.62	tailless	3	is_reference	derep_ID_159	yes	10869	13146	3	Putative_integrase/recombinase	hypothetical_protein
10N.247.311.71_I01_contig0086_X1354_Y11425	10N.247.311.71	tailless	2	is_reference	derep_ID_316	accessory_gene_present_in>30%	NA	NA	0	Putative_integrase/recombinase	L-alanyl-D-glutamate_peptidase
10N.247.311.82_I01_contig0002_X206848_Y221945	10N.247.311.82	tailless	6	resembles_derep_ID	derep_ID_125	like_derep_ref	NA	NA	NA	NA	NA
10N.247.311.82_I01_contig0029_X7792_Y21632	10N.247.311.82	tailless	3	is_reference	derep_ID_205	yes	1299	2673	4	Putative_integrase/recombinase	hypothetical_protein
10N.247.311.85_N03_contig001_X1677342_Y1690308	10N.247.311.85	tailless	3	resembles_derep_ID	derep_ID_280	like_derep_ref	NA	NA	NA	NA	NA
10N.261.45.B10_I01_contig0006_X234259_Y247781	10N.261.45.B10	tailless	2	is_reference	derep_ID_236	yes	10281	12457	2	Putative_integrase/recombinase	L-alanyl-D-glutamate_peptidase
10N.261.45.C12_I01_contig0038_X56142_Y74230	10N.261.45.C12	tailless	7	is_reference	derep_ID_67	yes	12246	14354	3	Putative_antitoxin	hypothetical_protein
10N.261.45.C3_I01_contig0005_X67_Y12971	10N.261.45.C3	tailless	6	resembles_derep_ID	derep_ID_130	like_derep_ref	NA	NA	NA	NA	NA
10N.261.45.C3_I01_contig0029_X7840_Y21317	10N.261.45.C3	tailless	2	is_reference	derep_ID_243	yes	1176	3200	2	Putative_integrase/recombinase	L-alanyl-D-glutamate_peptidase
10N.261.45.C7_I01_contig0021_X13120_Y26228	10N.261.45.C7	tailless	4	is_reference	derep_ID_269	locus_not_flanked_by_core_genes	NA	NA	NA	NA	NA
10N.261.45.E10_I01_contig0091_X32059_Y45647	10N.261.45.E10	tailless	2	is_reference	derep_ID_231	yes	10486	12371	1	Putative_integrase/recombinase	L-alanyl-D-glutamate_peptidase
10N.261.45.E12_I01_contig0008_X1047947_Y1060851	10N.261.45.E12	tailless	6	is_reference	derep_ID_289	yes	654	4415	5	putative_transcription_regulator	hypothetical_protein
10N.261.45.E3_I01_contig0030_X7867_Y21498	10N.261.45.E3	tailless	2	is_reference	derep_ID_227	yes	1264	2903	3	Putative_integrase/recombinase	L-alanyl-D-glutamate_peptidase
10N.261.45.E5_I01_contig0024_X98649_Y109868	10N.261.45.E5	tailless	6	is_reference	derep_ID_312	flanking_core_gene_absent	NA	NA	NA	NA	NA
10N.261.45.F7_N03_contig001_X1810768_Y1823905	10N.261.45.F7	tailless	3	is_reference	derep_ID_267	yes	11145	11977	1	Putative_integrase/recombinase	hypothetical_protein
10N.261.45.F7_N03_contig001_X3224353_Y3245772	10N.261.45.F7	tailless	11	is_reference	derep_ID_44	yes	10275	11642	2	hypothetical_protein	hypothetical_protein
10N.261.45.F8_I01_contig0022_X7829_Y21733	10N.261.45.F8	tailless	1	is_reference	derep_ID_201	yes	1175	2944	2	Putative_integrase/recombinase	hypothetical_protein
10N.261.45.F9_I01_contig0044_X51521_Y64900	10N.261.45.F9	tailless	2	is_reference	derep_ID_252	yes	10754	12102	3	Putative_integrase/recombinase	L-alanyl-D-glutamate_peptidase
10N.261.46.A1_I01_contig0010_X229393_Y243347	10N.261.46.A1	tailless	2	is_reference	derep_ID_198	yes	12319	12815	1	Putative_integrase/recombinase	L-alanyl-D-glutamate_peptidase
10N.261.46.A12_I01_contig0020_X29114_Y50530	10N.261.46.A12	tailless	6	is_reference	derep_ID_46	yes	17354	20134	3	putative_transcription_regulator	hypothetical_protein
10N.261.46.A2_I01_contig0001_X74669_Y87682	10N.261.46.A2	tailless	11	is_reference	derep_ID_275	yes	9392	11139	3	hypothetical_protein	hypothetical_protein
10N.261.46.A2_I01_contig0022_X30262_Y43353	10N.261.46.A2	tailless	2	is_reference	derep_ID_273	yes	10894	12008	2	Putative_integrase/recombinase	L-alanyl-D-glutamate_peptidase
10N.261.46.B12_I01_contig0028_X7817_Y21584	10N.261.46.B12	tailless	1	is_reference	derep_ID_213	yes	1101	3687	3	Putative_integrase/recombinase	hypothetical_protein
10N.261.46.B2_I01_contig0014_X29984_Y44020	10N.261.46.B2	tailless	3	is_reference	derep_ID_189	yes	11886	12968	2	Putative_integrase/recombinase	hypothetical_protein
10N.261.46.B5_NCBI_contig0001_X293484_Y306974	10N.261.46.B5	tailless	1	resembles_derep_ID	derep_ID_239	like_derep_ref	NA	NA	NA	NA	NA
10N.261.46.E4_I01_contig0013_X30000_Y43882	10N.261.46.E4	tailless	3	is_reference	derep_ID_203	yes	11096	12782	2	Putative_integrase/recombinase	hypothetical_protein
10N.261.46.E7_I01_contig0023_X13270_Y26733	10N.261.46.E7	tailless	4	is_reference	derep_ID_246	locus_not_flanked_by_core_genes	NA	NA	NA	NA	NA
10N.261.46.E9_I01_contig0009_X57453_Y68887	10N.261.46.E9	tailless	16	is_reference	derep_ID_310	cluster_too_small	NA	NA	NA	NA	NA
10N.261.46.E9_I01_contig0017_X66566_Y87058	10N.261.46.E9	tailless	11	is_reference	derep_ID_53	yes	1880	3982	4	hypothetical_protein	hypothetical_protein
10N.261.46.F1_I01_contig0003_X8038_Y26444	10N.261.46.F1	tailless	2	is_reference	derep_ID_65	yes	1128	2411	3	Putative_integrase/recombinase	L-alanyl-D-glutamate_peptidase
10N.261.46.F1_I01_contig0021_X112161_Y126508	10N.261.46.F1	tailless	4	is_reference	derep_ID_156	locus_not_flanked_by_core_genes	NA	NA	NA	NA	NA
10N.261.46.F1_I01_contig0028_X821_Y12526	10N.261.46.F1	tailless	5	is_reference	derep_ID_306	cluster_too_small	NA	NA	NA	NA	NA
10N.261.46.F4_I01_contig0035_X62054_Y81689	10N.261.46.F4	tailless	10	is_reference	derep_ID_56	yes	437	1956	1	putative_transcription_regulator	hypothetical_protein
10N.261.46.F8_I01_contig0042_X7791_Y21379	10N.261.46.F8	tailless	2	is_reference	derep_ID_232	yes	1219	3104	1	Putative_integrase/recombinase	L-alanyl-D-glutamate_peptidase
10N.261.48.A1_I01_contig0014_X30496_Y43441	10N.261.48.A1	tailless	2	is_reference	derep_ID_281	yes	10496	11688	1	Putative_integrase/recombinase	L-alanyl-D-glutamate_peptidase
10N.261.48.A3_I01_contig0030_X8011_Y21599	10N.261.48.A3	tailless	2	resembles_derep_ID	derep_ID_232	like_derep_ref	NA	NA	NA	NA	NA
10N.261.48.A5_I01_contig0009_X7738_Y21783	10N.261.48.A5	tailless	3	is_reference	derep_ID_188	yes	1194	3381	2	Putative_integrase/recombinase	hypothetical_protein
10N.261.48.A6_I01_contig0037_X7753_Y21798	10N.261.48.A6	tailless	3	resembles_derep_ID	derep_ID_188	like_derep_ref	NA	NA	NA	NA	NA
10N.261.48.A9_I01_contig0006_X350441_Y366092	10N.261.48.A9	tailless	6	is_reference	derep_ID_108	yes	868	5667	6	putative_transcription_regulator	hypothetical_protein
10N.261.48.B11_I01_contig0002_X443_Y18656	10N.261.48.B11	tailless	11	is_reference	derep_ID_66	flanking_core_gene_absent	NA	NA	NA	NA	NA
10N.261.48.B11_I01_contig0021_X74755_Y88218	10N.261.48.B11	tailless	4	resembles_derep_ID	derep_ID_246	locus_not_flanked_by_core_genes	NA	NA	NA	NA	NA
10N.261.48.B3_I01_contig0060_X106743_Y119618	10N.261.48.B3	tailless	4	resembles_derep_ID	derep_ID_256	locus_not_flanked_by_core_genes	NA	NA	NA	NA	NA
10N.261.48.C11_I01_contig0050_X1449_Y14203	10N.261.48.C11	tailless	2	is_reference	derep_ID_292	yes	10826	10965	1	Putative_integrase/recombinase	L-alanyl-D-glutamate_peptidase
10N.261.48.C11_I01_contig0070_X136_Y12833	10N.261.48.C11	tailless	6	resembles_derep_ID	derep_ID_211	like_derep_ref	NA	NA	NA	NA	NA
10N.261.48.C12_I01_contig0003_X13112_Y26575	10N.261.48.C12	tailless	4	is_reference	derep_ID_247	locus_not_flanked_by_core_genes	NA	NA	NA	NA	NA
10N.261.48.F2_I01_contig0024_X30361_Y44564	10N.261.48.F2	tailless	3	is_reference	derep_ID_165	yes	11532	12906	4	Putative_integrase/recombinase	hypothetical_protein
10N.261.48.F9_I01_contig0054_X110397_Y124644	10N.261.48.F9	tailless	7	resembles_derep_ID	derep_ID_162	like_derep_ref	NA	NA	NA	NA	NA
10N.261.49.B3_I01_contig0065_X30137_Y43876	10N.261.49.B3	tailless	3	is_reference	derep_ID_216	yes	11063	12562	3	Putative_integrase/recombinase	hypothetical_protein
10N.261.49.B52_I01_contig0004_X201_Y13750	10N.261.49.B52	tailless	4	resembles_derep_ID	derep_ID_233	locus_not_flanked_by_core_genes	NA	NA	NA	NA	NA
10N.261.49.C11_NCBI_contig0001_X1443731_Y1459501	10N.261.49.C11	tailless	14	is_reference	derep_ID_102	cluster_too_small	NA	NA	NA	NA	NA
10N.261.49.C11_NCBI_contig0002_X1622895_Y1637000	10N.261.49.C11	tailless	6	is_reference	derep_ID_180	yes	450	3752	7	putative_transcription_regulator	hypothetical_protein
10N.261.51.A10_I01_contig0025_X30517_Y46493	10N.261.51.A10	tailless	1	is_reference	derep_ID_92	yes	12665	14751	3	Putative_integrase/recombinase	hypothetical_protein
10N.261.51.C9_I01_contig0043_X7713_Y21302	10N.261.51.C9	tailless	1	is_reference	derep_ID_230	yes	1124	3147	3	Putative_integrase/recombinase	hypothetical_protein
10N.261.51.F8_I01_contig0028_X7694_Y20448	10N.261.51.F8	tailless	2	is_reference	derep_ID_293	yes	1791	1930	1	Putative_integrase/recombinase	L-alanyl-D-glutamate_peptidase
10N.261.51.F8_I01_contig0055_X116_Y12813	10N.261.51.F8	tailless	6	resembles_derep_ID	derep_ID_211	like_derep_ref	NA	NA	NA	NA	NA
10N.261.51.F9_I01_contig0021_X13112_Y26575	10N.261.51.F9	tailless	4	resembles_derep_ID	derep_ID_247	locus_not_flanked_by_core_genes	NA	NA	NA	NA	NA
10N.261.52.A7_I01_contig0029_X70885_Y87505	10N.261.52.A7	tailless	7	is_reference	derep_ID_83	yes	3093	6158	6	Putative_antitoxin	hypothetical_protein
10N.261.52.A7_I01_contig0061_X304_Y14715	10N.261.52.A7	tailless	4	is_reference	derep_ID_151	locus_not_flanked_by_core_genes	NA	NA	NA	NA	NA
10N.261.52.B2_I01_contig0021_X30461_Y46025	10N.261.52.B2	tailless	2	is_reference	derep_ID_112	yes	13618	14272	2	Putative_integrase/recombinase	L-alanyl-D-glutamate_peptidase
10N.261.52.B2_I01_contig0023_X26_Y19244	10N.261.52.B2	tailless	11	is_reference	derep_ID_59	yes	15361	17277	4	hypothetical_protein	hypothetical_protein
10N.261.52.B8_I01_contig0038_X7302_Y20765	10N.261.52.B8	tailless	4	resembles_derep_ID	derep_ID_247	locus_not_flanked_by_core_genes	NA	NA	NA	NA	NA
10N.261.52.C5_I01_contig0003_X219_Y22259	10N.261.52.C5	tailless	11	is_reference	derep_ID_35	yes	8770	10816	2	hypothetical_protein	hypothetical_protein
10N.261.52.C5_I01_contig0027_X74755_Y88218	10N.261.52.C5	tailless	4	resembles_derep_ID	derep_ID_246	locus_not_flanked_by_core_genes	NA	NA	NA	NA	NA
10N.261.52.C6_I01_contig0033_X7803_Y24308	10N.261.52.C6	tailless	3	is_reference	derep_ID_88	yes	1104	3095	3	Putative_integrase/recombinase	hypothetical_protein
10N.261.52.C6_I01_contig0080_X68_Y17395	10N.261.52.C6	tailless	6	is_reference	derep_ID_74	yes	8904	11795	4	putative_transcription_regulator	hypothetical_protein
10N.261.52.C9_I01_contig0009_X6831_Y21409	10N.261.52.C9	tailless	11	is_reference	derep_ID_140	flanking_core_gene_absent	NA	NA	NA	NA	NA
10N.261.52.E10_I01_contig0063_X7638_Y21736	10N.261.52.E10	tailless	1	is_reference	derep_ID_183	yes	1162	2845	2	Putative_integrase/recombinase	hypothetical_protein
10N.261.52.E6_I01_contig0012_X487970_Y502583	10N.261.52.E6	tailless	4	is_reference	derep_ID_138	locus_not_flanked_by_core_genes	NA	NA	NA	NA	NA
10N.261.52.F1_I01_contig0002_X1001334_Y1012648	10N.261.52.F1	tailless	9	is_reference	derep_ID_311	cluster_too_small	NA	NA	NA	NA	NA
10N.261.52.F1_I01_contig0022_X30338_Y43820	10N.261.52.F1	tailless	1	is_reference	derep_ID_242	yes	10569	12349	4	Putative_integrase/recombinase	hypothetical_protein
10N.261.52.F11_I01_contig0005_X257_Y12954	10N.261.52.F11	tailless	6	resembles_derep_ID	derep_ID_211	like_derep_ref	NA	NA	NA	NA	NA
10N.261.52.F11_I01_contig0040_X7691_Y20785	10N.261.52.F11	tailless	2	is_reference	derep_ID_271	yes	1161	2796	2	Putative_integrase/recombinase	L-alanyl-D-glutamate_peptidase
10N.261.52.F12_NCBI_contig0001_X3177158_Y3190648	10N.261.52.F12	tailless	1	is_reference	derep_ID_240	yes	1140	2382	2	Putative_integrase/recombinase	hypothetical_protein
10N.261.52.F3_I01_contig0023_X68_Y12096	10N.261.52.F3	tailless	10	is_reference	derep_ID_305	accessory_gene_present_in>30%	NA	NA	0	Excisionase	hypothetical_protein
10N.261.52.F7_N02_contig004_X463355_Y477134	10N.261.52.F7	tailless	6	is_reference	derep_ID_210	yes	869	4208	4	putative_transcription_regulator	hypothetical_protein
10N.261.52.F7_N02_contig010_X9519_Y22273	10N.261.52.F7	tailless	2	resembles_derep_ID	derep_ID_293	like_derep_ref	NA	NA	NA	NA	NA
10N.261.54.A10_I01_contig0017_X7698_Y21115	10N.261.54.A10	tailless	2	is_reference	derep_ID_249	yes	1173	2660	3	Putative_integrase/recombinase	L-alanyl-D-glutamate_peptidase
10N.261.54.A2_I01_contig0006_X7694_Y20448	10N.261.54.A2	tailless	2	resembles_derep_ID	derep_ID_293	like_derep_ref	NA	NA	NA	NA	NA
10N.261.54.A2_I01_contig0028_X257_Y12954	10N.261.54.A2	tailless	6	resembles_derep_ID	derep_ID_211	like_derep_ref	NA	NA	NA	NA	NA
10N.261.54.A5_I01_contig0033_X35545_Y48961	10N.261.54.A5	tailless	10	is_reference	derep_ID_250	yes	11820	12898	1	putative_transcription_regulator	hypothetical_protein
10N.261.54.A7_I01_contig0001_X108723_Y124302	10N.261.54.A7	tailless	10	is_reference	derep_ID_110	yes	469	1627	2	hypothetical_protein	hypothetical_protein
10N.261.54.B7_I01_contig0014_X7790_Y21483	10N.261.54.B7	tailless	2	is_reference	derep_ID_222	yes	1102	2057	1	Putative_integrase/recombinase	L-alanyl-D-glutamate_peptidase
10N.261.54.B7_I01_contig0027_X292_Y16142	10N.261.54.B7	tailless	6	is_reference	derep_ID_101	yes	583	5059	4	putative_transcription_regulator	hypothetical_protein
10N.261.54.B8_I01_contig0016_X7859_Y21949	10N.261.54.B8	tailless	3	is_reference	derep_ID_184	yes	1110	1903	1	Putative_integrase/recombinase	hypothetical_protein
10N.261.54.E10_N02_contig003_X698859_Y720251	10N.261.54.E10	tailless	2	resembles_derep_ID	derep_ID_47	like_derep_ref	NA	NA	NA	NA	NA
10N.261.54.F8_I01_contig0030_X57911_Y72323	10N.261.54.F8	tailless	10	is_reference	derep_ID_150	yes	11268	12823	2	hypothetical_protein	hypothetical_protein
10N.261.54.F9_I01_contig0016_X88067_Y101992	10N.261.54.F9	tailless	3	resembles_derep_ID	derep_ID_200	like_derep_ref	NA	NA	NA	NA	NA
10N.261.55.A1_I01_contig0048_X30410_Y44561	10N.261.55.A1	tailless	3	is_reference	derep_ID_176	yes	10872	12947	2	Putative_integrase/recombinase	hypothetical_protein
10N.261.55.A5_I01_contig0033_X72231_Y85225	10N.261.55.A5	tailless	4	is_reference	derep_ID_278	locus_not_flanked_by_core_genes	NA	NA	NA	NA	NA
10N.261.55.A8_N02_contig020_X268_Y31240	10N.261.55.A8	tailless	15	is_reference	derep_ID_8	yes	18574	22170	5	putative_transcription_regulator	PM2_Uncharacterized_protein_Gp-k
10N.261.55.B3_N02_contig064_X12603_Y27459	10N.261.55.B3	tailless	6	is_reference	derep_ID_130	yes	10443	14204	5	putative_transcription_regulator	hypothetical_protein
10N.261.55.B4_I01_contig0016_X133587_Y147963	10N.261.55.B4	tailless	10	is_reference	derep_ID_153	yes	12661	13923	2	Excisionase	hypothetical_protein
10N.261.55.B4_I01_contig0017_X7745_Y21740	10N.261.55.B4	tailless	1	is_reference	derep_ID_194	yes	1107	3310	2	Putative_integrase/recombinase	hypothetical_protein
10N.261.55.E2_I01_contig0025_X366139_Y387146	10N.261.55.E2	tailless	16	resembles_derep_ID	derep_ID_51	cluster_too_small	NA	NA	NA	NA	NA
10N.261.55.E2_I01_contig0044_X271636_Y294065	10N.261.55.E2	tailless	6	resembles_derep_ID	derep_ID_31	like_derep_ref	NA	NA	NA	NA	NA
10N.261.55.E5_N02_contig001_X1547446_Y1563097	10N.261.55.E5	tailless	6	resembles_derep_ID	derep_ID_108	like_derep_ref	NA	NA	NA	NA	NA
10N.261.55.E8_N02_contig001_X1312113_Y1327800	10N.261.55.E8	tailless	6	is_reference	derep_ID_105	yes	9825	15097	6	putative_transcription_regulator	hypothetical_protein
10N.261.55.E8_N02_contig003_X236296_Y249915	10N.261.55.E8	tailless	2	resembles_derep_ID	derep_ID_3	like_derep_ref	NA	NA	NA	NA	NA
10N.261.55.F3_I01_contig0013_X513334_Y529404	10N.261.55.F3	tailless	6	is_reference	derep_ID_91	yes	448	5296	8	putative_transcription_regulator	hypothetical_protein
10N.286.45.A12_I01_contig0006_X57419_Y70523	10N.286.45.A12	tailless	7	is_reference	derep_ID_270	yes	7967	10915	3	Putative_antitoxin	hypothetical_protein
10N.286.45.A12_I01_contig0024_X37698_Y50838	10N.286.45.A12	tailless	4	is_reference	derep_ID_265	locus_not_flanked_by_core_genes	NA	NA	NA	NA	NA
10N.286.45.A2_I01_contig0055_X12983_Y34578	10N.286.45.A2	tailless	11	is_reference	derep_ID_41	yes	1938	3622	1	hypothetical_protein	hypothetical_protein
10N.286.45.A3_I01_contig0010_X108_Y21703	10N.286.45.A3	tailless	11	is_reference	derep_ID_42	yes	17975	19659	1	hypothetical_protein	hypothetical_protein
10N.286.45.A5_I01_contig0003_X57107_Y72965	10N.286.45.A5	tailless	7	is_reference	derep_ID_100	yes	9438	12823	5	Putative_antitoxin	hypothetical_protein
10N.286.45.A8_I01_contig0002_X25486_Y44734	10N.286.45.A8	tailless	11	is_reference	derep_ID_58	yes	15650	17356	2	hypothetical_protein	hypothetical_protein
10N.286.45.B11_I01_contig0029_X70897_Y84848	10N.286.45.B11	tailless	7	is_reference	derep_ID_199	yes	3038	5986	3	Putative_antitoxin	hypothetical_protein
10N.286.45.B11_I01_contig0045_X201_Y13341	10N.286.45.B11	tailless	4	is_reference	derep_ID_266	locus_not_flanked_by_core_genes	NA	NA	NA	NA	NA
10N.286.45.B12_N02_contig004_X17910_Y32379	10N.286.45.B12	tailless	3	is_reference	derep_ID_144	yes	1127	3150	3	Putative_integrase/recombinase	hypothetical_protein
10N.286.45.B9_N02_contig003_X7639_Y21407	10N.286.45.B9	tailless	1	is_reference	derep_ID_212	yes	1135	2924	4	Putative_integrase/recombinase	hypothetical_protein
10N.286.45.C1_N02_contig003_X14428_Y27709	10N.286.45.C1	tailless	2	is_reference	derep_ID_257	yes	1141	1637	1	Putative_integrase/recombinase	L-alanyl-D-glutamate_peptidase
10N.286.45.C8_N02_contig001_X2089767_Y2112284	10N.286.45.C8	tailless	11	is_reference	derep_ID_29	flanking_core_gene_absent	NA	NA	NA	NA	NA
10N.286.45.E6_N02_contig004_X17105_Y31166	10N.286.45.E6	tailless	3	is_reference	derep_ID_187	yes	1214	2917	2	Putative_integrase/recombinase	hypothetical_protein
10N.286.45.F6_I01_contig0062_X7820_Y20792	10N.286.45.F6	tailless	2	is_reference	derep_ID_279	yes	1209	2312	3	Putative_integrase/recombinase	L-alanyl-D-glutamate_peptidase
10N.286.45.F7_N02_contig001_X453841_Y467967	10N.286.45.F7	tailless	3	is_reference	derep_ID_178	yes	11427	13033	3	Putative_integrase/recombinase	hypothetical_protein
10N.286.45.F8_N02_contig001_X24937_Y39063	10N.286.45.F8	tailless	3	is_reference	derep_ID_179	yes	1095	2701	3	Putative_integrase/recombinase	hypothetical_protein
10N.286.46.A10_N02_contig003_X445493_Y459370	10N.286.46.A10	tailless	1	is_reference	derep_ID_204	yes	10235	12740	2	Putative_integrase/recombinase	hypothetical_protein
10N.286.46.A11_N02_contig008_X117_Y19053	10N.286.46.A11	tailless	11	is_reference	derep_ID_63	yes	15398	16912	4	hypothetical_protein	hypothetical_protein
10N.286.46.A12_N02_contig001_X1686244_Y1715439	10N.286.46.A12	tailless	11	is_reference	derep_ID_11	yes	2026	3540	4	hypothetical_protein	hypothetical_protein
10N.286.46.B11_N02_contig001_X1496649_Y1530364	10N.286.46.B11	tailless	11	is_reference	derep_ID_5	yes	14810	16870	4	hypothetical_protein	hypothetical_protein
10N.286.46.B3_I01_contig0115_X7739_Y20667	10N.286.46.B3	tailless	3	is_reference	derep_ID_283	yes	1159	2167	2	Putative_integrase/recombinase	head_decoration
10N.286.46.B6_N03_contig001_X3157255_Y3170222	10N.286.46.B6	tailless	3	resembles_derep_ID	derep_ID_280	like_derep_ref	NA	NA	NA	NA	NA
10N.286.46.B7_I01_contig0015_X7843_Y21497	10N.286.46.B7	tailless	1	is_reference	derep_ID_225	yes	1354	3536	1	Putative_integrase/recombinase	hypothetical_protein
10N.286.46.B8_N02_contig009_X235840_Y282836	10N.286.46.B8	tailless	17	is_reference	derep_ID_3	cluster_too_small	NA	NA	NA	NA	NA
10N.286.46.B8_N02_contig012_X108568_Y124255	10N.286.46.B8	tailless	6	is_reference	derep_ID_106	yes	592	5864	6	putative_transcription_regulator	hypothetical_protein
10N.286.46.C10_N02_contig001_X1712233_Y1740151	10N.286.46.C10	tailless	18	is_reference	derep_ID_13	cluster_too_small	NA	NA	NA	NA	NA
10N.286.46.C12_I01_contig0017_X30342_Y43096	10N.286.46.C12	tailless	2	resembles_derep_ID	derep_ID_292	like_derep_ref	NA	NA	NA	NA	NA
10N.286.46.C12_I01_contig0055_X71710_Y85185	10N.286.46.C12	tailless	6	resembles_derep_ID	derep_ID_210	like_derep_ref	NA	NA	NA	NA	NA
10N.286.46.C3_I01_contig0012_X35787_Y61809	10N.286.46.C3	tailless	18	is_reference	derep_ID_18	cluster_too_small	NA	NA	NA	NA	NA
10N.286.46.C7_I01_contig0032_X34846_Y47813	10N.286.46.C7	tailless	3	resembles_derep_ID	derep_ID_280	like_derep_ref	NA	NA	NA	NA	NA
10N.286.46.C9_N02_contig003_X1282325_Y1298917	10N.286.46.C9	tailless	3	is_reference	derep_ID_84	yes	1179	2678	3	Putative_integrase/recombinase	hypothetical_protein
10N.286.46.E3_I01_contig0010_X37546_Y55075	10N.286.46.E3	tailless	19	is_reference	derep_ID_69	cluster_too_small	NA	NA	NA	NA	NA
10N.286.46.E4_I01_contig0045_X202_Y17597	10N.286.46.E4	tailless	7	is_reference	derep_ID_72	yes	12220	13692	2	Putative_antitoxin	hypothetical_protein
10N.286.46.E8_N02_contig001_X347230_Y361009	10N.286.46.E8	tailless	6	is_reference	derep_ID_211	yes	9573	12912	4	putative_transcription_regulator	hypothetical_protein
10N.286.46.E8_N02_contig004_X7679_Y20433	10N.286.46.E8	tailless	2	resembles_derep_ID	derep_ID_293	like_derep_ref	NA	NA	NA	NA	NA
10N.286.48.A12_N02_contig001_X367046_Y380825	10N.286.48.A12	tailless	6	resembles_derep_ID	derep_ID_211	like_derep_ref	NA	NA	NA	NA	NA
10N.286.48.A12_N02_contig009_X65916_Y78670	10N.286.48.A12	tailless	2	resembles_derep_ID	derep_ID_292	like_derep_ref	NA	NA	NA	NA	NA
10N.286.48.A7_I01_contig0116_X67_Y12568	10N.286.48.A7	tailless	6	is_reference	derep_ID_296	yes	8851	12055	7	putative_transcription_regulator	hypothetical_protein
10N.286.48.A8_I01_contig0023_X182535_Y195036	10N.286.48.A8	tailless	6	is_reference	derep_ID_297	yes	448	3652	7	putative_transcription_regulator	hypothetical_protein
10N.286.48.A9_N02_contig002_X1322645_Y1345091	10N.286.48.A9	tailless	11	is_reference	derep_ID_30	yes	19099	20597	2	hypothetical_protein	hypothetical_protein
10N.286.48.E4_I01_contig0031_X83_Y14574	10N.286.48.E4	tailless	11	is_reference	derep_ID_142	yes	10473	12624	3	hypothetical_protein	hypothetical_protein
10N.286.48.F3_N02_contig001_X3723968_Y3748066	10N.286.48.F3	tailless	18	is_reference	derep_ID_25	cluster_too_small	NA	NA	NA	NA	NA
10N.286.48.F9_I01_contig0008_X25_Y13991	10N.286.48.F9	tailless	3	is_reference	derep_ID_195	yes	839	3075	3	Putative_integrase/recombinase	hypothetical_protein
10N.286.49.A1_I01_contig0013_X306_Y14019	10N.286.49.A1	tailless	4	is_reference	derep_ID_218	locus_not_flanked_by_core_genes	NA	NA	NA	NA	NA
10N.286.49.A10_I01_contig0017_X56672_Y76272	10N.286.49.A10	tailless	15	is_reference	derep_ID_57	yes	8849	14088	6	putative_transcription_regulator	PM2_Uncharacterized_protein_Gp-k
10N.286.49.A11_I01_contig0033_X92874_Y109611	10N.286.49.A11	tailless	7	is_reference	derep_ID_79	yes	3083	5485	3	Putative_antitoxin	hypothetical_protein
10N.286.49.A5_N02_contig005_X7537_Y20629	10N.286.49.A5	tailless	3	is_reference	derep_ID_272	yes	1182	2542	1	Putative_integrase/recombinase	hypothetical_protein
10N.286.49.B11_N03_contig001_X24476_Y37960	10N.286.49.B11	tailless	1	is_reference	derep_ID_241	yes	1355	2679	NA	Putative_integrase/recombinase	hypothetical_protein
10N.286.49.B11_N03_contig002_X1446970_Y1461760	10N.286.49.B11	tailless	10	is_reference	derep_ID_131	accessory_gene_present_in>30%	NA	NA	0	Excisionase	hypothetical_protein
10N.286.49.B7_I01_contig0050_X7754_Y21277	10N.286.49.B7	tailless	3	is_reference	derep_ID_235	yes	1254	2789	3	Putative_integrase/recombinase	hypothetical_protein
10N.286.49.C5_I01_contig0003_X874106_Y884466	10N.286.49.C5	tailless	9	resembles_derep_ID	derep_ID_311	cluster_too_small	NA	NA	NA	NA	NA
10N.286.49.C5_I01_contig0024_X30337_Y43819	10N.286.49.C5	tailless	1	resembles_derep_ID	derep_ID_242	like_derep_ref	NA	NA	NA	NA	NA
10N.286.49.C5_I01_contig0035_X56871_Y67869	10N.286.49.C5	tailless	14	is_reference	derep_ID_314	cluster_too_small	NA	NA	NA	NA	NA
10N.286.49.C6_I01_contig0005_X323132_Y336068	10N.286.49.C6	tailless	11	is_reference	derep_ID_282	flanking_core_gene_absent	NA	NA	NA	NA	NA
10N.286.49.C6_I01_contig0032_X1199_Y16952	10N.286.49.C6	tailless	1	is_reference	derep_ID_103	yes	1150	2559	2	Putative_integrase/recombinase	hypothetical_protein
10N.286.49.E1_I01_contig0017_X59_Y10562	10N.286.49.E1	tailless	9	is_reference	derep_ID_315	cluster_too_small	NA	NA	NA	NA	NA
10N.286.49.E1_I01_contig0040_X106743_Y119618	10N.286.49.E1	tailless	4	resembles_derep_ID	derep_ID_256	locus_not_flanked_by_core_genes	NA	NA	NA	NA	NA
10N.286.49.E10_I01_contig0042_X15614_Y29718	10N.286.49.E10	tailless	3	is_reference	derep_ID_181	yes	10725	12912	2	Putative_integrase/recombinase	hypothetical_protein
10N.286.49.F11_I01_contig0007_X41_Y24924	10N.286.49.F11	tailless	15	is_reference	derep_ID_23	yes	20138	24324	5	putative_transcription_regulator	PM2_Uncharacterized_protein_Gp-k
10N.286.51.A1_I01_contig0015_X30099_Y43253	10N.286.51.A1	tailless	2	is_reference	derep_ID_264	yes	11671	11993	1	Putative_integrase/recombinase	L-alanyl-D-glutamate_peptidase
10N.286.51.A10_I01_contig0009_X31112_Y53530	10N.286.51.A10	tailless	1	is_reference	derep_ID_32	yes	18013	21341	4	Putative_integrase/recombinase	hypothetical_protein
10N.286.51.A12_I01_contig0067_X30983_Y45113	10N.286.51.A12	tailless	3	is_reference	derep_ID_177	yes	10652	13068	5	Putative_integrase/recombinase	hypothetical_protein
10N.286.51.A12_I01_contig0126_X14349_Y28726	10N.286.51.A12	tailless	6	is_reference	derep_ID_152	yes	10080	13884	3	putative_transcription_regulator	hypothetical_protein
10N.286.51.A2_I01_contig0017_X32505_Y51467	10N.286.51.A2	tailless	1	is_reference	derep_ID_62	yes	15651	17737	3	Putative_integrase/recombinase	hypothetical_protein
10N.286.51.A4_I01_contig0011_X45_Y12080	10N.286.51.A4	tailless	2	is_reference	derep_ID_303	flanking_core_gene_absent	NA	NA	NA	NA	NA
10N.286.51.B9_I01_contig0024_X12750_Y26213	10N.286.51.B9	tailless	4	resembles_derep_ID	derep_ID_247	locus_not_flanked_by_core_genes	NA	NA	NA	NA	NA
10N.286.51.C3_I01_contig0023_X30666_Y43420	10N.286.51.C3	tailless	2	resembles_derep_ID	derep_ID_292	like_derep_ref	NA	NA	NA	NA	NA
10N.286.51.C7_I01_contig0025_X9023_Y24262	10N.286.51.C7	tailless	2	is_reference	derep_ID_120	accessory_gene_present_in>30%	NA	NA	0	Putative_integrase/recombinase	L-alanyl-D-glutamate_peptidase
10N.286.51.E10_I01_contig0001_X30469_Y44651	10N.286.51.E10	tailless	3	is_reference	derep_ID_168	yes	10731	13008	3	Putative_integrase/recombinase	hypothetical_protein
10N.286.51.F12_I01_contig0015_X7844_Y21798	10N.286.51.F12	tailless	2	resembles_derep_ID	derep_ID_196	like_derep_ref	NA	NA	NA	NA	NA
10N.286.51.F8_I01_contig0100_X5380_Y25159	10N.286.51.F8	tailless	6	is_reference	derep_ID_55	yes	14762	16294	2	putative_transcription_regulator	hypothetical_protein
10N.286.52.A12_I01_contig0006_X7742_Y20861	10N.286.52.A12	tailless	2	is_reference	derep_ID_268	accessory_gene_present_in>30%	NA	NA	0	Putative_integrase/recombinase	L-alanyl-D-glutamate_peptidase
10N.286.52.B5_I01_contig0018_X8052_Y20957	10N.286.52.B5	tailless	2	is_reference	derep_ID_287	yes	1182	2542	1	Putative_integrase/recombinase	L-alanyl-D-glutamate_peptidase
10N.286.52.C10_N03_contig001_X65422_Y78892	10N.286.52.C10	tailless	10	is_reference	derep_ID_244	yes	11435	13003	2	hypothetical_protein	hypothetical_protein
10N.286.52.C6_I01_contig0057_X8014_Y24398	10N.286.52.C6	tailless	1	is_reference	derep_ID_89	yes	1280	3692	3	Putative_integrase/recombinase	hypothetical_protein
10N.286.52.E10_I01_contig0009_X232816_Y246195	10N.286.52.E10	tailless	2	resembles_derep_ID	derep_ID_252	like_derep_ref	NA	NA	NA	NA	NA
10N.286.52.E3_I01_contig0127_X30402_Y46340	10N.286.52.E3	tailless	1	is_reference	derep_ID_95	yes	12996	14765	2	Putative_integrase/recombinase	hypothetical_protein
10N.286.52.E8_I01_contig0037_X13276_Y26739	10N.286.52.E8	tailless	4	resembles_derep_ID	derep_ID_246	locus_not_flanked_by_core_genes	NA	NA	NA	NA	NA
10N.286.52.F10_I01_contig0031_X48460_Y65651	10N.286.52.F10	tailless	2	is_reference	derep_ID_77	yes	14260	16064	2	Putative_integrase/recombinase	L-alanyl-D-glutamate_peptidase
10N.286.52.F6_N03_contig001_X393606_Y408464	10N.286.52.F6	tailless	3	is_reference	derep_ID_129	yes	12700	13724	1	Putative_integrase/recombinase	hypothetical_protein
10N.286.52.F8_I01_contig0046_X7478_Y20849	10N.286.52.F8	tailless	2	is_reference	derep_ID_253	yes	1256	1728	1	Putative_integrase/recombinase	L-alanyl-D-glutamate_peptidase
10N.286.54.C6_I01_contig0001_X7795_Y20549	10N.286.54.C6	tailless	2	resembles_derep_ID	derep_ID_293	like_derep_ref	NA	NA	NA	NA	NA
10N.286.54.C6_I01_contig0019_X257_Y12954	10N.286.54.C6	tailless	6	resembles_derep_ID	derep_ID_211	like_derep_ref	NA	NA	NA	NA	NA
10N.286.54.C7_N03_contig001_X2985859_Y3000184	10N.286.54.C7	tailless	3	is_reference	derep_ID_158	yes	1108	2900	3	Putative_integrase/recombinase	hypothetical_protein
10N.286.54.E11_N03_contig001_X1502472_Y1541410	10N.286.54.E11	tailless	10	is_reference	derep_ID_4	yes	25747	27095	1	hypothetical_protein	hypothetical_protein
10N.286.54.E11_N03_contig001_X83430_Y97434	10N.286.54.E11	tailless	1	is_reference	derep_ID_193	yes	10220	12838	2	Putative_integrase/recombinase	hypothetical_protein
10N.286.54.E11_N03_contig002_X1283562_Y1298440	10N.286.54.E11	tailless	10	is_reference	derep_ID_128	accessory_gene_present_in>30%	NA	NA	0	Excisionase	hypothetical_protein
10N.286.54.E3_I01_contig0024_X7685_Y22061	10N.286.54.E3	tailless	3	is_reference	derep_ID_154	yes	1208	2717	2	Putative_integrase/recombinase	hypothetical_protein
10N.286.54.F4_N03_contig001_X2940904_Y2955280	10N.286.54.F4	tailless	3	resembles_derep_ID	derep_ID_154	like_derep_ref	NA	NA	NA	NA	NA
10N.286.55.A12_N03_contig001_X471520_Y485231	10N.286.55.A12	tailless	1	is_reference	derep_ID_219	yes	10566	12589	3	Putative_integrase/recombinase	hypothetical_protein
10N.286.55.A3_I01_contig0003_X7683_Y22117	10N.286.55.A3	tailless	3	resembles_derep_ID	derep_ID_147	like_derep_ref	NA	NA	NA	NA	NA
10N.286.55.A5_N03_contig001_X1413836_Y1427998	10N.286.55.A5	tailless	3	resembles_derep_ID	derep_ID_171	like_derep_ref	NA	NA	NA	NA	NA
10N.286.55.A6_I01_contig0022_X30705_Y44867	10N.286.55.A6	tailless	3	is_reference	derep_ID_172	yes	11517	12995	3	Putative_integrase/recombinase	hypothetical_protein
10N.286.55.B4_N03_contig001_X2568639_Y2582817	10N.286.55.B4	tailless	3	is_reference	derep_ID_170	yes	11125	13001	1	Putative_integrase/recombinase	gp89
10N.286.55.C11_I01_contig0018_X98945_Y120880	10N.286.55.C11	tailless	15	is_reference	derep_ID_36	yes	9952	13080	4	putative_transcription_regulator	PM2_Uncharacterized_protein_Gp-k
10N.286.55.C11_I01_contig0039_X30433_Y43687	10N.286.55.C11	tailless	2	is_reference	derep_ID_259	yes	10698	12152	2	Putative_integrase/recombinase	L-alanyl-D-glutamate_peptidase
10N.286.55.C12_I01_contig0024_X30263_Y44217	10N.286.55.C12	tailless	2	resembles_derep_ID	derep_ID_198	like_derep_ref	NA	NA	NA	NA	NA
10N.286.55.C3_N03_contig001_X3021111_Y3035130	10N.286.55.C3	tailless	3	is_reference	derep_ID_192	yes	1134	2893	1	Putative_integrase/recombinase	hypothetical_protein
10N.286.55.C7_N03_contig001_X31544_Y45707	10N.286.55.C7	tailless	3	resembles_derep_ID	derep_ID_171	like_derep_ref	NA	NA	NA	NA	NA
10N.286.55.C8_I01_contig0012_X7741_Y21903	10N.286.55.C8	tailless	3	resembles_derep_ID	derep_ID_171	like_derep_ref	NA	NA	NA	NA	NA
10N.286.55.E10_I01_contig0013_X30433_Y43687	10N.286.55.E10	tailless	2	resembles_derep_ID	derep_ID_259	like_derep_ref	NA	NA	NA	NA	NA
10N.286.55.E10_I01_contig0022_X56254_Y78189	10N.286.55.E10	tailless	15	is_reference	derep_ID_37	yes	8857	11985	4	putative_transcription_regulator	PM2_Uncharacterized_protein_Gp-k
10N.286.55.E12_I01_contig0054_X73_Y10700	10N.286.55.E12	tailless	6	resembles_derep_ID	derep_ID_36	like_derep_ref	NA	NA	NA	NA	NA
10N.286.55.E12_I01_contig0091_X30216_Y43470	10N.286.55.E12	tailless	2	resembles_derep_ID	derep_ID_259	like_derep_ref	NA	NA	NA	NA	NA
10N.286.55.E3_I01_contig0026_X19536_Y32616	10N.286.55.E3	tailless	3	is_reference	derep_ID_274	flanking_core_gene_absent	NA	NA	NA	NA	NA
10N.286.55.E3_I01_contig0047_X92_Y11685	10N.286.55.E3	tailless	4	is_reference	derep_ID_307	locus_not_flanked_by_core_genes	NA	NA	NA	NA	NA
10N.286.55.E6_N03_contig001_X1306796_Y1320298	10N.286.55.E6	tailless	3	is_reference	derep_ID_237	yes	11474	12224	2	Putative_integrase/recombinase	hypothetical_protein
10N.286.55.E8_N03_contig001_X24514_Y38678	10N.286.55.E8	tailless	3	is_reference	derep_ID_171	yes	1169	2647	3	Putative_integrase/recombinase	hypothetical_protein
10N.286.55.F1_N03_contig001_X24448_Y38883	10N.286.55.F1	tailless	3	is_reference	derep_ID_147	yes	1087	2609	3	Putative_integrase/recombinase	hypothetical_protein
10N.286.55.F11_I01_contig0044_X56835_Y71931	10N.286.55.F11	tailless	6	resembles_derep_ID	derep_ID_125	like_derep_ref	NA	NA	NA	NA	NA
10N.286.55.F7_I01_contig0043_X7740_Y21902	10N.286.55.F7	tailless	3	resembles_derep_ID	derep_ID_171	like_derep_ref	NA	NA	NA	NA	NA
12B01_I01_contig0034_X7583_Y24243	12B01	tailless	2	is_reference	derep_ID_82	flanking_core_gene_absent	NA	NA	NA	NA	NA
1F145_I01_contig0003_X329703_Y342485	1F145	tailless	6	resembles_derep_ID	derep_ID_40	like_derep_ref	NA	NA	NA	NA	NA
1F146_I01_contig0040_X12509_Y38563	1F146	tailless	20	is_reference	derep_ID_16	cluster_too_small	NA	NA	NA	NA	NA
1F169_I01_contig0029_X106_Y14132	1F169	tailless	6	is_reference	derep_ID_191	yes	8756	13580	8	putative_transcription_regulator	hypothetical_protein
1F169_I01_contig0082_X237_Y17441	1F169	tailless	4	is_reference	derep_ID_76	locus_not_flanked_by_core_genes	NA	NA	NA	NA	NA
1F243_I01_contig0038_X7707_Y21966	1F243	tailless	3	is_reference	derep_ID_161	yes	1302	3203	2	Putative_integrase/recombinase	hypothetical_protein
1F243_I01_contig0045_X40_Y27406	1F243	tailless	15	is_reference	derep_ID_15	yes	13093	17253	8	putative_transcription_regulator	hypothetical_protein
1F273_N03_contig003_X21_Y74036	1F273	tailless	13	is_reference	derep_ID_1	cluster_too_small	NA	NA	NA	NA	NA
1F279_I01_contig0039_X32_Y13760	1F279	tailless	2	resembles_derep_ID	derep_ID_217	like_derep_ref	NA	NA	NA	NA	NA
1F289_I01_contig0108_X7849_Y22446	1F289	tailless	3	is_reference	derep_ID_139	yes	1106	2534	3	Putative_integrase/recombinase	hypothetical_protein
1F292_I01_contig0002_X582_Y12093	1F292	tailless	11	is_reference	derep_ID_308	flanking_core_gene_absent	NA	NA	NA	NA	NA
1F292_I01_contig0018_X24_Y13616	1F292	tailless	6	is_reference	derep_ID_229	yes	10199	12308	3	putative_transcription_regulator	hypothetical_protein
1F53_N03_contig003_X1284598_Y1298702	1F53	tailless	3	is_reference	derep_ID_182	yes	1194	3381	2	Putative_integrase/recombinase	hypothetical_protein
1S120_I01_contig0027_X7533_Y21598	1S120	tailless	1	is_reference	derep_ID_185	yes	1117	3738	3	Putative_integrase/recombinase	hypothetical_protein
1S77_I01_contig0030_X7533_Y21598	1S77	tailless	1	resembles_derep_ID	derep_ID_185	like_derep_ref	NA	NA	NA	NA	NA
5F59_I01_contig0246_X102152_Y117249	5F59	tailless	6	resembles_derep_ID	derep_ID_124	like_derep_ref	NA	NA	NA	NA	NA
5S149_I01_contig0029_X29012_Y43077	5S149	tailless	1	is_reference	derep_ID_186	yes	10329	12950	3	Putative_integrase/recombinase	hypothetical_protein
5S239_I01_contig0030_X29012_Y43077	5S239	tailless	1	resembles_derep_ID	derep_ID_186	like_derep_ref	NA	NA	NA	NA	NA
5S240_I01_contig0023_X29012_Y43077	5S240	tailless	1	resembles_derep_ID	derep_ID_186	like_derep_ref	NA	NA	NA	NA	NA
5S263_I01_contig0002_X65324_Y80996	5S263	tailless	7	is_reference	derep_ID_107	yes	10445	12569	3	Putative_antitoxin	hypothetical_protein
5S269_I01_contig0033_X8471_Y23966	5S269	tailless	2	is_reference	derep_ID_114	yes	1121	1712	2	Putative_integrase/recombinase	L-alanyl-D-glutamate_peptidase
5S269_I01_contig0053_X253_Y12735	5S269	tailless	11	is_reference	derep_ID_299	yes	8597	10638	1	hypothetical_protein	hypothetical_protein
9CS106_I01_contig0007_X109018_Y124615	9CS106	tailless	7	is_reference	derep_ID_109	yes	3767	5463	1	Putative_antitoxin	hypothetical_protein
FF1_I01_contig0001_X330049_Y351695	FF1	tailless	6	is_reference	derep_ID_40	yes	1308	3865	4	putative_transcription_regulator	hypothetical_protein
FF112_I01_contig0028_X106_Y13714	FF112	tailless	6	is_reference	derep_ID_228	yes	8790	13162	6	putative_transcription_regulator	hypothetical_protein
FF145_I01_contig0037_X127_Y13954	FF145	tailless	4	is_reference	derep_ID_206	locus_not_flanked_by_core_genes	NA	NA	NA	NA	NA
FF233_I01_contig0006_X10534_Y30572	FF233	tailless	6	is_reference	derep_ID_54	yes	1473	3873	3	putative_transcription_regulator	hypothetical_protein
FF266_I01_contig0013_X105333_Y116844	FF266	tailless	11	is_reference	derep_ID_309	flanking_core_gene_absent	NA	NA	NA	NA	NA
FF266_I01_contig0015_X23_Y13615	FF266	tailless	6	resembles_derep_ID	derep_ID_229	like_derep_ref	NA	NA	NA	NA	NA
FF482_I01_contig0028_X22421_Y48475	FF482	tailless	20	is_reference	derep_ID_17	cluster_too_small	NA	NA	NA	NA	NA
FF500_I01_contig0126_X718241_Y740479	FF500	tailless	6	is_reference	derep_ID_34	prophage_inverted	NA	NA	NA	putative_transcription_regulator	NA
FF75_I01_contig0009_X141_Y23304	FF75	tailless	10	is_reference	derep_ID_26	accessory_gene_present_in>30%	NA	NA	0	Excisionase	hypothetical_protein
FS238_I01_contig0175_X292_Y30266	FS238	tailless	1	is_reference	derep_ID_10	yes	8195	9748	2	Putative_integrase/recombinase	hypothetical_protein
ZF207_I01_contig0052_X7791_Y21050	ZF207	tailless	3	is_reference	derep_ID_258	yes	1174	1838	1	Putative_integrase/recombinase	hypothetical_protein
ZF270_I01_contig0023_X57998_Y71537	ZF270	tailless	6	is_reference	derep_ID_234	yes	9817	12695	3	putative_transcription_regulator	hypothetical_protein
ZF90_I01_contig0120_X30644_Y47351	ZF90	tailless	1	is_reference	derep_ID_80	yes	12837	15550	1	Putative_integrase/recombinase	hypothetical_protein

## Sheet: B_FilamentousVariableLoci
ProphageID	HostID	Viral_realm	VirClust_within_realm	dereplication_type	derep_reference	Locus_predicted	Locus_start	Locus_end	Number_of_genes	Flanking_gene1	Flanking_gene2
10N.222.46.B11_I01_contig0005_X271860_Y285215	10N.222.46.B11	filamentous	1	is_reference	derep_ID_81	yes	8952	10310	2	putative_transcription_regulator	Virion_export_protein
10N.222.46.C3_I01_contig0002_X598973_Y616426	10N.222.46.C3	filamentous	2	is_reference	derep_ID_47	cluster_too_small	NA	NA	NA	NA	NA
10N.222.46.F1_I01_contig0060_X12865_Y32360	10N.222.46.F1	filamentous	1	is_reference	derep_ID_39	yes	9184	10975	3	putative_transcription_regulator	Virion_export_protein
10N.222.48.A7_I01_contig0017_X116_Y8874	10N.222.48.A7	filamentous	1	is_reference	derep_ID_169	no_protein_encoded_in_locus	NA	NA	0	putative_transcription_regulator	Virion_export_protein
10N.222.49.A2_I01_contig0157_X1281_Y7155	10N.222.49.A2	filamentous	3	is_reference	derep_ID_229	yes	262	449	1	putative_transcription_regulator	REFSEQ_hypothetical_protein
10N.222.49.C11_I01_contig0037_X248_Y8648	10N.222.49.C11	filamentous	1	resembles_derep_ID	derep_ID_133	like_derep_ref	NA	NA	NA	NA	NA
10N.222.49.C12_I01_contig0042_X104_Y11499	10N.222.49.C12	filamentous	1	is_reference	derep_ID_111	flanking_core_gene_absent	NA	NA	NA	NA	Virion_export_protein
10N.222.49.E12_I01_contig0013_X108645_Y117676	10N.222.49.E12	filamentous	4	is_reference	derep_ID_161	yes	7494	8567	2	putative_transcription_regulator	pI-like_ATPase
10N.222.49.E12_I01_contig0021_X1072_Y11413	10N.222.49.E12	filamentous	1	is_reference	derep_ID_130	yes	304	1112	1	putative_transcription_regulator	Virion_export_protein
10N.222.51.F8_I01_contig0034_X275_Y14205	10N.222.51.F8	filamentous	5	is_reference	derep_ID_74	accessory_gene_present_in>30%	NA	NA	NA	putative_transcription_regulator	pI-like_ATPase
10N.222.52.A2_I01_contig0040_X13_Y6143	10N.222.52.A2	filamentous	6	is_reference	derep_ID_223	no_locus_identified	NA	NA	NA	NA	NA
10N.222.52.B1_I01_contig0016_X55975_Y61219	10N.222.52.B1	filamentous	7	is_reference	derep_ID_236	cluster_too_small	NA	NA	NA	NA	NA
10N.222.52.B12_I01_contig0051_X48326_Y76936	10N.222.52.B12	filamentous	8	is_reference	derep_ID_9	cluster_too_small	NA	NA	NA	NA	NA
10N.222.52.F3_I01_contig0059_X125_Y6053	10N.222.52.F3	filamentous	9	is_reference	derep_ID_228	no_locus_identified	NA	NA	NA	NA	NA
10N.222.55.B10_I01_contig0239_X302_Y6887	10N.222.55.B10	filamentous	10	is_reference	derep_ID_216	no_locus_identified	NA	NA	NA	NA	NA
10N.222.55.E7_I01_contig0001_X56762_Y70808	10N.222.55.E7	filamentous	10	is_reference	derep_ID_69	no_locus_identified	NA	NA	NA	NA	NA
10N.237.312.A04_I01_contig0131_X111_Y10056	10N.237.312.A04	filamentous	11	is_reference	derep_ID_136	no_locus_identified	NA	NA	NA	NA	NA
10N.237.312.A05_I01_contig0001_X71199_Y89159	10N.237.312.A05	filamentous	1	is_reference	derep_ID_44	yes	8208	8866	1	putative_transcription_regulator	Virion_export_protein
10N.237.312.A07_I01_contig0007_X166_Y26145	10N.237.312.A07	filamentous	12	is_reference	derep_ID_12	yes	19846	21792	2	putative_transcription_regulator	pI-like_ATPase
10N.237.312.A09_I01_contig0005_X131_Y9527	10N.237.312.A09	filamentous	3	is_reference	derep_ID_148	yes	593	2255	2	putative_transcription_regulator	REFSEQ_hypothetical_protein
10N.237.312.A12_I01_contig0083_X202_Y12434	10N.237.312.A12	filamentous	3	is_reference	derep_ID_87	yes	2781	5045	2	putative_transcription_regulator	REFSEQ_hypothetical_protein
10N.237.312.B03_I01_contig0010_X126827_Y133452	10N.237.312.B03	filamentous	13	is_reference	derep_ID_214	cluster_too_small	NA	NA	NA	NA	NA
10N.237.312.B03_I01_contig0040_X284_Y8879	10N.237.312.B03	filamentous	5	is_reference	derep_ID_177	yes	1333	1457	1	putative_transcription_regulator	pI-like_ATPase
10N.237.312.B04_I01_contig0003_X111386_Y120821	10N.237.312.B04	filamentous	3	is_reference	derep_ID_147	yes	7281	7768	1	putative_transcription_regulator	REFSEQ_hypothetical_protein
10N.237.312.B05_I01_contig0018_X93703_Y103034	10N.237.312.B05	filamentous	3	is_reference	derep_ID_150	yes	7138	8803	3	putative_transcription_regulator	REFSEQ_hypothetical_protein
10N.237.312.B06_I01_contig0139_X513_Y6626	10N.237.312.B06	filamentous	6	is_reference	derep_ID_224	no_locus_identified	NA	NA	NA	NA	NA
10N.237.312.B10_I01_contig0002_X101730_Y112927	10N.237.312.B10	filamentous	4	is_reference	derep_ID_114	yes	6318	9606	5	putative_transcription_regulator	pI-like_ATPase
10N.237.312.C04_I01_contig0018_X41753_Y51342	10N.237.312.C04	filamentous	5	is_reference	derep_ID_145	accessory_gene_present_in>30%	NA	NA	NA	putative_transcription_regulator	pI-like_ATPase
10N.237.312.C05_I01_contig0016_X109759_Y130379	10N.237.312.C05	filamentous	14	is_reference	derep_ID_35	cluster_too_small	NA	NA	NA	NA	NA
10N.237.312.C06_I01_contig0019_X25765_Y47994	10N.237.312.C06	filamentous	3	is_reference	derep_ID_24	yes	6883	9404	3	putative_transcription_regulator	REFSEQ_hypothetical_protein
10N.237.312.C06_I01_contig0021_X69050_Y82748	10N.237.312.C06	filamentous	6	is_reference	derep_ID_76	no_locus_identified	NA	NA	NA	NA	NA
10N.237.312.C06_I01_contig0112_X1559_Y6762	10N.237.312.C06	filamentous	15	is_reference	derep_ID_237	no_locus_identified	NA	NA	NA	NA	NA
10N.237.312.C09_I01_contig0002_X74041_Y83168	10N.237.312.C09	filamentous	9	is_reference	derep_ID_156	no_locus_identified	NA	NA	NA	NA	NA
10N.237.312.D03_I01_contig0022_X69163_Y78196	10N.237.312.D03	filamentous	3	is_reference	derep_ID_160	yes	7066	8498	3	putative_transcription_regulator	REFSEQ_hypothetical_protein
10N.237.312.D04_I01_contig0003_X56052_Y65179	10N.237.312.D04	filamentous	9	is_reference	derep_ID_157	no_locus_identified	NA	NA	NA	NA	NA
10N.237.312.D05_N03_contig002_X360610_Y372504	10N.237.312.D05	filamentous	3	resembles_derep_ID	derep_ID_8	like_derep_ref	NA	NA	NA	NA	NA
10N.237.312.D11_I01_contig0006_X267952_Y278337	10N.237.312.D11	filamentous	1	is_reference	derep_ID_127	yes	9013	9921	2	putative_transcription_regulator	Virion_export_protein
10N.237.312.E09_I01_contig0007_X270812_Y282292	10N.237.312.E09	filamentous	1	is_reference	derep_ID_108	yes	9059	10483	2	putative_transcription_regulator	Virion_export_protein
10N.237.312.E09_I01_contig0013_X51_Y8965	10N.237.312.E09	filamentous	3	is_reference	derep_ID_165	yes	375	2323	3	putative_transcription_regulator	REFSEQ_hypothetical_protein
10N.237.312.E12_I01_contig0005_X6_Y12050	10N.237.312.E12	filamentous	16	is_reference	derep_ID_91	no_locus_identified	NA	NA	NA	NA	NA
10N.237.312.E12_I01_contig0095_X237_Y14027	10N.237.312.E12	filamentous	15	resembles_derep_ID	derep_ID_13	no_locus_identified	NA	NA	NA	NA	NA
10N.237.312.F02_I01_contig0072_X125_Y6053	10N.237.312.F02	filamentous	9	resembles_derep_ID	derep_ID_228	no_locus_identified	NA	NA	NA	NA	NA
10N.237.312.F06_I01_contig0008_X48002_Y65319	10N.237.312.F06	filamentous	5	is_reference	derep_ID_48	yes	7253	9138	2	putative_transcription_regulator	pI-like_ATPase
10N.237.312.G07_I01_contig0075_X302_Y9610	10N.237.312.G07	filamentous	1	is_reference	derep_ID_153	yes	423	610	1	putative_transcription_regulator	Virion_export_protein
10N.237.312.G08_N03_contig001_X56783_Y65809	10N.237.312.G08	filamentous	4	is_reference	derep_ID_162	yes	1569	2871	2	putative_transcription_regulator	pI-like_ATPase
10N.237.312.G08_N03_contig002_X299_Y10206	10N.237.312.G08	filamentous	4	resembles_derep_ID	derep_ID_124	like_derep_ref	NA	NA	NA	NA	NA
10N.239.311.A05_I01_contig0010_X199731_Y208207	10N.239.311.A05	filamentous	3	is_reference	derep_ID_181	yes	7224	7945	1	putative_transcription_regulator	REFSEQ_hypothetical_protein
10N.239.311.A09_N03_contig002_X522913_Y540129	10N.239.311.A09	filamentous	15	is_reference	derep_ID_50	no_locus_identified	NA	NA	NA	NA	NA
10N.239.311.B02_I01_contig0002_X150_Y10959	10N.239.311.B02	filamentous	1	is_reference	derep_ID_118	yes	402	1790	2	putative_transcription_regulator	Virion_export_protein
10N.239.311.B03_N02_contig002_X177400_Y187128	10N.239.311.B03	filamentous	15	is_reference	derep_ID_140	no_locus_identified	NA	NA	NA	NA	NA
10N.239.311.B06_I01_contig0007_X165582_Y190869	10N.239.311.B06	filamentous	12	is_reference	derep_ID_15	yes	2218	5279	3	putative_transcription_regulator	pI-like_ATPase
10N.239.311.B07_I01_contig0002_X291568_Y307686	10N.239.311.B07	filamentous	4	is_reference	derep_ID_57	yes	6814	8309	3	putative_transcription_regulator	pI-like_ATPase
10N.239.311.B11_I01_contig0005_X175_Y9480	10N.239.311.B11	filamentous	3	is_reference	derep_ID_154	yes	402	2354	3	putative_transcription_regulator	REFSEQ_hypothetical_protein
10N.239.311.C04_I01_contig0003_X113479_Y125423	10N.239.311.C04	filamentous	16	is_reference	derep_ID_93	no_locus_identified	NA	NA	NA	NA	NA
10N.239.311.C04_I01_contig0115_X271_Y6920	10N.239.311.C04	filamentous	15	is_reference	derep_ID_211	no_locus_identified	NA	NA	NA	NA	NA
10N.239.311.C11_N03_contig002_X722925_Y740140	10N.239.311.C11	filamentous	15	is_reference	derep_ID_51	no_locus_identified	NA	NA	NA	NA	NA
10N.239.311.D03_N03_contig001_X1713685_Y1739641	10N.239.311.D03	filamentous	16	is_reference	derep_ID_13	no_locus_identified	NA	NA	NA	NA	NA
10N.239.311.D03_N03_contig002_X94105_Y108258	10N.239.311.D03	filamentous	15	is_reference	derep_ID_68	no_locus_identified	NA	NA	NA	NA	NA
10N.239.311.D06_I01_contig0098_X531_Y6513	10N.239.311.D06	filamentous	17	is_reference	derep_ID_227	no_locus_identified	NA	NA	NA	NA	NA
10N.239.311.D07_N03_contig002_X1178442_Y1190337	10N.239.311.D07	filamentous	3	resembles_derep_ID	derep_ID_8	like_derep_ref	NA	NA	NA	NA	NA
10N.239.311.H02_I01_contig0002_X113140_Y125060	10N.239.311.H02	filamentous	16	resembles_derep_ID	derep_ID_93	no_locus_identified	NA	NA	NA	NA	NA
10N.239.311.H11_N03_contig001_X2985977_Y2999540	10N.239.311.H11	filamentous	3	is_reference	derep_ID_78	yes	10159	12027	2	putative_transcription_regulator	REFSEQ_hypothetical_protein
10N.239.312.A10_I01_contig0003_X4_Y8992	10N.239.312.A10	filamentous	16	resembles_derep_ID	derep_ID_12	no_locus_identified	NA	NA	NA	NA	NA
10N.239.312.B01_I01_contig0192_X159_Y6175	10N.239.312.B01	filamentous	4	is_reference	derep_ID_226	flanking_core_gene_absent	NA	NA	NA	NA	pI-like_ATPase
10N.239.312.B03_I01_contig0038_X441_Y27896	10N.239.312.B03	filamentous	18	is_reference	derep_ID_10	yes	14067	15822	3	putative_transcription_regulator	pI-like_ATPase
10N.239.312.B09_I01_contig0002_X269529_Y281647	10N.239.312.B09	filamentous	4	is_reference	derep_ID_90	yes	6947	9101	2	putative_transcription_regulator	pI-like_ATPase
10N.239.312.C11_I01_contig0089_X39_Y8556	10N.239.312.C11	filamentous	3	is_reference	derep_ID_179	flanking_core_gene_absent	NA	NA	NA	NA	REFSEQ_hypothetical_protein
10N.239.312.D02_I01_contig0005_X222955_Y248012	10N.239.312.D02	filamentous	18	is_reference	derep_ID_16	yes	1584	2455	1	putative_transcription_regulator	pI-like_ATPase
10N.239.312.E08_I01_contig0005_X136_Y25778	10N.239.312.E08	filamentous	12	is_reference	derep_ID_14	yes	19509	21455	2	putative_transcription_regulator	pI-like_ATPase
10N.239.312.F12_I01_contig0135_X920_Y7916	10N.239.312.F12	filamentous	9	is_reference	derep_ID_201	no_locus_identified	NA	NA	NA	NA	NA
10N.239.312.G01_I01_contig0003_X270149_Y287086	10N.239.312.G01	filamentous	4	is_reference	derep_ID_53	yes	12634	14928	3	putative_transcription_regulator	pI-like_ATPase
10N.239.312.H03_I01_contig0002_X113141_Y125161	10N.239.312.H03	filamentous	16	is_reference	derep_ID_92	no_locus_identified	NA	NA	NA	NA	NA
10N.247.310.11_I01_contig0007_X101556_Y118680	10N.247.310.11	filamentous	11	is_reference	derep_ID_52	no_locus_identified	NA	NA	NA	NA	NA
10N.247.310.14_I01_contig0005_X153064_Y161202	10N.247.310.14	filamentous	2	is_reference	derep_ID_187	cluster_too_small	NA	NA	NA	NA	NA
10N.247.310.25_I01_contig0001_X109855_Y130862	10N.247.310.25	filamentous	18	is_reference	derep_ID_34	yes	6932	8800	2	putative_transcription_regulator	pI-like_ATPase
10N.247.310.27_I01_contig0008_X173_Y54708	10N.247.310.27	filamentous	19	is_reference	derep_ID_3	cluster_too_small	NA	NA	NA	NA	NA
10N.247.310.28_I01_contig0002_X72676_Y81334	10N.247.310.28	filamentous	1	is_reference	derep_ID_172	no_protein_encoded_in_locus	NA	NA	0	putative_transcription_regulator	Virion_export_protein
10N.247.310.28_I01_contig0010_X52644_Y61373	10N.247.310.28	filamentous	2	is_reference	derep_ID_170	cluster_too_small	NA	NA	NA	NA	NA
10N.247.310.34_I01_contig0076_X88_Y6492	10N.247.310.34	filamentous	17	is_reference	derep_ID_219	no_locus_identified	NA	NA	NA	NA	NA
10N.247.310.35_I01_contig0022_X52516_Y62959	10N.247.310.35	filamentous	1	is_reference	derep_ID_125	yes	403	1304	1	putative_transcription_regulator	Virion_export_protein
10N.247.310.38_I01_contig0034_X35_Y10759	10N.247.310.38	filamentous	3	is_reference	derep_ID_119	yes	7165	10087	3	putative_transcription_regulator	REFSEQ_hypothetical_protein
10N.247.310.49_I01_contig0012_X83346_Y94286	10N.247.310.49	filamentous	1	is_reference	derep_ID_115	yes	9780	10552	1	putative_transcription_regulator	Virion_export_protein
10N.247.310.55_I01_contig0009_X52028_Y63560	10N.247.310.55	filamentous	9	is_reference	derep_ID_103	no_locus_identified	NA	NA	NA	NA	NA
10N.247.310.59_I01_contig0074_X6580_Y18742	10N.247.310.59	filamentous	20	is_reference	derep_ID_88	cluster_too_small	NA	NA	NA	NA	NA
10N.247.310.60_I01_contig0073_X908_Y13070	10N.247.310.60	filamentous	20	is_reference	derep_ID_89	cluster_too_small	NA	NA	NA	NA	NA
10N.247.310.73_I01_contig0013_X96676_Y104952	10N.247.310.73	filamentous	5	is_reference	derep_ID_184	accessory_gene_present_in>30%	NA	NA	NA	putative_transcription_regulator	pI-like_ATPase
10N.247.310.74_I01_contig0001_X365484_Y386491	10N.247.310.74	filamentous	18	resembles_derep_ID	derep_ID_34	like_derep_ref	NA	NA	NA	NA	NA
10N.247.310.87_I01_contig0009_X142_Y8841	10N.247.310.87	filamentous	4	is_reference	derep_ID_171	yes	550	2676	3	putative_transcription_regulator	pI-like_ATPase
10N.247.310.89_I01_contig0001_X86263_Y107459	10N.247.310.89	filamentous	8	is_reference	derep_ID_33	cluster_too_small	NA	NA	NA	NA	NA
10N.247.310.89_I01_contig0007_X53628_Y65100	10N.247.310.89	filamentous	1	is_reference	derep_ID_109	yes	394	2304	2	putative_transcription_regulator	Virion_export_protein
10N.247.310.90_I01_contig0004_X73347_Y84919	10N.247.310.90	filamentous	1	is_reference	derep_ID_101	yes	425	2199	3	putative_transcription_regulator	Virion_export_protein
10N.247.310.94_I01_contig0001_X558026_Y572607	10N.247.310.94	filamentous	4	is_reference	derep_ID_61	yes	5930	8499	3	putative_transcription_regulator	pI-like_ATPase
10N.247.310.97_I01_contig0008_X114255_Y125749	10N.247.310.97	filamentous	1	is_reference	derep_ID_106	yes	8877	9878	2	putative_transcription_regulator	Virion_export_protein
10N.247.311.15_I01_contig0007_X151_Y6885	10N.247.311.15	filamentous	4	is_reference	derep_ID_210	no_protein_encoded_in_locus	NA	NA	0	putative_transcription_regulator	pI-like_ATPase
10N.247.311.23_I01_contig0001_X74_Y25091	10N.247.311.23	filamentous	21	is_reference	derep_ID_17	cluster_too_small	NA	NA	NA	NA	NA
10N.247.311.24_I01_contig0040_X42228_Y51564	10N.247.311.24	filamentous	3	resembles_derep_ID	derep_ID_22	like_derep_ref	NA	NA	NA	NA	NA
10N.247.311.26_I01_contig0024_X41_Y12743	10N.247.311.26	filamentous	3	resembles_derep_ID	derep_ID_84	like_derep_ref	NA	NA	NA	NA	NA
10N.247.311.28_I01_contig0027_X30506_Y61713	10N.247.311.28	filamentous	8	is_reference	derep_ID_5	cluster_too_small	NA	NA	NA	NA	NA
10N.247.311.28_I01_contig0032_X5627_Y13630	10N.247.311.28	filamentous	3	is_reference	derep_ID_189	yes	6596	7605	3	putative_transcription_regulator	REFSEQ_hypothetical_protein
10N.247.311.35_I01_contig0013_X146118_Y160336	10N.247.311.35	filamentous	1	is_reference	derep_ID_65	yes	5964	6151	1	putative_transcription_regulator	Virion_export_protein
10N.247.311.44_I01_contig0019_X49_Y8836	10N.247.311.44	filamentous	22	is_reference	derep_ID_168	cluster_too_small	NA	NA	NA	NA	NA
10N.247.311.49_I01_contig0011_X66317_Y78711	10N.247.311.49	filamentous	3	is_reference	derep_ID_85	yes	3707	5422	2	putative_transcription_regulator	REFSEQ_hypothetical_protein
10N.247.311.58_I01_contig0006_X145771_Y168086	10N.247.311.58	filamentous	12	is_reference	derep_ID_22	yes	19881	21715	3	putative_transcription_regulator	pI-like_ATPase
10N.247.311.62_N03_contig002_X1318505_Y1330399	10N.247.311.62	filamentous	3	resembles_derep_ID	derep_ID_8	like_derep_ref	NA	NA	NA	NA	NA
10N.247.311.71_I01_contig0013_X99038_Y117188	10N.247.311.71	filamentous	4	is_reference	derep_ID_43	yes	14666	17645	3	putative_transcription_regulator	pI-like_ATPase
10N.247.311.71_I01_contig0107_X253_Y6880	10N.247.311.71	filamentous	13	is_reference	derep_ID_213	cluster_too_small	NA	NA	NA	NA	NA
10N.247.311.81_I01_contig0002_X423095_Y433002	10N.247.311.81	filamentous	3	is_reference	derep_ID_138	yes	7113	9061	2	putative_transcription_regulator	REFSEQ_hypothetical_protein
10N.247.311.82_I01_contig0036_X20_Y13610	10N.247.311.82	filamentous	1	is_reference	derep_ID_77	yes	3844	4583	1	putative_transcription_regulator	Virion_export_protein
10N.247.311.85_N03_contig002_X311007_Y340977	10N.247.311.85	filamentous	23	is_reference	derep_ID_8	cluster_too_small	NA	NA	NA	NA	NA
10N.261.45.A1_I01_contig0103_X36_Y16579	10N.261.45.A1	filamentous	24	is_reference	derep_ID_55	no_locus_identified	NA	NA	NA	NA	NA
10N.261.45.A3_I01_contig0023_X268519_Y276281	10N.261.45.A3	filamentous	3	is_reference	derep_ID_192	yes	6371	7200	2	putative_transcription_regulator	REFSEQ_hypothetical_protein
10N.261.45.A3_I01_contig0024_X815_Y7557	10N.261.45.A3	filamentous	1	resembles_derep_ID	derep_ID_40	like_derep_ref	NA	NA	NA	NA	NA
10N.261.45.A6_I01_contig0039_X93744_Y107255	10N.261.45.A6	filamentous	24	resembles_derep_ID	derep_ID_80	no_locus_identified	NA	NA	NA	NA	NA
10N.261.45.A7_I01_contig0200_X4_Y5529	10N.261.45.A7	filamentous	10	resembles_derep_ID	derep_ID_204	no_locus_identified	NA	NA	NA	NA	NA
10N.261.45.C6_I01_contig0037_X130_Y8473	10N.261.45.C6	filamentous	25	is_reference	derep_ID_183	cluster_too_small	NA	NA	NA	NA	NA
10N.261.45.E1_I01_contig0128_X35410_Y41426	10N.261.45.E1	filamentous	10	resembles_derep_ID	derep_ID_55	no_locus_identified	NA	NA	NA	NA	NA
10N.261.45.E10_I01_contig0115_X228_Y7379	10N.261.45.E10	filamentous	26	is_reference	derep_ID_198	cluster_too_small	NA	NA	NA	NA	NA
10N.261.45.E11_I01_contig0016_X93780_Y107304	10N.261.45.E11	filamentous	24	is_reference	derep_ID_80	no_locus_identified	NA	NA	NA	NA	NA
10N.261.45.E2_I01_contig0132_X36_Y14197	10N.261.45.E2	filamentous	24	is_reference	derep_ID_67	no_locus_identified	NA	NA	NA	NA	NA
10N.261.45.E3_I01_contig0026_X57081_Y67372	10N.261.45.E3	filamentous	4	is_reference	derep_ID_132	yes	839	4127	5	putative_transcription_regulator	pI-like_ATPase
10N.261.45.F7_N03_contig001_X3224353_Y3245772	10N.261.45.F7	filamentous	12	is_reference	derep_ID_31	yes	6570	7582	1	putative_transcription_regulator	pI-like_ATPase
10N.261.45.F8_I01_contig0001_X73897_Y90508	10N.261.45.F8	filamentous	4	is_reference	derep_ID_54	yes	7217	9960	4	putative_transcription_regulator	pI-like_ATPase
10N.261.46.A1_I01_contig0006_X100880_Y130930	10N.261.46.A1	filamentous	27	is_reference	derep_ID_7	cluster_too_small	NA	NA	NA	NA	NA
10N.261.46.A3_I01_contig0028_X137_Y7123	10N.261.46.A3	filamentous	28	is_reference	derep_ID_202	no_locus_identified	NA	NA	NA	NA	NA
10N.261.46.A5_I01_contig0005_X338_Y10703	10N.261.46.A5	filamentous	3	is_reference	derep_ID_129	yes	394	3300	2	putative_transcription_regulator	REFSEQ_hypothetical_protein
10N.261.46.B1_I01_contig0056_X13_Y7292	10N.261.46.B1	filamentous	17	is_reference	derep_ID_197	no_locus_identified	NA	NA	NA	NA	NA
10N.261.46.B12_I01_contig0013_X517485_Y527871	10N.261.46.B12	filamentous	4	is_reference	derep_ID_126	yes	6094	8455	4	putative_transcription_regulator	pI-like_ATPase
10N.261.46.B5_NCBI_contig0001_X1926544_Y1940526	10N.261.46.B5	filamentous	4	is_reference	derep_ID_71	yes	6525	7864	1	putative_transcription_regulator	pI-like_ATPase
10N.261.46.C10_I01_contig0009_X59_Y6075	10N.261.46.C10	filamentous	10	resembles_derep_ID	derep_ID_204	no_locus_identified	NA	NA	NA	NA	NA
10N.261.46.E12_I01_contig0171_X33_Y6049	10N.261.46.E12	filamentous	10	resembles_derep_ID	derep_ID_204	no_locus_identified	NA	NA	NA	NA	NA
10N.261.46.E8_I01_contig0073_X174_Y7146	10N.261.46.E8	filamentous	10	is_reference	derep_ID_204	no_locus_identified	NA	NA	NA	NA	NA
10N.261.46.F12_I01_contig0064_X122_Y7101	10N.261.46.F12	filamentous	10	is_reference	derep_ID_203	no_locus_identified	NA	NA	NA	NA	NA
10N.261.46.F4_I01_contig0035_X62054_Y81689	10N.261.46.F4	filamentous	14	is_reference	derep_ID_37	cluster_too_small	NA	NA	NA	NA	NA
10N.261.48.A5_I01_contig0004_X109481_Y119606	10N.261.48.A5	filamentous	3	is_reference	derep_ID_134	yes	7200	8304	2	putative_transcription_regulator	REFSEQ_hypothetical_protein
10N.261.48.B11_I01_contig0002_X443_Y18656	10N.261.48.B11	filamentous	12	is_reference	derep_ID_41	flanking_core_gene_absent	NA	NA	NA	NA	pI-like_ATPase
10N.261.48.B3_I01_contig0110_X22_Y8539	10N.261.48.B3	filamentous	3	is_reference	derep_ID_180	flanking_core_gene_absent	NA	NA	NA	NA	REFSEQ_hypothetical_protein
10N.261.48.C5_I01_contig0055_X131087_Y137709	10N.261.48.C5	filamentous	10	is_reference	derep_ID_215	no_locus_identified	NA	NA	NA	NA	NA
10N.261.48.C5_I01_contig0097_X184_Y6057	10N.261.48.C5	filamentous	11	is_reference	derep_ID_230	no_locus_identified	NA	NA	NA	NA	NA
10N.261.48.C7_I01_contig0003_X28_Y5782	10N.261.48.C7	filamentous	6	is_reference	derep_ID_232	no_locus_identified	NA	NA	NA	NA	NA
10N.261.48.F6_I01_contig0014_X352159_Y361175	10N.261.48.F6	filamentous	3	is_reference	derep_ID_164	yes	6614	8609	5	putative_transcription_regulator	REFSEQ_hypothetical_protein
10N.261.49.A3_I01_contig0316_X35_Y5569	10N.261.49.A3	filamentous	10	resembles_derep_ID	derep_ID_55	no_locus_identified	NA	NA	NA	NA	NA
10N.261.49.A5_I01_contig0036_X455_Y7485	10N.261.49.A5	filamentous	3	resembles_derep_ID	derep_ID_84	like_derep_ref	NA	NA	NA	NA	NA
10N.261.49.C12_I01_contig0154_X33_Y6049	10N.261.49.C12	filamentous	10	resembles_derep_ID	derep_ID_204	no_locus_identified	NA	NA	NA	NA	NA
10N.261.49.E11_I01_contig0025_X94552_Y100568	10N.261.49.E11	filamentous	10	resembles_derep_ID	derep_ID_55	no_locus_identified	NA	NA	NA	NA	NA
10N.261.49.F8_NCBI_contig0001_X1660384_Y1674602	10N.261.49.F8	filamentous	1	is_reference	derep_ID_66	yes	8069	8256	1	putative_transcription_regulator	Virion_export_protein
10N.261.49.F8_NCBI_contig0002_X364150_Y374462	10N.261.49.F8	filamentous	1	is_reference	derep_ID_131	yes	2058	2245	1	putative_transcription_regulator	Virion_export_protein
10N.261.51.A11_I01_contig0035_X43964_Y51560	10N.261.51.A11	filamentous	6	is_reference	derep_ID_193	no_locus_identified	NA	NA	NA	NA	NA
10N.261.51.A9_NCBI_contig0006_X105_Y112071	10N.261.51.A9	filamentous	29	is_reference	derep_ID_1	cluster_too_small	NA	NA	NA	NA	NA
10N.261.51.B1_I01_contig0020_X27_Y5832	10N.261.51.B1	filamentous	6	is_reference	derep_ID_231	no_locus_identified	NA	NA	NA	NA	NA
10N.261.51.B8_I01_contig0019_X156156_Y170580	10N.261.51.B8	filamentous	30	is_reference	derep_ID_62	cluster_too_small	NA	NA	NA	NA	NA
10N.261.51.C9_I01_contig0009_X57081_Y66429	10N.261.51.C9	filamentous	4	is_reference	derep_ID_149	yes	927	3288	4	putative_transcription_regulator	pI-like_ATPase
10N.261.51.F5_I01_contig0047_X56_Y7109	10N.261.51.F5	filamentous	31	is_reference	derep_ID_199	cluster_too_small	NA	NA	NA	NA	NA
10N.261.52.A5_I01_contig0031_X103703_Y120955	10N.261.52.A5	filamentous	32	is_reference	derep_ID_49	cluster_too_small	NA	NA	NA	NA	NA
10N.261.52.B2_I01_contig0034_X357_Y12253	10N.261.52.B2	filamentous	4	is_reference	derep_ID_94	yes	5418	7616	4	putative_transcription_regulator	pI-like_ATPase
10N.261.52.C4_N03_contig001_X3223332_Y3232938	10N.261.52.C4	filamentous	4	is_reference	derep_ID_144	yes	6212	8082	4	putative_transcription_regulator	pI-like_ATPase
10N.261.52.C4_N03_contig002_X1435997_Y1445485	10N.261.52.C4	filamentous	4	is_reference	derep_ID_146	yes	6173	8082	4	putative_transcription_regulator	pI-like_ATPase
10N.261.52.C5_I01_contig0003_X219_Y22259	10N.261.52.C5	filamentous	12	is_reference	derep_ID_26	flanking_core_gene_absent	NA	NA	NA	putative_transcription_regulator	NA
10N.261.52.E1_I01_contig0007_X321722_Y333172	10N.261.52.E1	filamentous	1	is_reference	derep_ID_110	yes	9009	9748	1	putative_transcription_regulator	Virion_export_protein
10N.261.52.E6_I01_contig0021_X66282_Y78676	10N.261.52.E6	filamentous	3	resembles_derep_ID	derep_ID_85	like_derep_ref	NA	NA	NA	NA	NA
10N.261.52.F11_I01_contig0010_X157401_Y166023	10N.261.52.F11	filamentous	1	is_reference	derep_ID_174	flanking_core_gene_absent	NA	NA	NA	NA	Virion_export_protein
10N.261.52.F11_I01_contig0026_X90_Y7039	10N.261.52.F11	filamentous	33	is_reference	derep_ID_205	cluster_too_small	NA	NA	NA	NA	NA
10N.261.52.F12_NCBI_contig0001_X1531409_Y1545391	10N.261.52.F12	filamentous	4	is_reference	derep_ID_72	yes	6120	7459	1	putative_transcription_regulator	pI-like_ATPase
10N.261.54.A10_I01_contig0011_X138_Y9329	10N.261.54.A10	filamentous	34	is_reference	derep_ID_155	cluster_too_small	NA	NA	NA	NA	NA
10N.261.54.A2_I01_contig0003_X1658_Y7347	10N.261.54.A2	filamentous	33	is_reference	derep_ID_233	cluster_too_small	NA	NA	NA	NA	NA
10N.261.54.A3_I01_contig0011_X268979_Y277610	10N.261.54.A3	filamentous	3	is_reference	derep_ID_173	yes	7602	8167	1	putative_transcription_regulator	REFSEQ_hypothetical_protein
10N.261.54.B12_I01_contig0011_X110506_Y122088	10N.261.54.B12	filamentous	1	is_reference	derep_ID_100	yes	9208	9851	1	putative_transcription_regulator	Virion_export_protein
10N.261.54.B5_N03_contig001_X1853369_Y1864853	10N.261.54.B5	filamentous	1	is_reference	derep_ID_107	yes	9122	9789	1	putative_transcription_regulator	Virion_export_protein
10N.261.54.F10_I01_contig0016_X41689_Y63030	10N.261.54.F10	filamentous	1	is_reference	derep_ID_32	no_protein_encoded_in_locus	NA	NA	0	putative_transcription_regulator	Virion_export_protein
10N.261.54.F12_I01_contig0004_X105547_Y117031	10N.261.54.F12	filamentous	1	resembles_derep_ID	derep_ID_107	like_derep_ref	NA	NA	NA	NA	NA
10N.261.54.F8_I01_contig0005_X173_Y7581	10N.261.54.F8	filamentous	3	is_reference	derep_ID_196	prophage_inverted	NA	NA	NA	NA	REFSEQ_hypothetical_protein
10N.261.55.A8_N02_contig020_X268_Y31240	10N.261.55.A8	filamentous	18	is_reference	derep_ID_6	yes	15079	16959	3	putative_transcription_regulator	pI-like_ATPase
10N.261.55.B9_N03_contig001_X1824090_Y1835613	10N.261.55.B9	filamentous	4	is_reference	derep_ID_105	yes	6671	9850	3	putative_transcription_regulator	pI-like_ATPase
10N.261.55.B9_N03_contig002_X761257_Y771077	10N.261.55.B9	filamentous	4	is_reference	derep_ID_139	yes	1452	3245	3	putative_transcription_regulator	pI-like_ATPase
10N.261.55.C8_P01_contig004_X28_Y216122	10N.261.55.C8	filamentous	29	is_reference	derep_ID_0	cluster_too_small	NA	NA	NA	NA	NA
10N.261.55.E11_I01_contig0046_X91_Y8281	10N.261.55.E11	filamentous	5	is_reference	derep_ID_186	accessory_gene_present_in>30%	NA	NA	NA	putative_transcription_regulator	pI-like_ATPase
10N.261.55.E2_I01_contig0025_X366139_Y387146	10N.261.55.E2	filamentous	18	resembles_derep_ID	derep_ID_34	like_derep_ref	NA	NA	NA	NA	NA
10N.261.55.E6_N03_contig001_X1964770_Y1976570	10N.261.55.E6	filamentous	1	is_reference	derep_ID_97	yes	1677	2775	2	putative_transcription_regulator	Virion_export_protein
10N.261.55.E6_N03_contig002_X131_Y13403	10N.261.55.E6	filamentous	1	is_reference	derep_ID_82	yes	9027	10125	2	putative_transcription_regulator	Virion_export_protein
10N.261.55.F11_I01_contig0005_X266952_Y278259	10N.261.55.F11	filamentous	3	is_reference	derep_ID_113	yes	7639	9618	3	putative_transcription_regulator	REFSEQ_hypothetical_protein
10N.261.55.F11_I01_contig0019_X109406_Y115921	10N.261.55.F11	filamentous	26	is_reference	derep_ID_217	cluster_too_small	NA	NA	NA	NA	NA
10N.286.45.A2_I01_contig0055_X12983_Y34578	10N.286.45.A2	filamentous	12	is_reference	derep_ID_29	yes	19017	20929	2	putative_transcription_regulator	pI-like_ATPase
10N.286.45.A3_I01_contig0010_X108_Y21703	10N.286.45.A3	filamentous	12	is_reference	derep_ID_30	yes	668	2580	2	putative_transcription_regulator	pI-like_ATPase
10N.286.45.B3_N02_contig011_X56892_Y67616	10N.286.45.B3	filamentous	4	is_reference	derep_ID_120	yes	1507	3687	2	putative_transcription_regulator	pI-like_ATPase
10N.286.45.B6_I01_contig0157_X41_Y7066	10N.286.45.B6	filamentous	10	is_reference	derep_ID_200	no_locus_identified	NA	NA	NA	NA	NA
10N.286.45.C8_N02_contig001_X2089767_Y2112284	10N.286.45.C8	filamentous	12	is_reference	derep_ID_21	yes	18428	21135	3	putative_transcription_regulator	pI-like_ATPase
10N.286.45.E10_N02_contig001_X1460505_Y1474482	10N.286.45.E10	filamentous	3	is_reference	derep_ID_73	yes	6644	10341	6	putative_transcription_regulator	REFSEQ_hypothetical_protein
10N.286.45.E10_N02_contig002_X1613888_Y1635959	10N.286.45.E10	filamentous	35	is_reference	derep_ID_25	cluster_too_small	NA	NA	NA	NA	NA
10N.286.45.E12_N02_contig118_X6279_Y13082	10N.286.45.E12	filamentous	22	is_reference	derep_ID_206	cluster_too_small	NA	NA	NA	NA	NA
10N.286.45.E12_N02_contig136_X184_Y9280	10N.286.45.E12	filamentous	3	is_reference	derep_ID_158	yes	6374	7362	1	putative_transcription_regulator	REFSEQ_hypothetical_protein
10N.286.45.E7_I01_contig0169_X87_Y9404	10N.286.45.E7	filamentous	2	is_reference	derep_ID_152	cluster_too_small	NA	NA	NA	NA	NA
10N.286.45.E9_N02_contig002_X347863_Y352213	10N.286.45.E9	filamentous	36	is_reference	derep_ID_238	cluster_too_small	NA	NA	NA	NA	NA
10N.286.45.F3_I01_contig0153_X35_Y14281	10N.286.45.F3	filamentous	24	is_reference	derep_ID_64	no_locus_identified	NA	NA	NA	NA	NA
10N.286.45.F6_I01_contig0035_X58815_Y71102	10N.286.45.F6	filamentous	1	is_reference	derep_ID_86	yes	1735	3071	3	putative_transcription_regulator	Virion_export_protein
10N.286.46.B3_I01_contig0021_X146384_Y158278	10N.286.46.B3	filamentous	3	is_reference	derep_ID_95	yes	6902	8906	4	putative_transcription_regulator	REFSEQ_hypothetical_protein
10N.286.46.B6_N03_contig002_X1461578_Y1473472	10N.286.46.B6	filamentous	3	resembles_derep_ID	derep_ID_95	like_derep_ref	NA	NA	NA	NA	NA
10N.286.46.C3_I01_contig0004_X118_Y8461	10N.286.46.C3	filamentous	25	resembles_derep_ID	derep_ID_183	cluster_too_small	NA	NA	NA	NA	NA
10N.286.46.C9_N02_contig001_X334316_Y350231	10N.286.46.C9	filamentous	9	is_reference	derep_ID_58	no_locus_identified	NA	NA	NA	NA	NA
10N.286.46.C9_N02_contig002_X74530_Y94488	10N.286.46.C9	filamentous	37	is_reference	derep_ID_36	cluster_too_small	NA	NA	NA	NA	NA
10N.286.46.E8_N02_contig003_X1136905_Y1146534	10N.286.46.E8	filamentous	17	is_reference	derep_ID_142	no_locus_identified	NA	NA	NA	NA	NA
10N.286.46.E8_N02_contig009_X13_Y14042	10N.286.46.E8	filamentous	33	is_reference	derep_ID_70	cluster_too_small	NA	NA	NA	NA	NA
10N.286.48.A4_N02_contig001_X136909_Y150652	10N.286.48.A4	filamentous	4	is_reference	derep_ID_75	yes	4079	7347	5	putative_transcription_regulator	pI-like_ATPase
10N.286.49.A5_N02_contig001_X940136_Y949010	10N.286.49.A5	filamentous	4	is_reference	derep_ID_166	yes	1560	2877	2	putative_transcription_regulator	pI-like_ATPase
10N.286.49.A7_I01_contig0015_X100956_Y113986	10N.286.49.A7	filamentous	3	is_reference	derep_ID_83	yes	7485	8950	2	putative_transcription_regulator	REFSEQ_hypothetical_protein
10N.286.49.B11_N03_contig001_X1947468_Y1959000	10N.286.49.B11	filamentous	1	is_reference	derep_ID_104	yes	1519	2442	2	putative_transcription_regulator	Virion_export_protein
10N.286.49.B4_N02_contig079_X72_Y8485	10N.286.49.B4	filamentous	4	is_reference	derep_ID_182	yes	583	2969	3	putative_transcription_regulator	pI-like_ATPase
10N.286.49.B4_N02_contig080_X8_Y8610	10N.286.49.B4	filamentous	3	is_reference	derep_ID_176	yes	5961	6828	2	putative_transcription_regulator	REFSEQ_hypothetical_protein
10N.286.49.B6_I01_contig0004_X317720_Y335912	10N.286.49.B6	filamentous	3	is_reference	derep_ID_42	yes	7042	9953	4	putative_transcription_regulator	REFSEQ_hypothetical_protein
10N.286.49.C5_I01_contig0036_X201_Y5709	10N.286.49.C5	filamentous	26	is_reference	derep_ID_235	cluster_too_small	NA	NA	NA	NA	NA
10N.286.49.C6_I01_contig0051_X373_Y7115	10N.286.49.C6	filamentous	28	is_reference	derep_ID_207	no_locus_identified	NA	NA	NA	NA	NA
10N.286.49.E1_I01_contig0112_X4_Y8521	10N.286.49.E1	filamentous	3	resembles_derep_ID	derep_ID_179	like_derep_ref	NA	NA	NA	NA	NA
10N.286.49.E3_N03_contig001_X1811928_Y1830324	10N.286.49.E3	filamentous	1	is_reference	derep_ID_40	yes	1666	2993	1	putative_transcription_regulator	Virion_export_protein
10N.286.49.F11_I01_contig0007_X41_Y24924	10N.286.49.F11	filamentous	18	is_reference	derep_ID_18	yes	2469	4563	2	putative_transcription_regulator	pI-like_ATPase
10N.286.51.A5_I01_contig0068_X1163_Y11540	10N.286.51.A5	filamentous	3	is_reference	derep_ID_128	yes	2405	3540	1	putative_transcription_regulator	REFSEQ_hypothetical_protein
10N.286.51.C3_I01_contig0006_X56838_Y65029	10N.286.51.C3	filamentous	3	is_reference	derep_ID_185	yes	476	1101	1	putative_transcription_regulator	REFSEQ_hypothetical_protein
10N.286.51.F11_I01_contig0018_X55734_Y67084	10N.286.51.F11	filamentous	3	is_reference	derep_ID_112	yes	1870	3995	3	putative_transcription_regulator	REFSEQ_hypothetical_protein
10N.286.51.F4_I01_contig0043_X241_Y10244	10N.286.51.F4	filamentous	9	is_reference	derep_ID_135	no_locus_identified	NA	NA	NA	NA	NA
10N.286.52.B5_I01_contig0023_X3_Y16311	10N.286.52.B5	filamentous	37	is_reference	derep_ID_56	cluster_too_small	NA	NA	NA	NA	NA
10N.286.52.C10_N03_contig002_X919753_Y930685	10N.286.52.C10	filamentous	4	is_reference	derep_ID_116	yes	2014	4308	3	putative_transcription_regulator	pI-like_ATPase
10N.286.52.C9_I01_contig0020_X461_Y12155	10N.286.52.C9	filamentous	1	is_reference	derep_ID_98	yes	604	1648	2	putative_transcription_regulator	Virion_export_protein
10N.286.52.F10_I01_contig0006_X69921_Y85081	10N.286.52.F10	filamentous	3	is_reference	derep_ID_59	yes	6185	7978	2	putative_transcription_regulator	REFSEQ_hypothetical_protein
10N.286.52.F6_N03_contig001_X1780736_Y1800368	10N.286.52.F6	filamentous	30	is_reference	derep_ID_38	cluster_too_small	NA	NA	NA	NA	NA
10N.286.52.F6_N03_contig002_X10_Y14390	10N.286.52.F6	filamentous	30	is_reference	derep_ID_63	cluster_too_small	NA	NA	NA	NA	NA
10N.286.52.F7_I01_contig0090_X271_Y6514	10N.286.52.F7	filamentous	28	is_reference	derep_ID_220	no_locus_identified	NA	NA	NA	NA	NA
10N.286.52.F7_I01_contig0092_X388_Y8259	10N.286.52.F7	filamentous	11	is_reference	derep_ID_191	no_locus_identified	NA	NA	NA	NA	NA
10N.286.52.F8_I01_contig0011_X260938_Y269512	10N.286.52.F8	filamentous	9	is_reference	derep_ID_178	no_locus_identified	NA	NA	NA	NA	NA
10N.286.54.A1_NCBI_contig0002_X56385_Y70603	10N.286.54.A1	filamentous	1	resembles_derep_ID	derep_ID_65	like_derep_ref	NA	NA	NA	NA	NA
10N.286.54.A11_NCBI_contig0002_X56374_Y70592	10N.286.54.A11	filamentous	1	resembles_derep_ID	derep_ID_65	like_derep_ref	NA	NA	NA	NA	NA
10N.286.54.A6_NCBI_contig0001_X1978677_Y1992895	10N.286.54.A6	filamentous	1	resembles_derep_ID	derep_ID_66	like_derep_ref	NA	NA	NA	NA	NA
10N.286.54.A7_I01_contig0081_X610_Y8664	10N.286.54.A7	filamentous	1	resembles_derep_ID	derep_ID_1	like_derep_ref	NA	NA	NA	NA	NA
10N.286.54.A8_NCBI_contig0002_X1690170_Y1704388	10N.286.54.A8	filamentous	1	resembles_derep_ID	derep_ID_66	like_derep_ref	NA	NA	NA	NA	NA
10N.286.54.B1_NCBI_contig0002_X1627375_Y1641593	10N.286.54.B1	filamentous	1	resembles_derep_ID	derep_ID_66	like_derep_ref	NA	NA	NA	NA	NA
10N.286.54.B3_I01_contig0001_X222927_Y237145	10N.286.54.B3	filamentous	1	resembles_derep_ID	derep_ID_66	like_derep_ref	NA	NA	NA	NA	NA
10N.286.54.B8_NCBI_contig0002_X1689333_Y1703551	10N.286.54.B8	filamentous	1	resembles_derep_ID	derep_ID_66	like_derep_ref	NA	NA	NA	NA	NA
10N.286.54.C6_I01_contig0012_X76_Y7263	10N.286.54.C6	filamentous	33	resembles_derep_ID	derep_ID_70	cluster_too_small	NA	NA	NA	NA	NA
10N.286.54.C8_I01_contig0454_X91_Y8145	10N.286.54.C8	filamentous	1	resembles_derep_ID	derep_ID_0	like_derep_ref	NA	NA	NA	NA	NA
10N.286.54.E11_N03_contig001_X1502472_Y1541410	10N.286.54.E11	filamentous	14	is_reference	derep_ID_4	cluster_too_small	NA	NA	NA	NA	NA
10N.286.54.E12_NCBI_contig0002_X56374_Y70592	10N.286.54.E12	filamentous	1	resembles_derep_ID	derep_ID_65	like_derep_ref	NA	NA	NA	NA	NA
10N.286.54.E4_N03_contig002_X628085_Y638972	10N.286.54.E4	filamentous	3	is_reference	derep_ID_117	yes	1464	3408	2	putative_transcription_regulator	REFSEQ_hypothetical_protein
10N.286.54.E5_N03_contig001_X57474_Y67132	10N.286.54.E5	filamentous	4	is_reference	derep_ID_141	yes	1773	3522	3	putative_transcription_regulator	pI-like_ATPase
10N.286.54.E7_NCBI_contig0002_X56374_Y70592	10N.286.54.E7	filamentous	1	resembles_derep_ID	derep_ID_65	like_derep_ref	NA	NA	NA	NA	NA
10N.286.54.F1_I01_contig0022_X283084_Y297302	10N.286.54.F1	filamentous	1	resembles_derep_ID	derep_ID_66	like_derep_ref	NA	NA	NA	NA	NA
10N.286.54.F11_I01_contig0022_X302_Y10830	10N.286.54.F11	filamentous	1	is_reference	derep_ID_121	yes	489	1567	1	putative_transcription_regulator	Virion_export_protein
10N.286.54.F12_I01_contig0012_X222927_Y237145	10N.286.54.F12	filamentous	1	resembles_derep_ID	derep_ID_66	like_derep_ref	NA	NA	NA	NA	NA
10N.286.54.F2_N03_contig002_X528497_Y550781	10N.286.54.F2	filamentous	4	is_reference	derep_ID_23	yes	19097	20965	2	putative_transcription_regulator	pI-like_ATPase
10N.286.54.F3_I01_contig0024_X270_Y6513	10N.286.54.F3	filamentous	28	resembles_derep_ID	derep_ID_220	no_locus_identified	NA	NA	NA	NA	NA
10N.286.54.F3_I01_contig0144_X19_Y6182	10N.286.54.F3	filamentous	11	is_reference	derep_ID_222	no_locus_identified	NA	NA	NA	NA	NA
10N.286.54.F6_NCBI_contig0002_X1624802_Y1639020	10N.286.54.F6	filamentous	1	resembles_derep_ID	derep_ID_66	like_derep_ref	NA	NA	NA	NA	NA
10N.286.54.F7_NCBI_contig0001_X2142534_Y2156752	10N.286.54.F7	filamentous	1	resembles_derep_ID	derep_ID_66	like_derep_ref	NA	NA	NA	NA	NA
10N.286.54.F8_I01_contig0211_X610_Y8664	10N.286.54.F8	filamentous	1	resembles_derep_ID	derep_ID_1	like_derep_ref	NA	NA	NA	NA	NA
10N.286.55.A1_NCBI_contig0002_X56374_Y70592	10N.286.55.A1	filamentous	1	resembles_derep_ID	derep_ID_65	like_derep_ref	NA	NA	NA	NA	NA
10N.286.55.A12_N03_contig001_X1878813_Y1886719	10N.286.55.A12	filamentous	4	is_reference	derep_ID_190	no_protein_encoded_in_locus	NA	NA	0	putative_transcription_regulator	pI-like_ATPase
10N.286.55.A12_N03_contig004_X541_Y6754	10N.286.55.A12	filamentous	4	is_reference	derep_ID_221	no_protein_encoded_in_locus	NA	NA	0	putative_transcription_regulator	pI-like_ATPase
10N.286.55.A3_I01_contig0030_X354_Y10288	10N.286.55.A3	filamentous	1	is_reference	derep_ID_137	yes	8394	9355	1	putative_transcription_regulator	Virion_export_protein
10N.286.55.A5_N03_contig002_X1466961_Y1477488	10N.286.55.A5	filamentous	4	is_reference	derep_ID_122	yes	6615	7349	2	putative_transcription_regulator	pI-like_ATPase
10N.286.55.B1_I01_contig0024_X56378_Y69975	10N.286.55.B1	filamentous	1	resembles_derep_ID	derep_ID_65	like_derep_ref	NA	NA	NA	NA	NA
10N.286.55.B3_I01_contig0007_X57999_Y68228	10N.286.55.B3	filamentous	1	is_reference	derep_ID_133	yes	1642	2012	1	putative_transcription_regulator	Virion_export_protein
10N.286.55.B4_N03_contig001_X652808_Y662133	10N.286.55.B4	filamentous	4	is_reference	derep_ID_151	yes	6605	7822	3	putative_transcription_regulator	pI-like_ATPase
10N.286.55.B4_N03_contig002_X439953_Y451775	10N.286.55.B4	filamentous	1	is_reference	derep_ID_96	yes	2095	2498	1	putative_transcription_regulator	Virion_export_protein
10N.286.55.C11_I01_contig0018_X98945_Y120880	10N.286.55.C11	filamentous	35	is_reference	derep_ID_27	cluster_too_small	NA	NA	NA	NA	NA
10N.286.55.C7_N03_contig001_X1925475_Y1934554	10N.286.55.C7	filamentous	4	resembles_derep_ID	derep_ID_159	like_derep_ref	NA	NA	NA	NA	NA
10N.286.55.C7_N03_contig002_X1089948_Y1100474	10N.286.55.C7	filamentous	4	is_reference	derep_ID_123	yes	3179	3913	2	putative_transcription_regulator	pI-like_ATPase
10N.286.55.C8_I01_contig0016_X840_Y7350	10N.286.55.C8	filamentous	4	is_reference	derep_ID_218	yes	3430	4199	1	putative_transcription_regulator	pI-like_ATPase
10N.286.55.E1_NCBI_contig0005_X943856_Y958074	10N.286.55.E1	filamentous	1	resembles_derep_ID	derep_ID_66	like_derep_ref	NA	NA	NA	NA	NA
10N.286.55.E10_I01_contig0022_X56254_Y78189	10N.286.55.E10	filamentous	35	is_reference	derep_ID_28	cluster_too_small	NA	NA	NA	NA	NA
10N.286.55.E11_I01_contig0019_X256_Y9219	10N.286.55.E11	filamentous	1	resembles_derep_ID	derep_ID_133	like_derep_ref	NA	NA	NA	NA	NA
10N.286.55.E12_I01_contig0025_X33_Y11127	10N.286.55.E12	filamentous	35	resembles_derep_ID	derep_ID_28	cluster_too_small	NA	NA	NA	NA	NA
10N.286.55.E8_N03_contig001_X1918477_Y1927558	10N.286.55.E8	filamentous	4	is_reference	derep_ID_159	yes	1689	2458	1	putative_transcription_regulator	pI-like_ATPase
10N.286.55.E8_N03_contig002_X272128_Y282654	10N.286.55.E8	filamentous	4	resembles_derep_ID	derep_ID_122	like_derep_ref	NA	NA	NA	NA	NA
10N.286.55.F10_I01_contig0004_X271286_Y278028	10N.286.55.F10	filamentous	1	is_reference	derep_ID_208	flanking_core_gene_absent	NA	NA	NA	NA	NA
10N.286.55.F11_I01_contig0022_X268738_Y286672	10N.286.55.F11	filamentous	1	is_reference	derep_ID_45	yes	8993	9636	1	putative_transcription_regulator	Virion_export_protein
12B09_I01_contig0104_X111714_Y120536	12B09	filamentous	3	is_reference	derep_ID_167	yes	6616	8638	3	putative_transcription_regulator	REFSEQ_hypothetical_protein
12G01_I01_contig0016_X25905_Y33331	12G01	filamentous	13	is_reference	derep_ID_195	cluster_too_small	NA	NA	NA	NA	NA
1F145_I01_contig0069_X242_Y10801	1F145	filamentous	1	resembles_derep_ID	derep_ID_2	like_derep_ref	NA	NA	NA	NA	NA
1F243_I01_contig0045_X40_Y27406	1F243	filamentous	18	is_reference	derep_ID_11	yes	18662	19848	1	putative_transcription_regulator	pI-like_ATPase
1F263_I01_contig0009_X46626_Y59553	1F263	filamentous	3	is_reference	derep_ID_84	yes	3647	6072	3	putative_transcription_regulator	REFSEQ_hypothetical_protein
1F267_I01_contig0209_X14_Y12716	1F267	filamentous	3	resembles_derep_ID	derep_ID_84	like_derep_ref	NA	NA	NA	NA	NA
1F273_N03_contig001_X823990_Y837553	1F273	filamentous	3	is_reference	derep_ID_79	yes	1538	3406	2	putative_transcription_regulator	REFSEQ_hypothetical_protein
1F53_N03_contig001_X69446_Y78472	1F53	filamentous	4	is_reference	derep_ID_163	yes	6157	7459	2	putative_transcription_regulator	pI-like_ATPase
1F53_N03_contig002_X177359_Y187846	1F53	filamentous	4	is_reference	derep_ID_124	yes	5960	8086	3	putative_transcription_regulator	pI-like_ATPase
1F97_I01_contig0013_X254_Y24807	1F97	filamentous	32	is_reference	derep_ID_19	cluster_too_small	NA	NA	NA	NA	NA
5F59_I01_contig0081_X580_Y8619	5F59	filamentous	1	is_reference	derep_ID_188	flanking_core_gene_absent	NA	NA	NA	NA	Virion_export_protein
5S235_I01_contig0055_X177_Y9787	5S235	filamentous	9	is_reference	derep_ID_143	no_locus_identified	NA	NA	NA	NA	NA
5S242_I01_contig0012_X81880_Y99444	5S242	filamentous	34	is_reference	derep_ID_46	cluster_too_small	NA	NA	NA	NA	NA
5S269_I01_contig0020_X79149_Y93760	5S269	filamentous	15	is_reference	derep_ID_60	no_locus_identified	NA	NA	NA	NA	NA
FF1_I01_contig0032_X32_Y64795	FF1	filamentous	38	is_reference	derep_ID_2	cluster_too_small	NA	NA	NA	NA	NA
FF167_I01_contig0069_X115_Y7661	FF167	filamentous	26	is_reference	derep_ID_194	cluster_too_small	NA	NA	NA	NA	NA
FF233_I01_contig0091_X55_Y5665	FF233	filamentous	6	is_reference	derep_ID_234	no_locus_identified	NA	NA	NA	NA	NA
FF273_I01_contig0032_X226_Y8831	FF273	filamentous	39	is_reference	derep_ID_175	cluster_too_small	NA	NA	NA	NA	NA
FF304_I01_contig0134_X358_Y6444	FF304	filamentous	28	is_reference	derep_ID_225	no_locus_identified	NA	NA	NA	NA	NA
FF75_I01_contig0009_X141_Y23304	FF75	filamentous	14	is_reference	derep_ID_20	cluster_too_small	NA	NA	NA	NA	NA
FS144_I01_contig0438_X40609_Y49431	FS144	filamentous	3	resembles_derep_ID	derep_ID_167	like_derep_ref	NA	NA	NA	NA	NA
ZF207_I01_contig0025_X12933_Y19579	ZF207	filamentous	17	is_reference	derep_ID_212	no_locus_identified	NA	NA	NA	NA	NA
ZF65_I01_contig0032_X20_Y11657	ZF65	filamentous	4	is_reference	derep_ID_99	yes	4626	5476	1	putative_transcription_regulator	pI-like_ATPase
ZF91_I01_contig0092_X37118_Y43855	ZF91	filamentous	9	is_reference	derep_ID_209	no_locus_identified	NA	NA	NA	NA	NA
